# Supplementary material for: The Pel polysaccharide modulates interspecies interactions between Pseudomonas aeruginosa and Mycobacterium abscessus
Source: mSystems. 2026 May 18;11(6):e00270-26. doi: 10.1128/msystems.00270-26 (PMC13289088; doi:10.1128/msystems.00270-26)
Supplement: Data S1 — Gene counts mapped to P. aeruginosa PAO1 in RNA-sequencing experiments. [file msystems.00270-26-s0001.csv]

Locustag	PAO1_1_LB	PAO1_2_LB	PAO1_3_LB	PAO1_MABS_1_LB	PAO1_MABS_2_LB	PAO1_MABS_3_LB	PAO1_MABR_1_LB	PAO1_MABR_2_LB	PAO1_MABR_3_LB	PAO1_1_SCFM2	PAO1_2_SCFM2	PAO1_3_SCFM2	PAO1_MABS_1_SCFM2	PAO1_MABS_2_SCFM2	PAO1_MABS_3_SCFM2	PAO1_MABR_1_SCFM2	PAO1_MABR_2_SCFM2	PAO1_MABR_3_SCFM2
PA0001	3035	2127	2964	2409	2892	2603	3481	3758	3562	5846	5352	4489	4315	6280	5141	5143	5178	3820
PA0002	7302	4982	7663	5655	6404	5817	7324	7435	7874	4704	4243	3780	3536	4478	3998	4698	4787	3378
PA0003	3786	2999	3773	3275	3117	3075	3397	3557	3325	6632	6122	4824	4658	5910	4539	4852	4716	4592
PA0004	15281	10603	15726	10893	13196	11272	14754	14859	14895	11802	10575	8221	7681	10406	8614	11919	10969	8873
PA0005	712	556	811	587	738	664	857	913	829	633	530	388	487	569	494	454	501	445
PA0006	385	414	423	335	341	347	380	536	344	465	409	402	497	536	622	463	571	351
PA0007	1870	1764	2421	2152	1834	1828	2103	2319	1956	2003	1694	1501	1807	1925	2168	3038	3319	1376
PA0008	2213	1737	2595	1795	2084	1656	2268	2317	2299	427	386	244	274	366	341	435	493	300
PA0009	1542	1218	1749	1264	1521	1369	1702	1706	1726	573	480	313	363	526	475	494	632	354
PA0010	346	270	427	326	329	281	370	479	409	281	215	171	190	204	231	278	234	230
PA0011	1449	1214	1505	1284	1453	1334	1465	1707	1662	1857	1596	1561	1463	1884	1685	1562	1695	1427
PA0012	1140	746	1090	896	1225	1230	1294	1420	1291	1476	1483	1101	1302	1699	1285	1004	1158	1205
PA0013	2448	1626	2449	1862	2233	1689	2631	2653	2088	541	415	324	306	496	600	424	450	314
PA0014	877	663	1014	644	804	552	927	972	797	291	237	195	231	283	250	204	208	210
PA0015	206	200	237	158	156	124	184	244	188	73	38	49	73	65	80	143	124	26
PA0016	1063	998	1212	952	1107	884	1173	1328	919	536	402	392	347	483	417	687	649	378
PA0017	299	296	366	221	256	205	284	385	298	69	61	41	52	61	51	76	114	55
PA0018	205	149	263	172	171	114	215	278	246	56	37	32	35	50	42	60	53	45
PA0019	1787	1652	1922	1290	1393	1407	1817	2257	1893	3044	2702	2590	2711	3509	3399	3310	2738	2309
PA0020	2125	1934	2693	1620	1752	1370	2059	2322	2032	395	348	233	294	305	381	368	416	277
PA0021	12	13	18	15	24	6	10	23	8	4	8	4	9	2	8	13	13	7
PA0022	286	265	402	264	326	329	371	371	344	74	49	33	44	36	55	56	65	27
PA0023	419	404	566	330	363	335	420	426	480	81	68	42	59	77	70	131	114	60
PA0024	2339	1423	1998	1515	1707	1374	1755	1899	1699	316	220	190	168	242	220	235	236	183
PA0025	534	400	643	483	465	410	492	517	410	85	56	51	46	58	50	62	93	36
PA0026	760	652	696	490	623	432	701	927	834	117	66	44	57	62	83	94	85	38
PA0027	198	193	192	169	195	131	216	216	262	48	24	19	52	39	25	41	41	10
PA0028	33	22	26	13	24	27	45	30	29	4	2	2	1	1	6	9	6	1
PA0029	87	83	106	68	99	72	82	104	102	27	19	15	13	29	25	23	44	14
PA0030	105	72	106	80	106	57	88	87	82	57	56	29	36	49	37	53	70	43
PA0031	361	308	424	206	330	227	376	415	385	248	241	153	182	295	171	234	264	173
PA0032	301	218	350	178	249	180	249	330	268	203	167	116	182	196	167	231	186	143
PA0032a	175	139	202	184	195	219	238	241	186	171	154	157	149	201	235	380	430	120
PA0033	40	20	39	38	32	21	33	39	13	42	26	3	29	27	13	18	50	14
PA0034	541	445	574	337	441	351	605	494	493	297	236	144	223	317	240	179	291	244
PA0035	484	331	517	340	464	343	451	628	437	190	156	85	105	182	135	161	296	119
PA0036	1427	842	1197	908	1132	877	1183	1234	1120	972	842	441	595	906	650	820	1044	678
PA0037	130	118	164	137	155	125	146	230	161	266	246	181	171	252	226	283	237	160
PA0038	2598	2133	2821	2115	2531	3081	3140	3254	2838	37813	39834	32381	38310	32515	39253	56007	54586	30478
PA0039	3652	3040	4447	2672	4137	5689	4927	4992	5124	27982	20797	19960	26319	15208	30695	41113	37161	14559
PA0040	752	891	833	553	650	493	721	971	707	947	749	798	733	1017	948	1072	991	829
PA0041	927	714	1014	651	832	544	891	1151	1037	1125	963	682	837	969	930	971	783	750
PA0041a	280	237	297	241	262	181	276	332	287	606	495	406	429	571	556	391	334	374
PA0042	490	399	649	481	435	428	454	521	519	209	183	153	143	169	198	243	198	135
PA0043	381	335	445	301	370	277	362	470	507	194	158	125	140	180	176	240	325	152
PA0044	425	406	574	368	344	218	320	397	399	158	123	73	113	123	176	198	178	136
PA0045	282	182	362	168	226	159	261	258	275	40	53	37	36	69	73	60	62	28
PA0046	84	66	124	71	55	76	104	85	85	28	15	11	30	30	23	30	24	32
PA0047	45	53	85	44	64	43	61	71	70	17	6	6	2	4	23	13	9	4
PA0048	104	99	83	70	101	68	72	81	74	22	16	5	10	24	14	19	25	9
PA0049	361	339	434	336	375	191	422	421	298	66	50	44	28	49	48	52	49	34
PA0050	595	666	892	540	526	390	575	617	632	127	91	63	49	93	119	106	115	96
PA0051	192	140	169	158	148	141	175	172	264	88	62	55	37	61	56	47	65	50
PA0052	248	222	289	171	233	147	295	291	317	219	172	162	201	138	209	342	372	208
PA0054	382	276	448	282	291	189	371	356	373	68	58	48	22	33	52	53	65	38
PA0055	394	363	448	257	317	227	397	480	431	116	88	46	57	93	139	128	156	57
PA0056	64	53	79	24	52	28	64	60	72	19	39	9	19	32	32	36	29	26
PA0057	235	304	349	172	141	130	147	183	125	177	125	109	158	158	149	192	130	167
PA0058	81	81	205	119	70	38	42	55	51	29	15	21	40	33	14	64	31	58
PA0059	135	114	129	106	100	147	138	147	165	1106	788	647	581	576	794	1331	1130	527
PA0060	244	250	285	167	176	228	261	283	269	771	699	486	493	442	498	713	662	396
PA0061	307	284	378	333	287	267	308	336	269	127	205	144	105	120	124	144	169	117
PA0062	174	115	149	114	136	112	126	115	145	125	75	82	49	59	68	95	73	88
PA0063	372	261	374	307	297	219	329	432	392	314	270	210	230	238	268	403	419	207
PA0064	495	346	602	344	421	311	451	524	488	158	112	68	146	101	154	185	157	139
PA0065	392	293	416	328	341	227	409	468	390	108	97	47	73	73	85	116	117	44
PA0066	188	165	212	151	176	139	193	226	211	104	75	88	92	108	113	92	139	94
PA0067	1829	1433	2181	1521	1576	1328	1906	2085	2067	991	677	541	552	792	872	1217	1244	596
PA0068	138	114	150	72	107	86	141	129	139	94	47	43	51	74	85	184	161	37
PA0069	335	293	438	181	241	172	338	382	288	157	98	104	112	110	156	203	161	77
PA0070	726	601	964	580	670	566	957	845	1024	318	235	147	136	233	290	407	342	255
PA0071	1342	895	1379	854	1144	796	1230	1301	1352	863	749	674	691	844	1032	990	792	716
PA0072	38	29	43	25	54	23	65	65	37	27	11	9	9	4	4	15	23	21
PA0073	8	10	29	4	22	10	13	14	12	8	3	5	0	2	2	16	5	4
PA0074	444	346	669	339	373	282	474	481	418	234	154	95	118	144	105	190	166	197
PA0075	75	64	86	49	77	74	94	103	95	40	34	14	6	32	22	40	50	35
PA0076	49	41	67	45	49	33	62	64	63	16	13	10	2	14	6	28	22	14
PA0077	566	388	726	411	522	362	662	697	579	277	165	103	117	167	173	322	288	149
PA0078	160	103	192	118	118	123	164	204	175	92	48	29	51	72	40	72	72	63
PA0079	217	119	186	108	201	118	167	190	209	106	65	35	49	77	51	100	97	58
PA0080	339	274	449	239	284	200	331	329	394	191	112	94	92	146	116	178	156	133
PA0081	1798	1644	2283	1438	1425	1359	1657	1905	1530	919	656	771	741	805	864	1233	1290	640
PA0082	1615	1399	1516	1144	1290	958	1610	2190	1749	2930	2768	2742	3716	4249	4184	3329	3434	2341
PA0083	807	570	997	644	800	690	1158	819	903	670	664	363	354	535	440	700	673	475
PA0084	2154	1711	2751	1687	2003	1716	2515	2262	2426	1991	1405	949	869	1260	1056	2005	1657	1305
PA0085	616	366	674	349	578	598	792	664	990	805	619	333	282	432	448	804	754	500
PA0086	200	175	222	168	188	174	279	235	297	145	123	51	66	90	73	157	152	78
PA0087	164	101	197	121	132	100	141	162	141	98	60	31	34	45	59	84	67	27
PA0088	266	176	295	167	210	196	303	305	271	243	142	125	93	127	119	216	176	168
PA0089	120	89	146	49	110	77	118	119	133	88	62	35	30	41	49	107	90	69
PA0090	956	669	1100	636	841	671	1014	1057	965	625	528	329	329	320	321	545	461	440
PA0091	385	287	475	208	386	258	461	426	505	313	247	121	146	155	151	221	160	198
PA0092	477	445	591	430	594	512	547	670	528	311	262	106	141	259	203	213	241	172
PA0093	538	406	611	392	481	383	606	553	544	238	168	125	150	159	157	233	203	156
PA0094	724	592	768	582	558	438	754	707	637	228	182	151	194	223	205	241	203	174
PA0095	2690	3278	3434	2678	2644	2679	2608	3187	2198	1617	1285	1174	1195	1296	1654	2101	2162	1078
PA0096	58	77	87	64	75	70	85	79	55	44	31	36	25	37	46	66	58	40
PA0097	90	101	125	91	117	100	88	113	112	69	38	46	35	40	47	78	91	29
PA0098	61	80	71	72	92	54	91	90	89	42	27	29	27	33	29	70	79	38
PA0099	484	536	511	485	555	431	547	632	409	699	592	430	413	507	476	606	578	604
PA0100	640	611	821	652	670	602	704	796	676	783	623	403	550	605	642	688	673	482
PA0101	109	85	136	92	141	96	142	158	151	84	75	43	40	49	40	89	81	55
PA0102	986	791	1131	710	1079	905	1147	1136	934	1302	1140	900	1008	1179	943	1354	1149	818
PA0103	161	151	213	147	171	91	165	213	141	158	103	61	64	109	125	147	173	60
PA0103a	558	798	870	545	609	686	559	861	551	222	188	146	152	210	225	253	190	188
PA0105	2451	3483	2917	2781	3072	4206	2831	3937	2113	5102	4043	4074	4795	3675	5925	7673	8257	3259
PA0106	1932	1710	2081	1431	1983	2417	1975	2426	2354	2775	1994	2001	2580	1760	2647	4679	4409	1348
PA0107	545	598	648	545	555	655	441	614	517	553	346	531	693	420	661	1071	996	364
PA0108	476	712	581	516	675	1492	673	832	628	860	587	674	831	498	760	1579	1488	374
PA0109	170	233	251	212	188	305	267	330	204	341	288	292	285	300	369	876	808	233
PA0110	102	236	181	234	228	391	133	268	129	245	132	176	210	142	325	501	470	87
PA0111	53	109	69	101	129	178	70	154	55	57	17	36	43	24	39	162	168	22
PA0112	168	333	239	297	341	482	241	451	159	268	121	196	234	131	212	440	449	123
PA0113	335	845	606	694	979	1535	699	1259	392	487	254	476	517	276	454	697	705	225
PA0114	2820	3637	3505	3008	3047	2748	3085	3635	2418	777	608	817	773	682	873	1110	1099	520
PA0115	58	37	39	43	65	20	38	74	62	24	12	21	2	33	16	19	20	10
PA0116	265	492	429	452	405	506	395	531	222	303	252	196	228	230	231	283	350	200
PA0117	223	235	321	240	242	170	293	383	193	37	32	20	50	31	43	58	66	37
PA0118	132	198	185	174	218	150	175	199	145	40	21	17	25	15	28	38	53	17
PA0119	780	629	1086	609	811	665	942	967	842	1936	1621	1010	942	1608	1012	1142	1213	1012
PA0120	112	81	112	99	138	73	93	130	120	110	70	53	40	59	63	75	104	67
PA0121	142	107	162	101	137	98	139	178	128	118	84	65	52	88	68	98	122	26
PA0122	12604	12855	14572	10137	10116	7421	12896	13711	13043	9818	10137	8598	10210	6353	8978	12776	11924	8586
PA0123	197	190	259	174	252	157	222	324	245	128	89	73	41	105	86	109	88	74
PA0124	292	227	334	217	202	164	250	232	325	61	67	99	83	80	173	70	95	64
PA0125	48	72	65	35	42	30	42	73	60	20	30	24	14	26	43	19	28	18
PA0126	169	115	186	104	174	141	169	196	175	62	60	38	38	55	46	59	44	23
PA0127	162	128	161	124	154	114	140	206	134	106	88	121	104	121	161	193	194	80
PA0128	344	239	257	175	293	249	300	253	303	679	651	523	582	663	739	435	434	557
PA0129	378	380	557	255	296	229	323	369	346	503	316	202	165	318	268	390	347	350
PA0130	425	410	529	316	443	273	378	517	442	540	342	172	185	351	226	438	417	355
PA0131	75	73	101	64	84	47	70	83	82	54	37	11	22	42	27	48	50	43
PA0132	621	420	624	434	472	343	527	656	638	1111	726	404	411	684	544	705	691	738
PA0133	269	223	291	213	253	179	261	341	317	238	222	153	174	240	232	316	227	138
PA0134	968	709	1262	783	942	673	1069	1225	1091	2325	1950	1413	1536	2123	1529	1861	1595	1576
PA0135	71	33	54	91	65	72	90	98	93	133	126	96	81	105	101	108	78	83
PA0136	135	116	209	150	122	98	129	144	128	643	534	677	827	960	1287	1796	1965	599
PA0137	42	38	46	42	63	37	38	58	50	358	308	376	456	516	737	1188	1164	334
PA0138	43	44	47	53	46	47	44	53	51	221	197	317	289	303	499	547	750	235
PA0139	10888	7690	10974	7066	12036	8728	9710	14836	14831	18214	16749	9603	11070	16117	12508	13438	14080	11406
PA0140	2812	1825	2925	2020	2482	1736	2969	2806	5604	1037	795	452	511	917	615	858	895	613
PA0141	2347	2144	2544	2014	2012	1577	2044	2460	2000	287	191	151	146	190	201	312	259	200
PA0142	993	1005	1249	742	683	531	873	1097	881	378	328	312	260	348	432	407	344	246
PA0143	321	333	426	270	320	258	327	436	325	226	149	132	165	158	246	272	286	112
PA0144	70	78	106	80	84	57	77	111	122	264	217	203	229	228	408	721	994	181
PA0145	65	44	98	64	68	47	78	75	74	49	30	31	46	56	60	62	68	25
PA0146	141	111	152	91	133	100	125	153	105	176	175	203	136	248	313	407	480	161
PA0147	168	130	181	152	138	108	177	198	167	135	123	113	89	154	203	370	363	83
PA0148	470	364	547	362	463	422	474	639	504	434	347	284	350	446	513	666	630	324
PA0149	23	56	48	49	53	46	64	69	62	72	75	24	23	44	44	80	56	45
PA0150	64	51	112	56	57	61	38	56	55	94	55	62	65	55	64	89	50	102
PA0151	163	143	191	190	198	178	172	220	160	427	336	235	166	280	192	294	232	196
PA0152	65	62	120	65	56	60	90	103	94	41	11	17	16	29	24	35	22	20
PA0153	57	101	81	50	69	56	62	90	77	32	27	8	12	25	23	39	25	26
PA0154	120	110	148	80	103	102	142	122	112	55	49	25	31	50	33	75	75	43
PA0155	543	431	585	393	453	341	565	433	581	354	367	258	269	316	308	391	324	227
PA0156	237	249	258	172	236	157	238	264	253	227	169	166	108	148	186	280	267	135
PA0157	210	127	237	137	184	114	181	232	210	87	57	47	58	71	87	130	118	43
PA0158	1710	1529	2055	1248	1638	1307	1944	1983	1963	1599	1188	1108	1289	1159	1418	1773	1624	840
PA0159	722	607	719	596	575	476	789	844	666	406	358	400	368	351	442	551	551	331
PA0160	541	400	512	310	411	314	555	699	593	229	223	174	201	218	367	167	211	140
PA0162	105	109	130	112	88	88	130	135	122	78	46	48	43	74	75	90	55	72
PA0163	133	125	201	113	135	131	156	166	134	112	60	67	42	72	75	99	92	50
PA0164	152	154	217	151	147	89	132	188	150	68	56	50	59	57	64	114	83	47
PA0165	400	470	480	344	410	362	437	548	390	332	276	297	315	437	745	411	587	294
PA0166	48	35	64	31	69	30	37	68	35	301	214	261	321	432	637	1021	1077	219
PA0167	524	476	607	419	439	437	535	606	455	527	354	440	475	658	821	1003	1262	487
PA0168	50	40	46	26	46	37	59	61	67	19	24	21	36	13	20	58	76	15
PA0169	193	119	206	112	217	159	216	246	239	80	60	39	34	46	40	66	55	42
PA0170	165	105	202	129	161	126	206	231	241	65	41	31	20	41	34	53	41	28
PA0171	188	157	271	157	173	160	265	240	288	74	39	29	36	57	55	66	50	63
PA0172	674	495	848	556	652	440	787	910	739	438	284	190	203	285	314	267	252	197
PA0173	284	273	383	240	308	283	343	463	364	215	131	126	84	90	101	237	153	75
PA0174	413	369	411	331	383	271	475	488	432	180	127	139	86	84	124	268	229	59
PA0175	636	779	884	492	637	460	760	852	591	356	214	182	142	170	197	523	411	156
PA0176	1542	1645	1954	1258	1543	1289	1703	2086	1698	876	484	450	435	426	517	1264	1038	347
PA0177	464	412	613	382	440	426	558	642	423	515	403	337	332	302	414	813	774	300
PA0178	1882	1581	2204	1545	1784	1239	2123	2498	1957	1148	853	650	640	750	986	1885	1507	603
PA0179	5583	6130	6946	4646	5572	3844	6505	7363	5853	3512	3445	3353	3379	3414	4662	6535	6048	2748
PA0180	2914	2459	3064	2650	2654	2132	2695	3758	2007	1230	1144	1065	1050	1064	1458	1924	1561	822
PA0181	250	174	311	157	239	164	265	281	293	194	157	131	111	208	153	290	224	144
PA0182	98	89	156	53	107	107	102	112	84	37	35	42	25	27	108	66	33	32
PA0183	99	107	157	91	128	84	104	138	149	50	58	45	43	68	48	67	60	42
PA0184	69	86	180	43	69	36	37	53	41	21	28	30	24	26	20	65	22	72
PA0185	1376	1484	3335	452	431	61	195	246	245	70	135	92	163	460	48	1215	117	2051
PA0186	86	108	111	83	104	86	106	172	97	107	78	110	66	108	120	137	137	51
PA0187	181	165	208	139	123	98	136	122	157	273	243	156	164	152	165	249	203	132
PA0188	41	45	63	28	36	37	39	58	40	49	34	31	44	30	47	64	85	32
PA0189	74	50	64	52	81	54	56	80	40	99	55	74	80	91	87	139	108	63
PA0190	138	117	155	133	116	107	121	141	116	110	113	83	88	90	82	157	147	73
PA0191	159	263	210	247	205	193	230	552	152	379	290	376	329	438	519	548	392	192
PA0192	75	89	126	96	131	60	82	89	97	54	31	33	49	64	49	57	56	32
PA0193	18	15	36	28	34	7	18	16	10	15	16	9	12	18	20	22	23	6
PA0194	20	17	34	11	41	16	24	30	24	10	4	12	9	9	13	19	23	8
PA0195	1494	1252	1840	1158	1400	1175	1723	1906	1688	389	305	195	239	214	310	411	382	216
PA0195.1	564	493	613	491	531	454	708	723	634	127	69	89	75	88	106	122	157	60
PA0196	1912	1502	2260	1644	2134	1787	2578	2780	2566	668	424	370	378	373	513	636	574	259
PA0197	34	88	118	53	41	23	38	75	24	31	20	23	30	30	45	42	30	39
PA0198	51	117	82	86	61	58	68	146	62	35	26	28	36	45	44	51	55	28
PA0199	138	176	175	189	143	78	179	212	104	76	45	60	61	71	77	79	81	67
PA0200	303	255	361	317	283	230	260	435	263	40	34	34	32	48	48	85	87	36
PA0201	473	855	599	800	554	616	526	1241	386	3824	2265	2471	2168	3308	3420	3805	3365	1770
PA0202	26	37	43	34	55	36	22	40	28	48	36	45	29	28	34	51	63	25
PA0203	90	71	100	82	110	108	92	82	82	57	55	41	23	44	41	48	41	23
PA0204	86	62	89	66	92	67	71	81	57	82	66	46	56	74	53	85	59	46
PA0205	94	86	98	49	55	80	62	66	98	41	33	22	35	46	41	47	72	29
PA0206	191	157	222	188	214	144	230	252	234	88	76	55	32	61	58	69	55	51
PA0207	354	239	439	295	270	188	318	339	289	466	410	488	422	635	587	1009	870	308
PA0208	242	181	237	177	220	194	206	288	220	385	267	466	341	471	590	651	579	215
PA0209	5	9	14	2	15	4	7	9	12	6	7	7	7	8	18	20	14	14
PA0210	9	9	10	7	5	13	9	4	1	0	5	2	0	5	4	17	18	2
PA0211	31	45	40	21	43	42	20	39	39	31	8	27	20	22	39	34	31	25
PA0212	12	24	32	26	28	21	16	50	29	16	9	8	17	11	17	23	32	10
PA0213	16	1706	17	19	35	6	18	5	6	13	2	2	6	10	7	14	10	2
PA0214	16	22	36	23	29	18	19	49	23	16	20	16	16	12	26	43	24	10
PA0215	47	32	37	33	51	35	22	55	53	22	14	11	9	19	26	46	16	10
PA0216	154	180	238	120	156	177	117	206	164	79	47	68	56	39	78	99	78	49
PA0217	246	185	267	175	230	231	271	293	290	136	120	75	100	134	120	94	130	95
PA0218	762	641	968	627	696	477	814	993	715	343	277	326	333	306	414	483	426	290
PA0219	44	42	74	35	61	47	33	57	78	49	36	29	42	21	36	56	33	25
PA0220	153	126	167	119	120	118	136	172	146	78	92	59	79	77	118	147	146	74
PA0221	58	53	110	84	101	66	59	74	75	48	40	33	25	29	49	78	71	55
PA0222	32	28	69	30	35	31	23	41	10	42	25	16	19	20	37	48	42	28
PA0223	58	40	119	65	57	31	52	108	50	34	30	6	8	22	22	22	28	18
PA0224	262	271	341	201	303	156	330	371	281	50	41	26	33	49	32	40	53	11
PA0225	406	329	508	366	382	361	429	498	434	242	212	251	269	283	267	280	351	237
PA0226	147	122	167	122	136	135	171	174	151	76	87	77	60	79	84	122	124	70
PA0227	50	40	60	37	51	22	56	57	40	21	27	11	33	19	13	40	33	7
PA0228	32	37	49	53	61	31	33	57	56	9	29	22	6	19	19	33	30	10
PA0229	244	158	275	156	250	149	247	259	261	391	333	276	262	288	365	358	371	220
PA0230	67	46	66	59	56	34	65	76	65	44	19	13	11	18	22	42	79	19
PA0231	64	61	59	82	43	25	53	65	68	35	32	20	19	26	51	72	72	25
PA0232	97	113	120	70	102	96	122	145	124	154	90	109	131	120	163	242	206	84
PA0233	256	188	304	157	212	210	263	251	311	145	111	92	96	111	153	185	198	83
PA0234	325	262	342	262	323	181	289	352	306	224	192	149	114	201	133	185	170	109
PA0235	109	88	147	111	112	93	106	147	99	24	30	9	19	19	30	30	22	19
PA0236	109	107	145	74	119	79	101	133	170	18	18	17	19	26	54	9	12	12
PA0237	32	34	49	27	34	39	26	37	20	17	11	5	13	19	13	16	21	13
PA0238	2	8	24	11	28	12	37	28	16	13	5	11	0	2	4	6	4	2
PA0239	517	375	559	374	538	335	631	709	574	274	221	164	127	216	205	198	153	137
PA0240	39	23	54	7	59	23	40	45	39	20	19	11	14	15	18	17	15	13
PA0241	52	38	81	43	72	46	65	64	55	22	16	22	23	13	19	20	31	20
PA0242	124	133	219	125	168	124	159	214	189	101	55	44	24	50	57	91	85	69
PA0243	510	417	571	506	536	484	536	669	539	282	199	156	206	251	248	214	270	169
PA0244	109	69	125	100	120	60	170	157	129	27	16	10	12	3	11	22	21	10
PA0245	320	331	564	274	322	236	427	547	396	49	14	24	15	35	28	45	47	50
PA0246	208	169	256	241	219	151	261	236	220	124	83	92	55	94	131	89	120	68
PA0247	75	101	120	77	84	91	113	109	106	39	22	26	29	32	29	41	43	19
PA0248	328	233	354	274	314	209	367	444	321	208	190	143	198	249	230	200	256	163
PA0249	210	179	310	182	211	207	268	218	276	42	40	31	24	43	63	62	66	16
PA0250	317	357	409	252	384	316	332	449	434	119	64	99	92	127	111	213	200	86
PA0251	53	50	47	45	48	37	64	47	74	43	33	40	30	38	38	38	54	38
PA0252	176	165	165	135	128	93	181	156	172	49	32	24	44	33	55	28	33	21
PA0253	75	75	98	115	77	74	106	92	86	25	14	8	13	25	26	16	25	10
PA0254	301	350	371	207	290	198	325	385	391	87	82	58	45	74	45	77	76	62
PA0255	264	200	314	258	191	155	248	299	286	145	58	80	87	91	95	128	106	43
PA0256	1435	1810	1735	1590	1419	1608	1518	1784	1178	1555	15500	1324	1442	1210	1498	1700	1841	1266
PA0257	1874	1252	1886	1350	1530	1182	1836	1778	1574	2304	2221	1763	2162	2283	1950	1795	1642	2139
PA0258	691	578	626	591	558	525	649	643	605	1351	1492	1236	1417	1567	1209	1011	1054	1512
PA0259	1567	1415	2040	1221	1380	1404	1712	1924	1622	1736	1578	1209	1377	1523	1535	1859	2063	1228
PA0260	613	703	871	591	672	616	700	859	655	933	855	674	827	859	906	998	1103	685
PA0261	91	99	105	76	148	139	112	141	111	225	165	138	126	173	145	242	288	119
PA0262	606	570	649	543	729	599	897	1069	817	865	892	625	931	894	859	905	1013	601
PA0263	42	26	37	19	43	17	52	47	28	286	314	212	277	301	405	461	681	203
PA0265	2713	2380	3216	2047	2274	1959	2816	3460	2845	1510	1045	713	609	1162	852	1328	1344	1052
PA0266	4384	4216	5203	3932	4016	3646	4342	5574	3978	2301	1555	1212	1053	1644	1376	2325	1860	1404
PA0267	269	315	318	234	230	234	231	310	267	226	179	143	139	186	226	156	185	131
PA0268	137	105	155	86	125	57	116	163	142	32	31	15	22	23	30	50	49	13
PA0269	728	585	898	555	559	410	658	731	928	105	109	90	131	100	130	106	138	89
PA0270	206	225	243	145	157	138	197	173	272	44	23	30	27	35	31	26	35	21
PA0271	126	92	99	72	90	68	85	100	118	37	15	24	26	30	33	42	31	18
PA0272	211	229	221	238	225	165	242	263	197	76	50	49	21	64	77	81	84	39
PA0273	24	21	23	14	32	20	14	24	21	17	16	8	21	18	13	28	18	26
PA0274	105	107	153	121	92	84	119	166	100	71	52	70	44	64	79	148	126	51
PA0275	580	407	655	448	485	390	624	767	664	248	178	168	204	223	294	356	402	114
PA0276	215	198	208	247	231	195	276	498	253	471	357	306	285	293	407	546	493	205
PA0277	196	229	246	161	201	141	196	234	222	153	104	97	91	116	182	177	119	91
PA0278	57	50	41	40	58	26	46	53	37	175	137	119	133	206	160	235	124	105
PA0279	37	41	48	22	26	14	22	45	16	24	11	8	4	20	25	52	58	26
PA0280	1404	2446	1584	2501	1549	1011	1825	2954	696	2379	1824	2134	1782	2840	2714	3675	2918	1919
PA0281	1679	3224	1897	3631	2511	1563	2297	4049	884	5073	4126	5742	5049	6511	5534	6755	5084	4437
PA0282	1163	2879	1709	3701	2328	1689	1984	4357	655	3975	3208	4513	3694	4983	4567	5257	4250	2611
PA0283	2039	6977	3352	7331	4394	4143	3829	10244	909	9106	7437	9106	7516	11363	10403	12996	9265	6603
PA0284	1157	5607	1579	3991	3123	3275	2284	6589	558	10585	10126	13626	11217	13949	13560	10975	8531	9508
PA0285	822	671	1043	645	779	629	903	1003	821	436	498	350	250	377	375	375	347	451
PA0286	7984	7448	8602	6445	6663	5520	6905	8241	6270	14547	12809	13065	12040	15213	12301	16103	13843	11873
PA0287	66	69	93	76	88	71	93	113	72	165	79	118	105	123	147	205	199	86
PA0288	62	66	53	31	49	43	42	48	52	73	35	29	28	43	32	71	49	13
PA0289	141	154	230	130	177	117	175	216	177	85	106	74	71	117	132	170	165	45
PA0290	415	438	520	407	447	405	521	557	408	375	300	283	250	345	397	555	453	278
PA0291	2565	3553	2901	3570	2670	2165	3120	4962	2115	4600	3489	3280	2594	4372	4345	5264	4092	2812
PA0292	714	620	907	492	614	539	767	834	827	197	190	169	206	215	217	300	306	150
PA0293	195	147	286	144	153	133	216	212	143	128	107	75	100	93	99	134	114	77
PA0294	392	246	363	314	255	204	311	321	308	214	142	101	68	157	115	158	130	141
PA0295	1925	1401	2173	1357	1543	1124	1794	1838	1818	668	543	436	397	615	508	603	629	444
PA0296	10030	6865	10592	6820	8314	6770	10865	10972	10118	9417	88088	6993	7684	9659	8404	10459	9867	7726
PA0297	1042	913	1121	706	874	646	1198	1149	1075	5983	5468	4219	4114	5906	4995	4891	4221	4306
PA0298	3207	2561	3447	2162	2656	2173	3158	3140	2976	7483	6363	5328	4660	6299	5023	6404	5165	5657
PA0299	3150	2559	3721	2691	2800	2563	3231	3625	3192	6544	5014	5155	5124	6101	6672	9790	8838	4192
PA0300	5998	5295	6982	4627	6205	6159	6722	7101	6340	12803	11894	11365	12031	13907	15196	23351	20840	11005
PA0301	2410	2194	2790	2036	2108	1961	2672	2666	2868	5244	4941	4031	4269	5801	5039	8265	6829	4234
PA0302	2517	2034	3030	2136	2139	1869	2488	2471	2687	2710	2185	2091	2330	2900	2995	4540	3804	1992
PA0303	3401	2542	3367	2811	3199	2586	3458	3587	3591	4618	4490	4003	4465	5082	5064	6464	5766	4454
PA0304	2345	1746	2602	2087	1992	1924	2490	2639	2941	2981	2836	2377	2507	3065	2982	4081	3884	2350
PA0305	805	820	1084	737	842	714	862	941	856	286	179	127	163	173	188	245	241	125
PA0306	298	245	376	229	251	192	277	309	307	115	105	104	109	109	100	155	129	70
PA0306a	2902	2902	3103	2297	2831	2604	2900	3231	2633	1176	1192	1091	1161	1244	1294	1537	1528	1024
PA0307	315	262	349	269	241	150	307	371	328	109	86	61	28	53	75	67	87	40
PA0308	230	213	344	201	249	182	235	339	293	100	83	38	56	53	56	101	99	71
PA0309	548	476	582	408	457	355	561	550	593	1082	841	596	653	597	734	773	766	636
PA0310	1032	699	1141	753	756	689	1024	1172	1017	899	782	551	494	812	707	705	622	588
PA0311	67	36	69	28	54	37	55	70	41	17	13	11	13	20	18	27	25	24
PA0312	316	292	425	272	282	278	331	402	386	186	107	91	73	95	115	216	221	101
PA0313	416	371	472	343	366	346	409	419	453	144	88	110	106	89	130	149	156	83
PA0314	470	409	557	370	468	436	496	573	496	297	258	242	274	272	313	505	426	249
PA0315	2030	1877	2546	2061	2341	2651	2453	2554	2199	3694	3431	3322	3645	4248	4563	5414	5749	3179
PA0316	3146	2246	3319	2481	2894	2478	3750	4138	4085	1608	1214	916	1018	1275	1655	1168	1194	1096
PA0317	3545	2770	3854	2688	3337	2861	3690	3940	3570	2443	2021	1739	1626	2333	2242	2420	2600	1862
PA0318	481	380	578	403	498	386	540	577	566	259	245	200	191	253	229	450	400	215
PA0319	1628	1676	1810	1307	1384	1314	1619	1721	1463	380	256	219	226	257	258	320	350	213
PA0320	353	356	392	318	292	256	405	511	346	103	87	71	86	99	151	187	148	70
PA0321	62	86	100	86	89	66	63	82	70	62	65	29	39	45	32	72	65	39
PA0322	160	146	234	151	182	131	170	198	156	124	90	65	82	86	111	106	121	62
PA0323	254	207	347	173	262	262	304	279	295	294	214	185	207	258	207	262	313	166
PA0324	58	58	80	89	52	26	66	96	49	79	65	40	60	61	52	85	93	65
PA0325	65	60	106	75	99	47	101	92	73	173	123	85	76	93	116	115	127	85
PA0326	449	366	574	427	495	267	611	693	519	179	167	61	100	128	169	170	150	109
PA0327	740	527	829	474	623	536	750	737	695	274	225	258	296	285	369	403	421	249
PA0328	728	485	795	560	692	545	872	814	741	367	238	146	177	266	320	223	232	170
PA0329	1623	1545	2054	1615	2005	2311	2292	2542	1834	3088	2364	1724	2171	2416	3703	3140	3158	2010
PA0330	789	716	843	700	823	724	774	901	737	536	440	355	377	519	530	487	580	363
PA0331	818	690	1042	756	715	607	935	958	892	200	112	143	93	184	158	140	188	113
PA0332	169	136	169	190	153	145	172	256	149	78	50	41	29	51	73	135	191	32
PA0333	218	188	260	188	181	161	254	266	280	89	65	41	38	56	88	152	150	37
PA0334	218	146	215	171	203	124	184	222	156	117	57	62	56	40	60	88	99	45
PA0335	253	194	301	163	224	158	255	309	256	140	145	104	145	146	120	222	188	86
PA0336	791	812	974	615	793	584	875	1009	750	692	527	554	488	789	806	1056	1053	466
PA0337	4978	4144	5568	4097	4396	3340	5067	5870	5661	1960	1601	1474	1553	1893	2106	2540	2625	1209
PA0338	1376	1284	1506	1417	1309	1128	1563	1691	1458	905	684	492	523	596	795	800	866	604
PA0339	167	123	195	139	194	106	218	253	184	90	64	33	50	55	91	139	127	54
PA0340	560	363	521	412	396	314	529	546	425	213	120	139	119	114	177	137	164	120
PA0341	841	605	965	662	842	677	994	1112	1154	295	184	147	174	214	218	203	240	163
PA0342	1906	1678	2241	1770	1991	1889	2183	2468	1999	948	638	586	615	795	839	895	985	587
PA0343	268	267	358	245	276	263	299	333	324	349	310	280	318	311	366	521	434	265
PA0344	261	188	281	173	195	138	232	205	246	103	85	80	84	91	104	214	169	96
PA0345	102	79	89	50	92	48	86	92	115	35	26	28	21	29	21	77	94	51
PA0346	24	44	47	26	36	19	30	36	25	19	6	12	5	10	13	14	25	2
PA0347	181	173	209	166	210	176	195	273	210	93	87	52	68	98	88	135	106	83
PA0348	71	72	90	67	66	32	89	93	77	37	18	22	26	34	44	44	45	24
PA0349	29	28	47	37	43	23	33	37	41	13	9	6	19	17	23	13	10	13
PA0350	86	103	107	57	118	79	95	139	108	38	21	12	40	15	26	16	26	23
PA0351	566	522	682	358	460	394	571	615	558	319	238	197	206	286	320	403	372	252
PA0352	533	451	629	482	537	445	533	734	570	209	155	134	150	179	292	174	163	151
PA0353	2893	2382	3160	2315	2484	2094	2860	3278	2741	1476	1224	1211	1255	1446	1646	1903	1878	1158
PA0354	409	354	447	354	440	324	409	487	458	637	499	363	386	342	541	638	596	336
PA0355	149	143	170	196	117	149	149	157	171	1032	895	684	657	784	1041	2110	1920	500
PA0356	645	531	628	521	725	607	721	876	740	540	392	392	353	473	552	394	457	253
PA0357	695	644	903	631	640	511	629	775	628	193	137	137	136	146	132	160	177	110
PA0358	977	663	1048	828	896	554	946	987	874	174	159	115	128	160	202	180	200	135
PA0359	566	421	635	417	434	426	577	826	595	518	316	341	346	548	614	567	561	232
PA0360	612	617	799	567	536	508	552	748	582	631	465	483	421	529	585	756	632	501
PA0361	922	886	1268	707	843	708	1017	1517	994	300	233	176	186	225	257	359	294	202
PA0362	1749	1470	1713	1314	1398	1259	1550	1827	1796	1976	1716	1386	1280	1652	1673	1347	3333	1388
PA0363	2197	1466	2214	1751	2283	1965	2416	2546	2489	885	771	560	599	768	1043	570	638	609
PA0364	525	435	690	397	411	327	498	681	535	214	133	87	121	164	129	222	243	96
PA0365	436	339	480	360	353	253	4213	489	473	231	178	147	105	159	194	308	281	127
PA0366	1263	981	1417	1085	1049	800	1273	1370	1180	561	447	374	372	425	477	635	659	298
PA0367	246	203	288	175	317	195	261	332	289	145	80	106	96	111	87	137	146	61
PA0367a	315	205	374	171	254	217	307	366	358	199	120	123	92	131	163	218	209	104
PA0368	389	363	481	303	350	215	355	429	393	195	136	114	127	142	155	254	237	138
PA0370	183	179	239	158	162	167	227	202	245	80	46	37	41	43	62	89	99	35
PA0371	1594	1345	1864	1166	1262	984	1904	5306	1626	581	521	376	289	525	350	517	382	317
PA0372	1159	1118	9903	902	969	786	1112	1209	1404	688	513	398	380	551	569	567	526	383
PA0373	959	875	1239	819	931	795	966	1115	1062	519	365	332	400	489	506	548	608	333
PA0374	638	594	783	429	509	402	644	795	657	244	195	160	132	221	214	310	301	123
PA0375	1695	1256	1981	1324	1444	1099	1853	2043	1879	1291	1133	868	723	906	1189	2218	2377	938
PA0376	5943	5219	6828	5358	5759	5717	6439	7612	6581	20141	14947	9738	10240	14897	12382	13986	13910	9240
PA0377	151	179	182	134	154	146	196	185	153	321	207	135	113	180	188	352	330	144
PA0378	188	120	147	105	169	106	167	208	147	50	45	33	14	54	51	52	77	47
PA0379	274	268	318	302	311	278	306	426	420	677	501	380	430	365	422	471	435	363
PA0380	285	329	337	276	256	205	287	411	298	84	55	52	29	99	75	77	85	82
PA0381	1488	1304	1723	1258	1266	1143	1512	1689	1537	380	339	154	182	289	252	372	312	230
PA0382	500	608	626	556	597	542	564	695	469	187	137	81	79	139	105	146	124	99
PA0383	682	548	840	540	561	438	605	794	661	183	160	101	96	119	94	200	142	129
PA0384	163	116	194	132	180	127	158	221	144	38	23	25	38	49	33	74	109	20
PA0385	448	262	372	318	358	309	335	670	300	278	91	68	104	178	115	94	129	102
PA0386	427	441	542	334	359	198	400	436	338	81	49	27	28	57	51	60	48	31
PA0387	495	427	560	331	436	356	612	714	637	74	38	40	38	52	35	99	88	43
PA0388	7585	4506	6983	5536	4668	3437	14468	6878	4630	515	410	360	370	451	350	652	713	321
PA0389	901	7768	1134	759	769	659	1005	1132	973	280	158	137	173	258	162	245	207	149
PA0390	1300	1100	1502	1120	1335	1009	1392	1533	1355	494	426	257	287	390	359	307	368	274
PA0391	1407	1272	1456	1070	1200	1006	3135	3763	1484	837	612	446	525	749	691	879	778	549
PA0392	2384	1500	2300	1628	3995	1867	2992	2938	2473	2355	1898	1724	1541	1952	1604	2024	1906	1543
PA0393	490	400	542	365	400	269	504	537	531	291	216	138	111	239	805	597	324	123
PA0394	730	570	892	548	564	417	747	890	798	808	675	681	507	892	772	1101	1023	797
PA0395	6450	4847	6490	5007	5976	4955	7194	7548	6610	3307	2902	2555	2567	2947	2882	3118	3452	2774
PA0396	2653	2415	3104	2223	2358	1948	2834	3142	2794	1068	819	699	685	873	887	1436	1390	607
PA0397	355	487	437	421	336	299	426	462	389	313	206	324	346	221	309	420	997	207
PA0398	827	539	703	607	721	724	839	1031	884	1598	1591	1365	1710	1681	1776	1217	1429	1316
PA0399	826	867	968	844	973	859	949	1317	962	361	252	234	243	352	341	374	368	183
PA0400	785	807	947	795	735	580	731	993	863	204	140	101	108	153	135	265	227	96
PA0401	465	499	675	412	404	321	540	1306	656	126	71	54	62	71	52	156	4402	30
PA0402	2404	2168	2529	1818	1807	1528	2321	2507	2034	709	499	432	360	528	498	596	623	895
PA0403	4417	4886	2312	1592	1763	1208	1791	4435	3177	354	263	228	1789	320	268	355	426	258
PA0404	396	441	596	394	352	218	390	413	423	45	48	56	45	56	67	94	113	47
PA0405	1126	1165	1325	862	876	657	1121	3545	1093	361	260	225	213	295	311	1046	369	241
PA0406	1478	1114	1525	1006	1142	844	1241	1480	1139	229	207	113	103	163	200	202	176	136
PA0407	1129	897	1265	796	1090	885	1095	2241	1188	958	900	658	700	891	779	1155	1142	744
PA0408	15163	10829	12858	9646	13390	10514	17313	20924	17801	2975	3010	1992	2670	3659	2934	2198	2457	2250
PA0409	1667	1176	1585	1160	1314	1144	1386	1579	1648	418	390	296	357	477	349	435	473	343
PA0410	1967	1315	1916	1601	1678	1516	1798	1879	1773	487	409	356	353	441	349	414	437	395
PA0411	8399	6452	9471	6869	7347	5749	8217	8938	8988	1396	1046	873	973	1346	1053	1242	1323	929
PA0412	1887	1374	2244	1647	1788	1407	1989	2214	2223	451	308	237	290	373	353	480	505	222
PA0413	8588	6775	9997	6781	7617	5971	8802	9703	9545	1812	1217	1020	920	1365	1205	2690	2017	1057
PA0414	1511	1264	1749	1310	1369	1028	1618	1754	1652	328	225	150	211	290	250	353	333	218
PA0415	372	438	588	289	347	206	392	432	384	153	99	132	142	123	149	304	269	82
PA0416	225	208	294	193	204	150	270	315	295	68	45	40	41	35	53	103	106	26
PA0417	145	128	132	144	133	122	183	236	147	112	72	38	51	52	62	93	97	52
PA0418	221	212	328	347	248	170	258	360	275	51	92	39	53	58	68	78	103	39
PA0419	191	166	257	149	151	171	228	258	200	44	25	13	14	28	27	33	28	41
PA0420	596	520	654	504	543	490	646	665	629	304	217	230	247	270	269	273	301	164
PA0421	1310	1164	1494	1166	1232	938	1373	1684	1571	322	231	176	221	266	306	335	351	158
PA0422	589	512	690	467	579	439	620	810	725	983	698	752	684	978	868	861	1058	673
PA0423	6431	5319	6218	4663	7260	6403	6960	8654	6070	5172	4618	4094	5098	6401	5123	4927	5541	3966
PA0424	1708	1745	1992	2580	1550	1033	2166	3048	2298	591	516	394	471	572	665	436	483	356
PA0425	2667	2041	3059	1922	2180	1862	2609	2481	2777	1149	899	851	960	1183	1701	1664	1554	599
PA0426	10564	7167	10975	7878	9020	7959	10139	9878	11478	3516	2652	2408	2703	2796	3522	4046	4245	2187
PA0427	2920	2134	3263	2181	2601	2216	3013	3311	3132	879	734	660	633	864	928	1520	1380	491
PA0428	8438	8038	9629	7610	8303	14752	21288	12193	6891	6387	3793	3004	2782	4387	3378	5419	5473	3389
PA0429	5277	4691	5010	4070	4347	3671	5015	11521	4652	5708	4964	6242	21145	4720	4846	4350	5155	4207
PA0430	1449	1198	1934	1179	1358	1030	1693	1714	1634	206	170	130	159	195	282	317	233	190
PA0431	1285	1021	1414	2052	995	841	1256	2436	1344	133	106	88	104	112	116	155	164	96
PA0432	15139	14200	14726	8656	10031	9024	12809	15532	15199	1425	1142	1011	814	1334	1662	1444	1427	1029
PA0433	127	99	129	112	82	74	96	127	110	61	51	59	60	77	62	69	86	37
PA0434	160	172	261	123	160	85	166	147	181	37	22	17	22	31	14	58	36	40
PA0435	39	39	71	43	48	29	27	44	58	28	15	16	12	25	14	33	25	30
PA0436	1318	979	1262	800	1168	955	1243	1374	1119	2046	1876	1313	1460	1907	1853	1625	1548	1635
PA0437	420	356	443	310	387	306	397	480	444	69	74	61	59	72	96	143	152	62
PA0438	257	183	288	288	249	195	296	292	264	95	48	46	52	57	99	116	116	27
PA0439	74	80	129	139	100	50	73	62	48	73	44	82	50	31	25	59	80	59
PA0440	24	16	42	34	42	13	45	39	26	25	13	7	11	10	18	20	42	20
PA0441	135	125	154	132	131	118	147	149	107	220	146	113	125	186	123	309	433	106
PA0442	8	5	0	4	14	2	7	9	0	32	50	13	19	38	33	15	12	15
PA0443	190	105	199	125	202	83	171	214	213	149	119	98	93	118	159	141	178	84
PA0444	64	44	104	53	72	54	82	87	76	60	47	26	22	34	59	70	65	36
PA0445	271	146	250	183	219	271	262	201	183	29	21	25	36	14	24	1567	26	27
PA0446	2286	2113	3096	2889	2124	1822	2641	2546	2621	82	76	47	73	85	72	113	123	36
PA0447	9127	7844	12219	7484	12810	11632	12088	11366	12163	423	368	326	461	465	544	621	621	343
PA0448	223	198	242	181	208	159	231	248	217	155	110	102	109	131	147	151	170	80
PA0449	1794	1382	1784	1364	1619	1197	1665	1730	1756	606	594	468	448	658	538	818	817	690
PA0450	268	231	331	210	303	192	298	344	332	89	90	65	57	123	104	134	137	65
PA0451	150	187	239	173	151	131	161	183	182	204	125	125	119	137	159	333	392	123
PA0452	130	214	168	120	156	186	144	197	135	396	265	225	226	307	296	429	414	238
PA0451a	314	364	463	388	421	387	397	515	353	697	464	414	420	438	507	668	657	302
PA0454	1192	922	1341	922	1021	835	1051	1370	1035	641	482	541	490	520	618	739	753	411
PA0455	617	597	710	485	644	536	658	762	542	615	491	442	474	547	628	704	658	386
PA0456	73996	35291	43900	41108	51896	43178	47797	49512	32166	189745	199092	182541	206979	243446	228020	118418	128614	195864
PA0457	479	336	431	333	383	310	427	456	300	325	248	255	202	238	283	273	249	176
PA0457.1	134	120	193	131	112	84	176	149	149	44	37	31	34	32	45	39	65	43
PA0458	494	419	919	490	415	362	477	1006	524	198	195	126	181	147	174	228	221	132
PA0459	2791	2773	3540	2347	2568	2079	2826	2859	3318	401	292	225	227	261	325	503	472	252
PA0460	449	452	933	428	398	391	476	475	503	340	272	186	161	170	247	370	379	155
PA0461	1068	947	1238	1106	958	751	1121	1161	1267	430	398	360	358	408	431	474	465	322
PA0462	706	664	879	533	720	586	784	867	786	1950	1457	1002	924	938	1251	1463	1431	881
PA0463	374	296	411	271	308	265	418	476	357	269	153	125	96	130	150	215	156	119
PA0464	203	152	279	172	186	148	208	246	237	227	128	109	89	85	111	153	124	47
PA0465	195	400	228	257	246	253	236	276	198	310	190	125	95	189	168	247	212	105
PA0466	17	36	33	42	28	33	16	22	11	21	11	12	9	9	11	18	11	9
PA0467	307	318	470	299	281	227	339	406	313	80	50	37	32	47	39	106	93	31
PA0468	176	131	253	172	134	142	145	436	178	69	47	20	18	35	32	65	67	19
PA0469	379	399	405	324	398	332	450	475	387	314	237	212	201	259	305	468	492	160
PA0470	1795	2097	1529	1487	1895	1700	1028	1566	668	1215	1117	864	726	1525	1060	1217	943	948
PA0471	133	184	235	144	154	157	197	230	214	158	113	106	75	132	123	162	530	68
PA0472	631	629	826	700	805	750	894	1078	870	1267	1183	959	835	1427	1139	1166	5803	787
PA0473	731	615	842	584	705	673	733	761	830	378	283	270	265	350	328	403	444	262
PA0474	21	56	42	26	38	19	41	42	69	4	8	0	6	4	9	4	8	3
PA0475	61	53	91	60	78	55	75	78	80	27	22	16	27	21	40	28	39	40
PA0476	720	638	1023	661	649	581	806	933	808	371	240	228	345	328	430	546	545	233
PA0477	165	103	366	102	150	87	162	195	199	142	107	83	93	136	125	107	163	93
PA0478	209	184	202	195	242	178	249	244	155	74	85	58	50	83	57	94	95	73
PA0479	236	238	386	247	226	126	232	342	170	37	35	42	54	41	34	77	103	56
PA0480	32	74	48	28	50	34	46	65	30	7	4	14	6	8	12	28	19	15
PA0481	126	112	122	111	89	94	125	118	127	68	45	44	38	34	62	35	48	31
PA0482	11186	9336	13580	14732	12602	10533	18047	18244	50760	1902	1274	958	989	1267	1315	1627	2820	1178
PA0483	200	198	292	214	239	207	227	276	244	167	226	170	168	150	219	266	312	118
PA0484	971	1291	1229	959	946	995	886	1078	951	782	673	629	814	603	763	1241	1183	613
PA0485	679	483	692	512	644	503	649	720	653	1382	860	764	776	1037	768	880	878	656
PA0486	485	364	605	357	361	313	403	494	469	713	520	403	443	454	555	703	674	357
PA0487	328	260	457	216	558	268	355	444	377	367	301	186	209	289	270	383	344	220
PA0488	46	29	36	21	36	34	52	2421	31	43	33	15	18	22	37	31	34	22
PA0489	174	137	203	200	163	120	193	253	247	450	316	205	221	269	302	430	412	236
PA0490	397	324	608	369	350	383	378	1042	360	5330	3823	2947	3484	3047	2942	2980	5106	2840
PA0491	1329	1155	1691	21856	1037	777	1285	1421	1091	1775	2025	1204	1046	1657	1089	1494	1292	1109
PA0492	64	36	91	40	67	55	102	107	62	95	74	56	33	89	73	140	79	58
PA0493	10	14	24	14	10	5	7	14	14	8	2	16	1	9	9	10	14	12
PA0494	58	68	75	68	75	53	73	82	86	53	28	31	33	33	31	51	68	18
PA0495	82	86	118	59	99	63	75	109	96	94	67	65	60	76	78	94	100	66
PA0496	170	195	222	174	167	170	237	242	245	223	234	216	215	222	225	270	262	177
PA0497	370	240	550	234	315	240	437	656	812	1585	1266	863	974	1324	907	1547	911	968
PA0498	296	269	1007	229	303	247	389	359	356	532	492	324	375	555	403	477	522	433
PA0499	139	134	299	126	126	97	199	253	147	251	194	157	189	279	258	301	321	138
PA0500	6004	4765	7289	4788	5087	4288	6377	6936	6347	3975	3797	2820	3118	3948	3287	3521	3644	2766
PA0501	346	274	317	262	320	215	351	389	326	226	86	116	89	125	153	290	206	118
PA0502	394	331	468	322	345	295	370	438	436	219	204	135	141	192	179	370	262	171
PA0503	130	107	208	107	146	109	155	179	174	76	64	62	15	64	63	109	98	45
PA0504	93	64	88	74	74	68	101	118	114	80	37	15	38	38	27	64	76	24
PA0505	1930	2077	2296	1843	1810	1906	1613	2259	1479	3014	2342	1981	2129	2595	3162	4344	4614	2322
PA0506	34191	31977	40491	33471	38781	35558	40312	49402	36419	20056	15308	13716	13200	14770	17965	19929	15083	10312
PA0507	211	213	255	171	187	153	185	228	216	269	201	137	155	163	223	312	254	177
PA0508	3384	3528	4572	3688	3809	3575	3886	5105	2893	1270	675	635	673	621	835	924	777	573
PA0509	329	217	280	188	252	153	285	301	288	64	51	28	47	39	43	76	50	25
PA0510	86	35	87	56	61	51	95	78	81	17	17	10	1	3	11	9	24	10
PA0511	319	217	363	183	247	184	343	334	392	60	32	15	16	31	30	45	47	26
PA0512	140	114	145	97	107	59	147	162	143	19	5	10	7	12	11	4	10	15
PA0513	65	30	57	32	39	26	54	49	101	6	6	12	3	11	5	3	6	6
PA0514	95	63	116	63	66	31	83	85	82	12	9	4	12	12	5	15	13	23
PA0515	133	71	142	46	68	55	116	130	127	24	10	4	16	15	3	19	12	11
PA0516	583	428	670	427	404	273	551	999	492	60	44	22	26	65	24	69	49	55
PA0517	34	7	10	7	17	7	9	13	19	1	3	2	0	1	0	6	1	4
PA0518	81	58	115	83	65	49	78	64	112	11	10	2	2	1	7	11	7	9
PA0519	80639	3238	5538	3082	4088	2945	5680	7384	5148	264	278	103	160	228	133	217	203	324
PA0520	202	111	219	159	149	116	194	207	230	93	94	61	57	86	81	164	188	62
PA0521	53	43	97	33	55	37	42	70	77	6	4	2	9	4	12	19	12	10
PA0522	12	23	36	23	35	12	14	29	19	2	11	5	6	2	9	6	6	4
PA0523	47	71	87	103	41	17	42	48	24	8	10	1	4	6	7	14	5	27
PA0524	1629	1504	3805	820	570	356	452	564	475	175	174	93	216	369	84	752	147	1367
PA0525	53	39	51	26	58	29	42	50	48	22	13	22	16	15	5	23	23	6
PA0526	243	142	244	194	200	166	186	269	159	37	21	19	12	15	20	26	41	33
PA0527	7417	2610	3779	2693	3359	2138	2976	3264	3490	275	245	147	167	226	188	175	151	189
PA0528	126	101	205	116	140	111	143	216	127	238	206	165	149	279	185	213	166	155
PA0529	615	601	520	457	445	386	395	488	388	369	312	247	264	326	593	421	353	266
PA0530	102	64	132	94	101	74	109	118	100	71	45	32	21	35	92	83	67	34
PA0531	106	83	79	68	103	74	79	112	67	102	83	68	67	43	185	87	84	49
PA0532	180	155	168	153	161	96	157	198	170	141	100	150	136	196	795	298	241	112
PA0533	222	248	299	234	229	197	278	273	258	119	97	59	46	56	125	110	110	62
PA0534	555	521	716	416	523	492	632	790	659	1073	669	391	335	643	514	771	581	424
PA0535	187	174	218	201	210	188	190	272	242	359	234	134	93	183	167	220	161	125
PA0536	289	236	369	209	240	173	288	284	334	122	107	48	47	66	113	122	114	42
PA0537	1078	1476	5438	944	972	926	1181	1216	1270	771	564	433	399	444	690	711	775	2319
PA0538	1289	495	662	535	605	516	629	709	581	278	208	172	197	209	219	222	1541	116
PA0539	314	209	342	213	251	230	289	351	294	459	408	316	282	389	306	347	299	291
PA0540	139	149	186	82	125	162	205	187	192	117	122	106	68	105	78	101	107	68
PA0541	836	535	831	563	700	558	754	907	1081	168	107	84	83	135	149	106	105	95
PA0542	1452	387	461	301	313	198	354	869	394	104	84	90	56	120	120	108	123	70
PA0543	158	120	201	171	141	139	142	177	148	239	186	180	177	143	289	439	451	103
PA0544	344	354	428	260	817	256	332	388	338	85	92	79	67	106	110	131	122	72
PA0545	1087	767	1451	966	895	836	1145	1397	1142	556	334	300	343	330	422	442	538	258
PA0546	6281	4422	6349	25065	5584	11282	6694	10705	7510	1363	816	691	723	1027	883	1279	1482	727
PA0547	930	896	1048	873	879	662	1047	916	785	308	227	250	244	307	281	412	430	190
PA0548	2768	2747	3597	2864	2787	2671	2994	3538	3291	656	488	450	434	569	977	746	764	462
PA0549	245	271	288	207	227	256	233	307	279	89	33	60	20	56	68	101	95	57
PA0550	296	243	410	205	241	175	338	334	342	65	56	59	64	69	71	102	2176	44
PA0551	1353	1166	1692	1135	1351	1114	1507	1657	1773	615	530	418	366	497	541	484	505	462
PA0552	899	890	1331	916	898	837	1065	1268	1278	179	139	99	78	167	171	187	192	95
PA0553	475	393	560	360	372	393	452	496	559	2503	1964	1740	2012	1688	2517	3899	3594	1348
PA0554	447	408	544	335	347	270	475	531	500	169	186	158	115	162	333	547	467	118
PA0555	8260	6404	9298	6399	7200	5847	8289	9424	8264	4710	3725	3297	3483	3555	4244	5383	5332	2928
PA0556	306	258	365	269	274	215	341	342	412	106	69	65	100	84	113	187	206	108
PA0557	109	110	160	84	114	129	129	169	113	64	47	73	51	73	92	149	151	50
PA0558	850	846	896	727	810	772	734	986	729	484	374	334	342	477	479	631	648	332
PA0559	257	343	401	236	574	242	234	312	270	68	81	47	26	65	73	92	128	59
PA0560	637	564	624	570	554	510	611	587	517	729	712	538	504	805	588	549	526	591
PA0561	1194	812	1107	915	1069	876	1251	1302	1117	1598	1280	931	974	1231	1094	893	900	1053
PA0562	450	377	580	354	382	279	556	491	442	77	55	28	28	45	74	37	78	45
PA0563	2836	1718	2210	2762	1837	1638	2306	2052	2329	1748	1581	1222	1229	1594	3634	1448	1620	1159
PA0564	253	191	278	159	235	181	185	227	202	101	68	93	52	77	90	122	109	69
PA0565	665	1248	1395	891	1220	1538	960	1726	458	51	55	54	69	63	57	96	76	44
PA0566	185	166	204	179	190	144	211	237	225	108	100	75	66	93	102	175	170	75
PA0567	921	987	1357	1111	1410	1820	1109	1673	591	8532	7131	6375	7569	5714	9617	9962	9113	5032
PA0568	128	173	169	142	122	72	139	154	132	71	34	36	73	56	42	94	87	16
PA0569	43	61	109	76	72	32	64	60	49	21	11	9	9	18	21	32	24	22
PA0570	116	1556	440	125	74	218	59	75	131	33	322	243	191	89	17	22	18	47
PA0571	201	228	347	255	149	140	162	205	148	81	56	83	77	60	72	105	100	110
PA0572	453	37364	606	430	556	325	607	602	589	223	158	109	150	143	148	168	211	119
PA0573	280	203	287	203	247	198	312	281	231	103	132	91	115	133	133	117	133	86
PA0574	2155	1647	2427	1560	5537	1567	3045	2512	2282	1067	1156	1390	963	1269	1362	1012	991	982
PA0575	1285	1253	1699	1161	1620	839	1437	1819	1198	1245	1071	1240	1157	950	1364	1893	1653	921
PA0576	36723	30933	85465	31294	29191	42121	31580	34945	69911	66396	74419	76118	49222	66813	53949	70853	52461	71786
PA0577	4300	4371	4375	3824	3916	3403	4338	5025	3754	4715	59697	4332	4638	6316	5017	5701	3798	3929
PA0578	2673	2191	3000	2043	2255	1935	2580	6219	2438	37272	366	258	272	373	846	304	361	326
PA0579	2261	2109	1963	1739	3870	3620	2189	3433	2067	1858	1143	742	841	1366	1504	599	671	962
PA0580	665	691	837	536	804	698	720	1002	631	372	223	236	220	336	361	325	313	229
PA0581	286	231	279	183	301	226	328	448	308	1055	437	379	382	496	559	707	821	582
PA0582	137	157	230	154	219	225	192	266	136	48	37	15	17	42	52	44	41	17
PA0583	437	414	528	451	576	546	517	654	381	99	86	83	60	104	140	132	144	72
PA0584	528	547	595	479	473	533	888	753	528	1440	692	573	672	737	688	1126	1140	495
PA0585	924	901	1231	1003	957	683	1411	967	695	1539	925	762	1084	863	1010	1517	1485	767
PA0586	5138	6171	101933	12702	6341	6165	5772	7333	5122	16452	14117	10246	11666	13280	15390	63849	45413	8241
PA0587	3534	3731	4090	3038	3390	3777	3499	4400	44151	13921	7133	5838	6424	16567	6806	10891	45645	5219
PA0588	9499	32467	11941	9019	156687	10980	105934	19236	10468	30830	37672	29719	58186	25942	35398	53843	48283	40231
PA0589	1031	921	1072	897	1057	898	1057	1269	985	752	631	413	494	605	571	677	715	508
PA0590	1300	1211	1531	1113	1859	1747	1528	1365	1214	688	563	430	412	484	553	757	3789	527
PA0591	596	484	677	451	570	484	579	656	500	542	506	424	465	542	621	602	616	306
PA0592	1407	1253	1745	1351	1359	1061	1395	1534	1236	918	680	518	527	676	660	702	667	464
PA0593	1292	1270	1870	978	1042	787	1333	1275	1278	458	307	220	196	268	187	347	387	254
PA0594	8838	6501	9750	6791	14349	6357	8918	9915	22003	3627	2435	2708	2026	4193	2203	2885	2992	1996
PA0595	63050	245468	57810	33413	48929	137169	55374	76723	54531	31852	31398	33411	45017	33192	22999	19379	23314	26495
PA0596	2700	2399	3530	2377	2623	2069	2969	3385	3047	1144	950	828	871	1097	1059	1240	1223	644
PA0597	175	138	160	188	151	147	182	229	198	86	66	45	50	64	82	102	116	56
PA0598	457	429	582	446	411	326	383	525	396	310	250	207	246	230	270	303	302	230
PA0599	326	336	393	257	304	201	349	378	329	258	211	206	227	233	256	312	300	183
PA0600	1137	1110	1503	1026	1020	892	1148	1220	1167	927	602	591	606	664	687	868	790	591
PA0601	973	756	1139	762	890	726	1042	1142	938	636	423	428	403	527	556	822	790	456
PA0602	655	715	830	650	578	528	612	646	607	409	284	441	330	392	346	565	533	382
PA0603	1547	2513	1942	1993	2149	2903	1997	4295	1014	7282	7327	6567	6701	6653	9087	10042	8685	8276
PA0604	1597	2422	2050	2017	2151	3267	2077	4299	1481	2977	2568	2608	2496	3025	3578	5992	5218	2873
PA0605	1076	1488	1417	1240	1416	1701	1306	3077	834	2246	1879	1963	1934	2235	3059	4298	3703	2134
PA0606	927	1246	1215	1064	1298	1387	1160	2320	726	1265	1021	1152	1091	1411	1665	2454	2183	1106
PA0607	1488	1190	1697	1394	1422	1338	1661	1788	1608	629	476	418	502	501	717	582	556	476
PA0608	1294	1058	1529	1072	1072	911	1208	1432	1225	936	867	787	872	800	846	797	812	744
PA0609	2244	1845	2322	1620	1810	1451	2002	2330	2135	1349	1185	1010	1009	1220	1089	1248	1184	1062
PA0610	1724	1363	2475	16109	2301	1332	2079	2573	1999	367	345	294	354	432	480	449	416	241
PA0611	440	487	518	327	416	359	446	554	395	180	152	138	133	184	190	244	254	133
PA0612	136	112	195	58	104	66	109	198	153	13	10	3	11	20	30	26	20	29
PA0613	177	172	296	180	215	173	188	217	230	46	43	53	54	42	63	59	49	39
PA0614	38	28	32	23	31	12	25	26	26	6	10	6	6	7	13	26	15	11
PA0615	217	174	224	203	204	158	179	243	205	140	111	109	119	130	146	226	226	96
PA0616	229	283	367	177	162	104	135	159	125	46	37	57	75	76	72	120	64	97
PA0617	301	280	403	274	256	210	276	305	231	46	47	59	25	50	56	93	107	52
PA0618	599	440	694	453	505	438	596	708	472	94	72	78	132	123	155	173	187	98
PA0619	431	384	579	326	352	277	378	424	234	52	53	60	67	39	72	111	102	38
PA0620	7311	4838	8051	4881	6481	6117	7089	7314	6232	2283	2116	1819	2195	2069	2480	2414	2584	2085
PA0621	2466	1851	2731	1595	2189	1879	2135	2482	1862	1076	1127	898	1030	1089	1119	1117	1156	1042
PA0622	3317	2627	4042	2268	2845	2353	2982	3495	2640	260	238	164	207	185	310	430	456	216
PA0623	1445	1078	1672	874	1212	1024	1261	1298	1020	87	96	69	58	122	115	145	161	75
PA0624	412	322	488	309	363	341	423	464	402	36	33	37	35	38	45	73	76	38
PA0625	2144	1953	2721	1729	1965	1586	1965	2297	1920	332	330	297	469	337	369	594	490	442
PA0626	379	379	608	281	318	193	324	412	316	68	58	40	35	46	53	115	89	107
PA0627	297	192	339	230	316	275	313	370	258	62	48	33	61	28	70	64	77	25
PA0628	693	584	870	507	687	572	709	778	646	149	84	92	84	104	150	197	183	106
PA0629	90	96	128	95	98	42	78	112	45	10	12	18	16	14	9	23	30	24
PA0630	23	17	55	28	23	16	34	33	33	9	5	5	8	3	2	11	5	17
PA0631	45	45	75	36	52	23	54	64	55	11	10	5	11	7	19	16	8	11
PA0633	710	613	1099	586	770	613	785	852	639	126	64	92	94	66	136	172	188	80
PA0634	214	209	295	99	136	115	132	162	108	24	21	23	31	31	29	74	35	48
PA0635	241	248	408	188	263	210	356	358	252	45	47	40	47	40	65	64	90	29
PA0636	1328	1392	1767	1139	1375	1141	1499	1697	1421	244	320	192	202	162	335	400	450	217
PA0637	334	213	298	292	351	285	315	388	314	64	40	47	44	25	56	89	69	58
PA0638	434	418	623	316	395	339	400	485	333	48	39	31	32	75	55	112	47	80
PA0639	527	482	615	382	433	357	454	532	374	83	56	82	49	51	75	126	99	53
PA0640	500	529	779	470	545	541	556	698	480	87	81	53	72	71	108	147	129	89
PA0641	2140	1931	2743	1695	1838	1511	1929	2221	1791	377	384	437	377	319	497	665	482	291
PA0643	2054	1597	2449	1664	1913	1594	2082	2163	1684	927	824	724	940	818	1000	1002	1108	703
PA0644	358	299	460	255	310	249	331	432	282	244	214	210	294	235	253	226	294	215
PA0645	300	305	447	221	288	260	303	344	284	233	218	185	237	252	289	309	250	177
PA0646	1851	1440	2331	1338	1692	1460	1672	1822	1404	804	726	589	801	798	904	1028	942	679
PA0647	465	438	578	373	291	251	307	283	237	363	345	403	438	391	308	424	378	390
PA0648	541	317	479	335	470	311	509	514	557	704	773	720	787	835	730	737	680	587
PA0649	2402	2015	2752	1871	1963	1550	2343	2510	2220	1243	1125	1045	1020	1554	1263	1511	1468	1130
PA0650	673	594	780	575	486	534	595	635	543	453	330	332	296	376	404	524	499	278
PA0651	1139	762	1159	921	1014	786	1070	1149	986	614	522	499	573	546	584	731	779	475
PA0652	5402	3626	5920	3356	4045	3550	6298	5391	5203	4848	4519	3665	3794	4699	4373	4341	4205	4872
PA0653	534	470	586	446	431	444	497	535	392	679	331	294	324	444	408	321	431	285
PA0654	13556	9222	12553	8854	13167	10330	11382	12176	6801	1461	1290	1091	1095	1541	1416	1260	1295	1393
PA0655	1281	1246	2548	1154	1368	2079	1358	1444	1761	967	766	645	842	864	768	1470	910	607
PA0656	633	634	687	643	826	764	643	702	730	1145	1064	893	1043	919	1055	1293	1438	860
PA0657	698	637	791	551	627	417	664	816	681	231	166	156	180	245	281	324	317	207
PA0658	541	568	691	563	428	966	542	525	431	468	414	313	304	351	291	335	336	268
PA0659	5291	1124	1503	928	1098	927	1259	1478	1197	293	241	189	243	254	285	392	339	172
PA0660	2852	2833	4903	3797	10509	4093	1125	1451	2308	518	1720	5664	2159	3899	507	1996	611	2399
PA0661	1458	2151	1574	1165	1320	1319	1479	1362	1178	893	1055	890	1100	15605	847	708	1046	662
PA0662	543	461	613	420	484	428	522	595	639	173	115	108	117	144	138	140	169	107
PA0663	292	266	350	236	167	149	260	233	224	76	77	53	82	95	61	88	66	78
PA0664	696	640	944	709	632	678	631	871	580	343	230	242	262	322	410	336	300	258
PA0665	1144	1152	1699	1057	1018	994	1127	1261	1294	4545	4224	3254	3487	5102	4305	2924	3099	3111
PA0666	1720	1377	1977	1282	2001	1205	1759	1894	1873	1443	990	914	813	895	987	1060	1143	601
PA0667	9221	6637	24561	7522	9601	7246	10365	10364	13476	13162	12172	9481	9329	12617	13826	8658	7751	10777
PA0668	4869	3204	4894	3262	4075	3465	5354	4959	5343	4854	4194	2921	3174	4123	4173	3108	3664	2954
PA0669	368	382	477	313	702	316	362	356	286	239	130	160	218	210	176	238	214	226
PA0670	368	336	451	251	218	165	280	277	210	51	55	860	67	64	50	78	52	99
PA0671	302	387	487	238	282	215	179	172	156	139	120	781	147	173	135	141	141	139
PA0672	814	814	974	804	953	816	981	1293	977	3686	2517	1821	1877	3184	2465	2888	2325	1734
PA0673	78	86	132	62	123	85	128	136	109	105	89	91	73	92	106	134	136	62
PA0674	120	76	76	82	91	71	93	94	90	400	268	192	141	269	192	295	260	114
PA0675	57	60	49	30	25	18	40	31	21	139	107	95	77	133	82	123	96	81
PA0676	92	116	131	102	97	116	112	133	76	295	138	149	81	172	139	200	184	90
PA0677	4	20	27	16	59	21	16	19	15	9	9	11	0	7	6	11	10	8
PA0678	7	8	7	10	14	4	7	9	6	2	4	3	1	5	1	4	6	0
PA0679	37	31	31	30	44	25	34	70	56	51	27	12	17	50	40	51	57	19
PA0680	31	32	39	34	33	39	63	48	46	13	10	4	5	10	17	6	14	4
PA0681	39	57	49	39	32	29	61	50	35	73	55	41	47	60	46	77	94	66
PA0682	13	22	18	34	37	15	18	28	21	48	29	36	57	32	36	34	38	20
PA0683	16	25	30	18	19	8	15	17	16	15	5	12	14	27	13	24	19	23
PA0684	2	5	2	8	7	14	8	7	3	4	8	6	13	2	2	9	13	3
PA0685	107	86	155	103	123	80	72	127	110	76	97	58	63	65	92	240	77	41
PA0686	846	668	966	518	194	18	166	44	180	31	69	53	354	273	28	585	100	1735
PA0687	9	6	20	25	18	7	15	27	8	23	12	10	3	84	10	14	4	8
PA0688	236	166	256	167	188	147	220	218	193	73	66	84	65	93	72	79	92	47
PA0689	703	631	787	569	691	557	774	789	641	1380	608	541	593	632	689	617	526	595
PA0690	1581	1558	2133	1619	1605	1361	1696	2128	1608	1175	906	772	901	1038	1156	1423	1347	732
PA0691	35	41	29	26	33	29	46	37	25	91	101	65	56	67	69	73	32	69
PA0692	109	106	108	112	116	64	127	154	92	76	44	34	42	61	50	63	83	54
PA0693	63	67	113	49	72	53	52	88	56	33	15	26	20	28	34	38	38	24
PA0694	9	6	14	5	9	9	9	3	17	8	1	1	3	2	4	1	0	2
PA0695	23	22	28	8	7	7	12	5	11	5	7	3	2	9	5	11	8	5
PA0696	64	63	89	38	31	35	56	61	33	16	15	17	11	33	25	39	36	10
PA0697	10	17	22	10	16	12	11	13	10	7	3	0	0	2	1	7	3	8
PA0698	4	2	10	5	10	7	3	11	4	5	5	2	0	0	8	3	5	2
PA0699	14	14	21	15	24	13	13	18	10	9	11	15	6	3	8	3	5	14
PA0700	20	23	51	12	21	5	7	10	6	6	2	6	7	11	3	9	7	17
PA0701	51	43	85	63	63	40	57	68	69	26	43	36	40	81	40	57	49	46
PA0701a	68	55	66	62	71	26	70	94	73	25	12	14	10	11	148	23	28	5
PA0702	59	60	66	52	76	42	76	79	60	57	43	31	23	55	42	64	38	41
PA0703	304	276	1060	255	247	187	282	279	295	86	93	67	56	106	88	149	133	74
PA0704	421	367	592	309	766	293	411	472	414	170	122	89	122	165	169	207	268	71
PA0705	8136	2424	3154	2302	2510	1980	7461	3210	2331	1499	1345	1125	1186	1531	1241	1292	1362	1153
PA0706	994	1045	1233	933	1025	1292	1085	1593	1047	656	486	388	413	657	672	468	609	391
PA0707	454	722	702	617	613	695	502	1108	370	197	140	110	122	248	138	159	157	166
PA0708	270	291	328	248	291	200	952	287	220	379	270	238	273	315	311	394	317	215
PA0709	108	95	131	97	115	113	139	158	99	318	261	210	252	333	270	209	199	232
PA0710	15	5	8	6	12	8	13	20	18	11	4	9	8	11	5	4	11	3
PA0711	108	96	169	111	142	119	535	140	124	38	32	29	25	59	45	60	55	28
PA0712	1490	1103	4147	958	1136	790	1405	1697	1465	640	524	473	514	597	583	527	574	422
PA0713	1499	988	1397	1200	1110	936	1329	1583	1404	633	447	277	338	450	291	286	340	303
PA0714	735	651	821	763	560	515	789	858	768	490	339	151	248	368	239	289	312	236
PA0715	249	259	233	120	212	162	306	371	390	84018	62881	25988	41175	84570	35452	28177	27239	33237
PA0716	362	287	297	179	247	229	369	387	692	105561	79382	34785	53084	99806	40693	34084	34814	41854
PA0718	714	756	974	778	803	659	838	1054	757	1144	768	500	657	1152	24174	852	1237	467
PA0719	221	189	285	225	253	213	282	334	178	575	402	264	395	638	17268	479	686	182
PA0720	295	353	477	318	374	338	440	641	349	840	424	356	531	879	34837	570	669	315
PA0721	20	28	27	38	27	35	16	20	14	10	8	6	14	17	869	7	24	4
PA0722	96	60	112	67	59	92	80	117	111	69	29	26	66	86	7517	63	79	31
PA0723	603	430	704	512	707	707	782	1078	787	1067	634	697	840	1070	305011	1072	1199	347
PA0724	229	170	211	163	202	152	217	261	203	206	148	155	150	209	4420	191	196	63
PA0725	35	23	24	25	37	50	45	39	26	42	33	14	55	49	1443	27	53	22
PA0726	423	298	378	298	384	245	363	398	302	276	205	167	258	428	9159	244	360	152
PA0727	1016	759	1070	762	908	853	1012	1070	812	636	561	452	559	695	10647	559	717	442
PA0728	443	266	401	334	397	315	480	530	403	486	340	319	399	486	9955	406	416	323
PA0729	3453	2232	3081	2375	3604	3099	4045	4417	3700	8618	9394	7414	8320	11323	53225	6518	6195	7377
PA0730	6700	5205	6860	5091	6474	4391	8548	8740	6180	1619	1514	1083	1004	1442	1248	1877	1183	1319
PA0731	1474	1181	1874	1273	1333	1052	1712	1592	1496	1141	958	726	728	988	1244	2468	1426	664
PA0732	3410	1501	1895	1119	1322	1028	1570	2765	8324	4666	1283	1134	1334	1198	1528	2412	9904	966
PA0733	268	311	333	223	229	164	223	300	263	92	62	63	57	64	63	33	59	63
PA0734	1610	448	383	418	260	309	331	348	231	220	204	206	199	186	257	124	213	171
PA0735	213	171	268	168	220	149	248	247	270	57	47	58	35	43	41	79	65	28
PA0736	554	464	625	439	676	379	872	656	595	268	217	186	192	212	279	263	268	188
PA0736a	919	935	1046	545	850	758	968	815	981	5235	4168	3256	3366	3414	4213	4286	3944	2967
PA0737	632	523	796	420	482	391	716	650	555	1104	691	430	338	720	599	961	767	438
PA0738	83	99	113	80	116	127	101	114	91	634	521	295	296	397	334	431	376	309
PA0739	126	97	167	154	113	64	139	163	140	59	56	28	27	48	46	79	89	23
PA0740	191	85	180	89	155	81	112	128	165	687	503	296	289	446	290	403	350	297
PA0741	82	75	83	69	68	68	82	469	65	35	15	24	17	26	32	38	38	24
PA0742	619	630	768	583	859	472	654	726	563	198	131	141	160	109	186	267	261	109
PA0743	441	543	638	436	430	413	475	540	521	121	92	108	93	85	133	270	277	69
PA0744	966	847	1068	631	770	793	907	1028	1094	57	34	45	54	37	80	138	136	42
PA0745	515	630	687	501	451	417	528	666	589	41	48	23	55	54	75	146	144	28
PA0746	820	891	1157	680	761	554	862	980	857	47	33	47	36	64	90	185	212	45
PA0747	2297	2161	2691	1678	2051	1362	2369	2587	4179	269	208	222	303	305	432	674	825	177
PA0749	420	364	452	383	369	306	415	410	381	219	180	202	157	202	248	240	322	147
PA0750	2081	1518	2170	1697	1705	1476	2031	2170	2387	322	303	199	245	282	415	305	295	217
PA0751	77	68	86	64	98	38	115	104	80	18	6	17	6	19	19	17	17	10
PA0752	138	149	208	330	372	290	395	420	432	35	19	19	275	474	231	338	699	209
PA0753	22	28	25	27	35	25	27	34	23	6	0	8	4	3	3	2	7	4
PA0754	161	143	188	159	150	112	154	206	162	35	15	20	16	25	27	41	34	13
PA0755	264	290	327	240	259	261	260	432	222	93	68	61	71	91	100	103	73	56
PA0756	90	115	124	123	101	121	98	150	131	77	38	52	28	41	49	39	55	25
PA0757	263	297	358	188	224	209	262	298	247	61	31	40	35	37	47	53	61	39
PA0758	657	1464	843	959	773	1353	652	1032	4933	657	534	427	559	740	573	922	853	548
PA0759	826	711	972	1881	721	524	840	913	889	243	233	190	205	219	256	313	367	222
PA0760	395	366	401	417	452	491	413	489	406	205	161	80	115	168	202	147	192	98
PA0761	2806	2225	3585	2195	9749	2335	5164	4118	4100	1543	1263	995	1378	1411	1465	1897	3765	979
PA0762	4131	2944	4627	3372	4023	4060	5198	4993	4762	33347	27500	21534	23630	28570	28844	25689	23964	19573
PA0763	2603	2408	3342	2352	2647	2422	3202	3304	3309	6813	4843	3494	3411	4463	5582	7493	7215	2793
PA0764	1957	1611	2396	1601	1969	1821	2271	2350	2358	3853	2610	1652	1631	2140	2567	2948	2903	1508
PA0765	2332	1939	2371	1954	1751	1531	2001	2187	2102	3329	2431	1965	1868	2159	1990	2421	2151	1945
PA0766	4122	3708	5103	3547	3816	3386	4464	4520	4713	8353	5798	4097	4000	5458	4475	5841	5310	4057
PA0767	5221	4217	5593	4368	4741	4242	5153	5630	5726	3313	2555	2132	2240	2747	2634	2169	2241	2086
PA0768	4148	3224	4016	3126	3592	3244	4031	4398	4088	2362	1813	1600	1789	1878	1765	1563	1747	1409
PA0769	1637	1427	1839	1525	1432	1387	1568	1820	1449	1989	1823	2173	2342	2017	2578	3001	3249	1774
PA0770	346	326	435	277	359	266	395	525	404	220	196	188	217	233	306	437	445	165
PA0771	1327	1419	1540	1216	1235	1109	1361	1655	1322	817	746	651	619	682	646	861	841	510
PA0772	171	156	266	192	180	178	255	297	282	80	62	54	32	56	89	134	122	53
PA0773	369	380	373	270	359	291	344	410	380	92	60	63	85	89	78	135	121	59
PA0774	194	148	224	205	227	170	183	264	230	62	34	38	37	55	77	50	73	32
PA0775	323	351	463	610	416	368	416	525	414	185	117	110	135	159	184	193	157	112
PA0776	134	146	178	107	197	109	193	231	217	468	440	432	422	447	456	489	465	378
PA0777	329	227	371	275	294	178	330	347	330	503	381	333	315	479	420	460	410	345
PA0778	354	347	469	218	274	279	327	303	357	536	544	377	359	600	474	685	548	440
PA0779	6677	3243	4674	15413	3194	2641	4194	3575	4622	15894	11803	42445	12324	30535	13080	26550	15986	13050
PA0780	862	797	947	778	717	684	855	1042	679	256	205	215	202	248	244	310	268	187
PA0781	128	73	117	77	72	46	114	99	97	49	49	47	40	33	77	43	42	27
PA0782	4250	3352	4890	2805	3259	2440	3855	3978	4826	709	541	436	516	628	801	805	919	514
PA0783	2413	1965	2635	1875	2359	1783	2684	2605	2940	881	706	695	734	1048	1071	1099	1066	617
PA0784	926	806	1035	686	896	899	1026	1286	969	789	637	513	685	796	788	1013	1138	541
PA0785	79	80	96	80	72	92	76	135	104	57	29	37	36	33	50	66	60	39
PA0786	28	18	13	15	11	13	16	21	22	12	9	12	15	14	22	18	10	0
PA0787	107	107	141	104	109	96	125	160	162	24	38	18	12	26	31	57	32	24
PA0788	26179	1810	2333	2265	1666	1444	11098	2809	1679	15971	3861	6908	2351	3463	4261	7810	4845	1940
PA0788a	162	153	211	147	154	122	200	294	161	219	168	166	176	244	265	276	299	118
PA0789	3347	3333	4359	3342	3764	4056	4232	4683	3518	513	417	318	377	528	648	410	454	330
PA0790	181	229	202	174	161	97	176	230	138	42	23	35	48	47	24	45	38	26
PA0791	128	112	218	111	163	149	172	189	126	56	47	24	33	52	71	107	53	49
PA0792	1407	1962	1785	1423	1418	1032	1395	1999	2424	168	102	107	134	141	192	274	173	103
PA0793	1086	1373	1449	1119	1276	858	954	2493	935	132	92	77	78	91	153	168	157	82
PA0794	2238	2447	2815	11115	1996	1914	2139	2643	1993	192	171	111	124	23296	198	845	208	125
PA0795	6985	6992	8253	10441	9083	7789	7304	10079	7110	704	602	599	582	908	932	1065	971	534
PA0796	8813	2726	3067	8963	2307	2052	2060	4525	1939	280	248	274	201	409	332	2223	407	156
PA0797	1110	1175	1383	1160	1051	1107	1178	1469	970	266	177	231	196	359	438	450	433	148
PA0798	146	237	209	171	187	178	210	255	158	58	22	25	40	46	45	64	69	15
PA0799	367	296	490	281	444	304	337	442	449	195	120	113	84	135	136	194	204	96
PA0800	85	110	82	80	71	73	76	131	79	38	34	38	29	39	57	61	53	27
PA0801	293	307	372	254	278	270	292	368	276	245	159	157	157	233	238	428	306	139
PA0802	73	94	106	67	89	79	77	143	122	27	41	37	34	33	23	57	43	10
PA0803	301	322	385	348	339	346	340	385	297	164	134	149	106	161	176	203	220	105
PA0804	201	244	262	250	219	227	225	274	238	191	173	126	115	130	172	223	219	83
PA0805	5340	6403	4379	3605	8737	14941	10671	10905	6555	109309	75234	85825	69977	134429	284901	70275	73513	57035
PA0806	76	73	87	97	93	86	77	94	83	122	70	85	75	52	101	138	150	57
PA0807	280	279	356	191	290	184	265	305	254	161	135	103	101	158	212	336	248	97
PA0808	94	68	131	100	108	83	109	101	105	161	141	134	128	163	167	191	149	128
PA0809	72	58	65	39	82	64	79	90	81	88	47	42	36	58	65	71	103	51
PA0810	168	162	212	101	152	106	180	191	162	80	54	37	58	87	102	137	145	64
PA0811	223	152	246	152	140	175	192	229	351	218	110	110	122	131	169	216	232	122
PA0812	124	114	137	125	91	99	117	150	117	175	122	113	101	161	125	158	171	126
PA0813	66	37	77	57	83	52	41	65	61	63	33	43	27	62	59	90	77	36
PA0814	12	20	14	13	16	6	13	15	13	31	17	29	30	38	31	57	41	20
PA0815	815	677	985	719	849	763	898	1121	906	897	776	758	864	864	1097	1244	1217	630
PA0816	73	72	90	65	95	55	96	118	106	128	97	70	58	99	108	158	118	103
PA0817	98	92	108	78	109	57	125	122	96	62	45	42	38	78	64	103	74	21
PA0818	107	91	139	96	120	90	142	149	150	196	160	125	90	165	101	176	153	81
PA0819	108	109	186	82	132	120	174	149	153	93	96	44	57	66	62	107	99	53
PA0820	1553	909	1362	1077	1393	1269	1816	1945	2113	5810	5377	4631	5362	6154	5993	4742	4883	4913
PA0821	1029	885	1122	907	1311	944	1295	1394	1361	1940	1855	1334	1468	1868	2584	1664	1616	1543
PA0823	28	28	18	15	17	18	27	19	10	90	72	99	58	81	267	64	56	52
PA0824	1622	1580	1286	1119	1414	1647	1287	1519	1581	1538	1538	76	1323	1547	873	1677	397	501
PA0825	68	34	50	20	54	56	70	67	50	528	199	88	141	170	144	143	136	84
PA0826	273	254	378	257	378	256	362	390	365	1907	1594	1030	1206	1608	1553	1803	4472	1755
PA0827	477	371	488	458	469	416	2680	533	468	413	372	382	377	368	493	374	388	360
PA0828	59	63	71	65	67	46	69	67	71	44	27	33	26	24	38	43	46	32
PA0829	88	105	120	111	91	103	142	128	124	112	70	61	78	67	117	134	97	73
PA0830	6786	2193	2193	18098	2115	2079	1778	6905	1471	10042	1223	1282	1568	1660	2226	2683	2507	35682
PA0831	319	338	463	261	369	272	408	485	353	348	251	191	179	339	304	314	310	167
PA0832	255	265	308	186	265	214	320	312	354	184	136	146	109	150	168	201	182	95
PA0833	1121	868	1279	769	978	911	1144	1436	1360	5727	4221	2341	1961	3612	2786	4179	3436	3036
PA0834	706	761	843	717	694	639	1255	806	866	242	214	164	224	221	220	235	281	180
PA0835	2758	2695	3712	2238	2904	2709	16040	3279	2778	586	432	329	408	438	455	747	718	391
PA0836	3067	2120	4847	9066	2452	1773	5695	3649	2771	549	10771	346	487	18345	2253	697	657	370
PA0837	1466	1492	1626	1199	1534	1499	1533	1812	1534	3074	2410	1873	1890	2783	2754	2869	3059	2183
PA0838	1987	1521	2023	1811	2157	1787	2258	2448	2470	1608	1393	1328	1456	1626	2055	2727	3203	988
PA0839	252	227	298	183	233	196	321	365	389	513	366	416	411	501	670	648	494	406
PA0840	88	88	102	75	58	77	80	88	88	382	216	155	158	156	223	401	251	233
PA0841	423	380	531	288	392	256	409	428	448	78	65	38	59	70	63	88	65	50
PA0842	204	261	398	300	160	138	1088	111	104	171	122	154	178	154	113	159	122	219
PA0843	83	53	90	78	94	77	99	105	81	120	116	76	87	58	373	121	111	96
PA0844	518	352	492	451	592	601	579	547	455	509	464	411	509	354	437	361	416	315
PA0845	10240	3935	5772	6194	2320	1785	1605	765	1427	1273	2018	3258	3028	1797	1161	2436	1511	5776
PA0846	4791	512	639	537	607	457	649	1269	681	464	368	288	299	350	1678	417	441	341
PA0847	1891	1492	2070	1400	1613	1066	2101	2657	1741	726	592	497	28062	570	580	617	588	472
PA0848	1888	1292	2000	1269	2201	1349	1182	2318	1914	213	131	162	138	179	215	220	239	152
PA0849	650	504	743	460	663	456	761	768	1652	141	93	60	75	127	106	203	170	72
PA0850	54	32	89	45	46	47	85	92	93	10	18	3	9	16	22	24	19	15
PA0851	1154	944	1402	934	948	736	1096	1227	1272	1477	287	227	245	209	259	257	300	226
PA0852	14112	6700	33493	5838	20531	24460	6197	16330	10962	338	262	141	149	230	231	238	267	164
PA0853	229	165	355	133	201	148	227	260	242	212	81	90	102	100	95	124	116	93
PA0854	608	476	687	411	511	466	613	15996	613	499	410	245	330	689	39455	652	781	318
PA0855	1243	1109	1346	896	1231	595	988	1056	9668	468	358	3989	275	354	371	468	515	371
PA0856	1177	941	1127	882	1130	971	1154	1263	1215	2670	2651	1812	1992	2065	2168	2240	2226	2112
PA0857	348	284	376	289	373	262	315	374	393	286	244	198	200	253	279	436	437	209
PA0858	995	996	1180	972	987	898	965	1158	1074	808	589	535	486	774	830	802	807	513
PA0859	72	96	121	90	94	80	170	137	135	35	26	22	19	22	27	54	57	20
PA0860	707	546	785	558	690	578	809	934	814	513	379	244	238	350	413	417	435	275
PA0861	8745	7074	11608	6837	7815	6618	9160	10307	8329	3606	3041	2566	3151	2993	3210	4625	4711	2789
PA0862	563	586	674	509	536	610	634	757	679	867	659	752	812	872	908	1365	1419	661
PA0863	149	107	143	105	157	161	112	148	118	123	106	99	148	107	94	136	119	84
PA0864	245	174	263	192	210	202	220	284	263	121	103	80	89	106	97	135	146	86
PA0865	18823	12701	18872	11843	13865	10599	17830	13957	20713	3654	4635	3189	4955	4912	6549	8858	10584	3968
PA0866	5093	3306	5500	4086	4519	3295	5913	6390	6198	677	502	309	334	505	399	498	696	326
PA0867	609	638	704	494	571	528	755	820	895	364	257	147	228	257	341	363	348	218
PA0868	72	87	75	54	71	58	68	75	76	73	49	22	33	47	47	71	79	42
PA0869	1445	1127	1605	1177	1360	1014	1563	2731	2477	1046	793	9799	701	875	1182	1700	4534	633
PA0870	2906	2073	3959	1749	3711	1429	2584	26054	3335	473	365	226	5075	430	353	920	649	590
PA0871	1339	909	1325	880	1101	770	1395	2331	1702	665	1281	372	470	8046	2326	846	151550	688
PA0872	15574	20091	8444	9219	6458	7575	7486	15662	32110	2304	31658	23587	2802	2908	6413	5169	4557	4161
PA0873	358	307	431	282	324	257	356	403	457	425	300	237	289	340	369	433	424	170
PA0874	1112	790	1191	837	941	830	1220	1243	1127	930	654	303	344	588	394	400	315	399
PA0875	1117	1302	7061	737	457	329	452	459	391	415	542	333	514	625	392	655	335	1028
PA0876	4388	3519	5407	3500	3735	2668	5006	5355	4387	751	595	434	505	698	747	982	986	538
PA0877	126	86	145	80	115	93	163	149	140	184	114	97	123	142	150	203	202	101
PA0878	66	37	61	34	48	57	64	75	65	92	58	24	21	49	31	63	51	36
PA0879	40	30	50	43	62	39	62	74	57	90	92	35	30	81	74	78	80	59
PA0880	5	8	7	7	10	5	12	11	6	16	4	3	3	11	10	21	15	7
PA0881	17	9	16	10	26	7	12	18	24	41	21	18	29	27	21	27	40	16
PA0882	82	66	104	32	74	49	62	73	48	67	30	31	16	39	45	85	82	39
PA0883	21	23	33	9	27	9	13	20	20	31	26	21	22	32	20	31	802	12
PA0884	113	96	129	99	112	72	111	151	130	253	239	188	227	221	200	248	232	138
PA0885	39	33	66	49	49	26	27	46	40	50	49	23	32	33	34	30	29	19
PA0886	133	150	192	128	171	132	149	300	212	141	98	85	73	98	110	109	108	74
PA0887	6450	6212	8691	5219	6014	6363	6440	7287	8175	990	1240	606	905	868	798	1406	2881	1702
PA0888	4037	3662	4535	3290	3675	3341	4335	5089	4137	1778	1652	1521	1495	1818	3044	1865	1811	1247
PA0889	1303	1053	1523	1033	1206	951	1358	1534	1301	375	273	265	259	307	430	351	392	228
PA0890	705	515	775	532	729	587	708	992	655	218	227	180	199	256	255	289	333	121
PA0891	301	261	299	304	241	224	282	342	282	78	36	39	54	59	74	103	95	57
PA0892	566	555	596	435	588	478	564	742	527	184	128	91	126	160	138	214	199	85
PA0893	914	732	1000	659	817	674	902	1083	853	316	294	241	243	246	265	387	367	202
PA0894	37	54	60	20	51	49	55	50	60	34	53	23	46	47	46	53	101	33
PA0895	981	822	1125	839	980	826	962	1089	1022	397	289	251	247	323	344	404	395	202
PA0896	1005	776	1079	809	840	824	1016	1145	895	533	453	345	310	377	416	476	482	362
PA0897	421	355	510	275	377	296	450	431	483	137	108	94	69	93	120	182	158	110
PA0898	586	455	652	408	518	473	531	562	590	118	89	83	111	92	95	195	161	88
PA0899	1307	1125	1521	1110	1195	971	1152	1336	1240	831	605	573	740	638	864	1166	1148	464
PA0900	690	600	754	393	489	489	625	649	594	353	370	306	322	421	582	526	513	436
PA0901	1823	1595	1994	1331	1545	1397	1743	2151	1896	685	561	508	496	491	550	863	798	454
PA0902	298	235	315	199	223	179	267	321	304	94	79	33	72	304	107	131	143	49
PA0903	4625	3921	5334	3786	4367	3842	4751	5091	5301	1755	1336	996	1125	1523	1602	1250	1376	1244
PA0904	3824	3049	4217	3117	3880	3164	4119	4314	3635	1184	971	780	790	988	907	1053	1034	820
PA0905	208	146	174	114	178	113	179	271	229	3752	3833	3257	4749	5316	5594	5313	4336	2365
PA0906	237	216	279	154	190	182	268	296	249	516	364	290	337	513	435	470	670	325
PA0907	529	429	682	414	497	399	597	611	631	761	490	366	306	485	500	642	633	269
PA0908	34	24	34	21	36	13	24	32	52	43	24	27	37	48	28	41	49	19
PA0909	85	43	87	63	76	44	64	76	64	48	28	19	21	31	25	38	50	26
PA0910	159	117	218	179	203	161	262	224	162	257	248	170	173	264	172	218	207	113
PA0911	284	189	316	215	231	220	245	274	199	194	141	101	113	167	134	202	135	132
PA0912	197	263	267	214	176	157	169	194	196	215	240	195	211	208	178	201	221	144
PA0913	1400	1145	1628	1176	1413	1130	1602	1714	1692	3422	2582	1972	2246	2948	3142	3421	3442	1564
PA0914	68	110	78	50	109	50	15784	121	76	18	11	11	14	8	13	16	17	2
PA0915	150	242	209	159	192	209	191	222	134	35	28	19	27	32	42	38	38	30
PA0916	1706	3250	2109	9995	2322	8622	1759	2456	1480	349	313	4959	267	259	516	446	3884	265
PA0917	1249	1032	1283	1131	1273	1159	1309	1512	1150	1133	751	608	748	812	850	929	976	530
PA0918	821	868	1479	556	7722	356	575	746	580	470	416	390	468	454	554	1134	682	783
PA0919	1288	1312	1822	1210	1278	1211	4375	1872	1504	2736	4432	2086	2198	1474	8026	9637	2707	3595
PA0920	2117	1427	2397	1510	1754	1229	2108	6659	4526	19684	3887	4557	18251	2576	10599	4007	4845	2936
PA0921	3535	2808	3936	3001	2972	3144	3369	3184	4295	15847	11935	11057	11074	10952	12511	6805	10295	9635
PA0922	364	364	381	314	380	298	24403	573	386	1143	10836	408	559	589	11828	606	651	383
PA0923	921	688	906	745	770	665	834	1004	896	1252	942	903	989	1097	1273	1103	1380	811
PA0924	231	209	299	361	262	208	262	309	2946	176	145	119	109	143	149	128	814	121
PA0925	473	296	477	435	396	378	420	544	401	360	315	204	232	187	251	275	247	163
PA0926	327	331	450	425	298	275	351	375	344	117	97	81	68	108	102	56661	156	104
PA0927	376	323	453	248	334	261	8011	636	332	108	82	79	88	76	93	158	162	95
PA0928	2499	2387	2620	2861	2452	40050	12287	8428	3749	1000	734	746	898	787	937	1267	1304	687
PA0929	588	777	720	626	588	573	527	750	535	1382	1203	1084	923	1399	1385	1124	985	822
PA0930	310	258	317	235	293	216	300	351	298	377	276	285	237	293	264	360	305	187
PA0931	674	643	776	593	553	546	611	717	648	1044	775	758	649	821	870	1234	855	616
PA0932	1158	1071	1399	952	1127	974	1147	1246	1126	1029	882	717	735	967	1159	796	916	711
PA0933	1404	1300	1575	1275	1325	1281	1501	1603	1587	1127	1000	963	951	1031	1237	1476	1631	693
PA0934	5902	5296	6624	4970	5416	5190	5995	6684	6422	3450	2929	2708	3158	3298	3456	4223	6812	2611
PA0935	456	467	459	417	438	370	368	479	433	221	205	188	168	246	313	299	278	151
PA0936	2488	2199	2374	4303	2166	6348	2554	2988	2740	11766	1770	1660	10776	2534	1998	1888	1798	1513
PA0937	884	946	982	820	879	874	958	1277	877	477	362	329	331	430	464	412	458	335
PA0938	10172	7244	10226	7973	9303	7457	11267	11566	12377	5230	4520	3703	4055	5092	4923	4589	4687	3943
PA0939	134	96	120	89	114	117	576	143	117	56	67	45	38	80	67	80	74	66
PA0940	109	82	170	148	5425	99	178	174	158	140	55	27	30	34	44	58	63	36
PA0941	441	2692	477	368	418	391	517	657	457	307	230	113	161	236	191	182	158	162
PA0942	4541	3391	5586	3992	4350	3418	5393	5897	4472	895	723	631	632	748	852	707	771	530
PA0943	3915	4448	3460	2616	7392	3162	3737	13106	4712	2096	1936	7629	1595	1958	5127	2088	1370	1610
PA0944	903	927	1151	879	813	792	17788	1114	863	469	2817	283	320	402	423	474	2109	258
PA0945	1125	1364	1515	1182	1353	1223	2198	1685	11361	570	371	166	134	299	882	262	286	189
PA0946	1337	1104	1530	1160	1165	983	1348	1683	1581	523	413	394	392	495	610	687	678	364
PA0947	2379	1977	2468	2009	2520	2307	2827	3547	2531	1000	806	661	715	1030	1081	814	878	634
PA0948	612	361	898	506	493	407	3022	732	638	340	212	177	156	243	244	237	246	182
PA0949	986	806	1001	817	896	828	1033	9559	905	10041	273	763	225	381	359	469	479	238
PA0950	655	507	547	464	497	472	524	675	430	447	585	254	314	452	581	489	588	521
PA0951	1032	934	1071	1022	1030	1000	1097	1355	1196	696	528	467	550	590	614	527	629	424
PA0951a	4277	3174	3043	2787	2837	2784	2549	2902	2294	1611	1772	2133	2383	2339	2627	2425	2836	2345
PA0952	194	194	222	182	235	169	253	302	300	6447	76	68	70	109	104	76	100	62
PA0953	1391	1386	1225	1136	1011	899	887	973	683	514	391	329	430	404	491	467	541	421
PA0954	731	733	753	720	540	522	470	549	550	227	191	203	235	190	235	303	344	152
PA0955	11347	1369	1768	1551	2894	1212	1905	2070	1808	511	408	296	424	352	2224	300	376	329
PA0956	7361	5789	33339	5585	12580	8550	11305	22063	10160	2004	1648	1288	1384	1688	5860	1415	1562	1275
PA0957	842	1190	901	1007	902	972	661	991	434	329	333	154	169	221	289	227	165	278
PA0958	13466	12456	18484	9102	40206	31810	21439	59978	15618	59501	79499	90672	123818	79979	158885	146276	121796	94183
PA0959	1249	1416	1430	1115	1438	1490	1468	1663	1551	2161	2093	1994	2288	1959	2543	2728	3230	1641
PA0960	142	164	181	175	165	169	164	175	192	169	116	114	130	155	172	204	183	71
PA0961	775	515	648	494	590	420	780	911	4070	378	297	203	213	389	366	578	211	255
PA0962	15511	10808	6856	3808	6760	4772	9161	20296	31570	9940	5727	4031	4305	49335	19156	9049	7001	5792
PA0963	11807	8476	12339	9835	10595	9499	12031	12308	13441	4214	3322	2729	2794	3759	3605	3078	3766	2860
PA0964	3210	2862	3257	2739	3104	3100	3217	3900	3482	1330	1173	978	940	1390	1224	1191	1499	946
PA0965	643	759	795	631	587	553	617	733	570	641	533	528	555	653	616	719	708	528
PA0966	1137	1013	1123	1012	1012	894	1137	1276	976	1193	916	827	894	1037	1106	1158	1210	788
PA0967	2266	1852	2568	1985	2147	1775	2446	2489	2213	1179	924	949	948	1068	1228	1105	1178	810
PA0968	2559	2334	2450	2499	2581	2707	2658	2910	2433	2199	1825	1634	1698	2194	1705	1438	1533	1538
PA0969	6131	4595	6270	4906	6095	5738	6238	6517	5936	3335	3183	2632	2629	3316	2765	3100	2931	2356
PA0970	2593	2267	2762	2051	2238	2145	2428	2739	2301	1365	1365	1318	1372	1671	1231	1444	1271	1213
PA0971	3746	2960	3802	2856	3365	2905	3815	4390	4018	2349	2091	1750	1774	2279	2537	2316	2246	1612
PA0972	13903	11707	15848	11970	11920	10192	13135	14087	11874	6977	5833	4803	4811	5748	5551	5189	5261	5030
PA0973	19357	13336	19164	14377	17678	16307	18803	20198	20730	9669	7773	5850	6796	7798	8781	7612	8203	6378
PA0974	3415	3103	3859	2969	3246	2898	3612	3783	3576	1724	1443	1090	1215	1402	1529	1727	1759	1036
PA0975	578	431	581	464	583	441	551	744	492	228	178	193	177	245	451	209	209	168
PA0976	687	487	568	579	525	471	498	689	520	334	311	234	231	283	403	269	209	248
PA0978	55	51	72	58	77	49	68	101	68	2922	1115	91	125	120	100	173	200	72
PA0979	100	82	113	84	92	101	108	160	121	580	513	533	364	511	309	472	404	382
PA0981	255	312	329	211	276	294	345	458	326	1562	1605	1074	1014	1411	1284	845	796	1026
PA0982	872	559	867	620	752	574	805	5215	882	1000	1039	930	969	1553	1092	1128	1464	789
PA0983	444	451	460	336	440	302	538	544	447	635	531	481	569	669	740	750	679	463
PA0984	117	91	116	45	93	87	143	138	167	2438	2595	1693	2057	2714	1774	1225	1221	1530
PA0985	133	202	225	105	195	145	157	269	83	7244	3695	1200	4886	3337	1429	1325	1966	1575
PA0986	679	473	680	480	687	509	975	1058	843	566	403	178	316	519	255	223	296	336
PA0987	137	122	179	181	181	134	226	218	213	199	179	96	183	166	163	162	204	113
PA0988	314	238	323	328	293	201	326	399	302	556	446	326	377	428	452	432	420	317
PA0989	204	180	178	232	1364	2642	225	253	182	265	158	111	140	172	139	142	127	141
PA0990	353	368	401	528	318	3368	3952	412	330	802	713	582	578	568	601	975	1083	541
PA0992	139	115	144	124	170	106	184	198	200	272	254	177	155	254	225	159	198	155
PA0993	961	556	942	770	976	766	1240	1302	1085	352	307	190	176	319	166	178	163	217
PA0994	1255	967	1339	938	1101	963	1357	1452	1129	887	710	584	571	779	747	677	785	590
PA0995	1151	997	1123	1117	1103	2221	16226	1222	1076	58255	2743	2620	2514	13870	21242	13146	6205	1911
PA0996	9526	7284	9899	7270	8229	6650	9707	9408	12220	2628	1964	1466	1559	2438	1559	1485	1728	1602
PA0997	4493	3750	5464	3644	3634	3503	4300	4541	5652	766	483	440	439	599	479	692	826	461
PA0998	6603	4934	7542	5169	5862	5854	6950	7005	9177	1166	770	715	689	995	785	1111	1045	632
PA0999	5360	4846	6279	4567	4481	3842	4993	5115	6017	885	594	482	548	739	582	894	832	568
PA1000	1458	1414	1751	1137	1274	921	1379	1572	1794	340	240	247	257	300	224	384	319	220
PA1001	2631	2187	3133	2234	2274	1957	2693	2949	3495	679	501	425	448	607	554	707	753	474
PA1002	610	317	657	302	499	387	616	792	676	147	123	67	96	114	88	137	141	99
PA1003	2823	2173	3234	2217	2863	3017	3440	3835	3041	26245	3691	3203	3832	18075	5741	9329	6550	3954
PA1004	2323	2161	2778	2115	2068	1799	2189	2650	2248	1057	805	607	723	854	1101	886	938	578
PA1005	2107	1577	3756	7090	1723	27219	1946	2191	1920	1499	856	7430	827	1084	6604	2412	1274	735
PA1006	1008	770	933	758	807	675	970	1001	953	484	471	307	357	483	498	318	401	424
PA1007	1120	867	1185	943	1065	813	1223	1429	1172	489	316	252	309	364	423	285	332	304
PA1008	1427	1096	1838	1220	1427	1124	1472	1670	1268	785	639	409	574	764	756	653	812	591
PA1009	721	621	15734	593	533	418	606	618	813	214	186	214	260	372	353	369	410	161
PA1010	2322	2507	2956	2053	2215	2020	2593	2871	2536	1168	918	747	857	1139	1226	1366	1517	928
PA1011	2765	2395	3429	2480	2513	2025	2991	3209	3165	551	352	335	320	486	492	574	690	345
PA1012	2990	2505	3206	2455	2686	2182	3065	3163	3069	975	778	811	847	1082	1105	1140	1213	741
PA1013	7658	5313	6687	5765	7673	6333	7424	8651	7368	3740	3706	2931	3132	3758	3148	3365	3981	3109
PA1014	2393	2514	2708	2247	2228	2295	2092	2731	2025	1222	939	897	975	1041	1329	1074	1211	906
PA1015	350	355	381	302	349	254	350	508	327	690	476	291	343	615	350	374	366	377
PA1016	6013	588	775	604	661	427	625	820	771	467	302	262	257	404	330	476	479	221
PA1017	441	293	483	359	394	297	471	514	418	215	103	145	148	218	164	243	236	93
PA1018	60	25	48	48	61	21	31	128	73	38	36	39	23	41	32	44	76	27
PA1019	195	164	234	131	174	146	188	209	201	132	69	122	96	108	100	155	115	66
PA1019a	23	40	36	31	39	15	31	29	21	16	4	7	12	15	12	12	10	5
PA1020	95	92	78	93	72	44	58	74	104	33	41	10	16	29	27	26	33	24
PA1021	71	36	67	49	53	35	32	28	70	17	22	10	19	15	20	23	21	22
PA1022	208	159	229	178	224	171	176	206	208	83	46	53	60	72	47	91	75	44
PA1023	245	204	305	190	198	163	245	273	267	66	81	65	74	78	99	102	78	71
PA1024	101	95	120	71	127	78	88	123	100	35	18	31	32	25	40	50	41	32
PA1025	265	202	298	206	269	213	209	258	177	139	101	178	111	110	144	133	166	92
PA1026	59	115	87	60	83	46	83	107	85	30	28	12	39	30	27	35	42	14
PA1027	272	306	334	274	269	310	231	356	306	187	146	167	147	199	221	223	151	130
PA1028	262	313	382	303	289	433	283	331	255	231	167	207	230	230	206	289	315	151
PA1030	2267	2060	2898	2094	2073	1748	2389	2694	2240	460	405	374	397	543	1165	744	698	352
PA1031	1250	1267	1579	1285	1192	1083	1369	1539	1292	350	331	277	274	297	695	490	406	183
PA1032	1839	1539	5002	1540	1590	1406	1891	2212	1803	1006	755	608	685	874	843	1006	1345	594
PA1033	1085	644	973	691	704	676	5788	1354	801	1551	913	644	804	744	980	1250	1262	651
PA1034	116	108	158	88	100	92	113	168	93	309	267	244	249	335	335	278	300	204
PA1035	9049	1661	2251	4017	16713	1738	2205	2515	3089	3524	14819	2471	2719	4938	2520	2679	2361	1808
PA1036	449	498	572	366	433	416	541	507	483	133	107	98	92	111	144	175	150	95
PA1037	334	249	375	289	331	277	423	393	366	172	121	120	121	113	128	299	164	92
PA1038	292	218	353	271	282	279	337	294	340	164	148	161	161	175	188	217	238	143
PA1039	31404	176	254	212	194	106	195	226	231	116	90	91	86	96	80	184	149	70
PA1040	196	216	262	158	222	130	186	209	204	128	143	160	122	161	190	258	242	96
PA1041	974	931	1326	863	824	934	1066	1133	1274	450	306	354	400	377	593	1250	1406	251
PA1042	134	163	147	166	152	142	165	199	159	94	57	44	59	51	78	68	74	73
PA1043	198	160	258	135	193	168	206	234	234	41	21	5	32	30	42	60	52	10
PA1044	139	137	163	153	123	144	155	162	143	385	102	72	60	98	100	122	106	63
PA1045	882	900	1022	828	893	761	861	1095	808	389	235	173	200	278	296	372	358	163
PA1046	569	581	740	514	566	485	672	702	705	332	211	224	184	221	269	393	399	202
PA1047	688	620	842	611	601	426	620	817	664	240	205	115	162	206	151	198	252	110
PA1048	2814	2125	3107	1804	2420	2206	2990	2632	2791	2052	1642	1445	1751	2080	2327	3005	3258	1351
PA1049	2131	1622	2267	1359	1644	1218	1757	1899	1835	550	480	482	434	544	699	822	851	440
PA1050	355	265	364	251	296	241	370	381	417	199	125	126	107	105	170	277	306	86
PA1051	620	491	649	436	530	328	547	510	514	255	209	166	114	200	168	239	243	135
PA1052	73	56	97	46	51	47	57	63	63	34	26	25	15	21	14	51	30	30
PA1052a	208	177	162	117	156	137	178	240	164	62	30	17	17	21	41	39	30	26
PA1053	885	968	912	673	900	724	1083	1356	1381	8075	5892	4955	5697	6938	8533	9167	9754	5238
PA1054	1936	1389	2098	1449	1866	1437	2304	2436	2198	5422	4152	3487	3628	5150	4614	5595	5563	2557
PA1055	150	100	165	89	151	123	156	158	177	334	264	230	273	287	306	355	459	201
PA1056	837	574	921	663	683	498	829	948	818	995	592	709	759	950	952	1276	1282	512
PA1057	482	304	477	388	470	346	542	543	619	1116	933	1065	967	1291	1113	1413	1555	657
PA1058	139	102	191	122	81	82	101	124	116	108	80	114	166	158	140	168	176	80
PA1059	162	145	184	162	180	118	193	183	169	599	520	611	659	687	705	889	865	414
PA1060	559	504	655	548	588	414	561	618	600	915	710	807	726	880	889	1079	1070	693
PA1061	457	483	543	497	432	429	493	565	433	511	468	339	288	446	359	483	463	364
PA1062	100	97	132	85	96	115	125	127	111	168	133	114	67	128	108	166	158	91
PA1063	82	85	121	60	92	127	97	122	128	136	92	105	92	135	116	190	190	91
PA1064	757	710	908	1808	766	634	5450	925	797	237	148	136	119	190	208	236	9228	140
PA1065	321	351	384	351	335	341	327	400	385	435	331	323	294	420	383	572	541	259
PA1066	92	75	73	229	100	81	111	109	90	100	82	3952	76	104	95	185	96	41
PA1067	128	113	145	100	112	120	114	168	118	200	112	123	116	135	148	201	161	107
PA1068	686	715	800	500	608	497	738	815	698	362	277	243	219	307	402	399	311	261
PA1069	761	813	1018	634	760	580	808	1030	983	283	212	147	198	237	2219	367	339	173
PA1070	622	573	760	659	896	880	803	869	730	395	2341	259	293	293	373	529	551	256
PA1071	790	800	893	731	839	727	897	996	755	300	269	480	206	257	237	969	432	195
PA1072	794	615	5744	658	3147	831	875	950	914	358	287	230	351	311	322	480	16245	241
PA1073	1158	772	1388	945	1106	939	1253	2708	1311	672	521	449	558	602	863	619	690	436
PA1074	5706	5032	6350	4336	4152	4304	6532	5318	4365	2220	1784	2668	1731	2020	2927	28154	3589	21207
PA1075	310	300	398	377	354	320	371	387	283	255	218	213	213	243	251	279	291	144
PA1076	4884	2924	3558	3058	4402	3590	3880	4760	3496	1108	1179	906	1094	1075	1195	1057	1138	945
PA1077	4500	7216	4905	5987	5138	5204	2921	4748	1542	1060	1300	1360	1909	2441	5102	3813	3620	1447
PA1078	2607	4605	3090	3348	2974	3205	2491	2871	1082	415	403	424	465	762	748	1437	1337	416
PA1079	2244	3448	2807	2964	2879	3001	1699	3094	959	456	447	414	738	916	1118	1807	1709	424
PA1080	10856	17503	14660	13841	14537	16912	9119	14352	4716	1409	1448	1384	1616	2532	2692	5168	5053	1327
PA1081	1784	3389	2043	2504	2161	2348	1208	2185	655	515	472	463	586	918	1025	1497	1621	495
PA1082	3206	6423	4361	4510	3885	4497	2624	4519	1711	741	842	861	933	1237	1714	2573	2649	843
PA1083	2245	4233	3171	3049	2844	3285	1842	3158	1184	586	585	681	703	1033	1058	2201	1993	668
PA1084	1978	3887	2859	3136	2581	2927	1809	3071	1049	463	356	504	492	722	862	1688	1567	391
PA1085	2544	4634	3318	3430	3113	3544	2143	3683	1540	635	597	624	689	986	1141	1966	2020	578
PA1086	8133	14106	10732	11974	11047	11768	7138	11535	4516	1672	1548	1493	1614	2372	2660	5392	5087	1534
PA1087	7629	11904	9692	11167	10827	11190	7598	12577	4427	2592	2168	1913	2181	2963	3410	4923	4732	1966
PA1088	2318	3442	3031	3125	3023	2516	2039	3457	1220	757	620	542	715	921	1070	1635	1471	508
PA1089	1408	1759	1717	1836	1863	1796	1296	2139	846	381	335	297	329	409	517	677	682	280
PA1090	1392	2023	1739	1752	1709	1555	1156	1696	693	480	370	312	338	360	378	540	528	312
PA1091	7728	8345	8974	8421	8594	7683	6771	9739	3933	1860	1243	1262	1248	1466	2165	2712	2659	1171
PA1092	199603	132540	205205	174012	224193	192525	197882	278430	108438	253700	242665	197928	214176	249872	304157	301702	241573	166647
PA1093	5286	3171	4964	4264	5018	4424	4538	6670	2955	3757	2901	3245	3301	3812	6103	6295	5122	2525
PA1094	29756	34211	34498	32296	35800	36018	30267	44748	21397	17638	16254	16884	17886	21846	28743	34103	30064	13553
PA1095	18028	14749	15665	15497	17493	17180	14690	20440	10212	23231	23125	19394	21433	20725	29777	18736	17926	20055
PA1096	19325	14994	16402	15334	18717	16507	15945	20032	10865	21192	22544	22129	23926	22953	38373	20348	19149	20847
PA1097	6629	5278	7503	5619	5874	5043	6784	8161	6228	7535	5994	5553	5873	7582	8144	9055	8636	4217
PA1098	1300	2257	1838	1805	2094	2006	1524	2475	1235	1389	1112	937	991	1473	1508	1912	1673	845
PA1099	817	1815	1256	1398	1138	1409	824	1607	660	580	358	306	299	466	530	988	922	361
PA1100	1367	1978	1616	1863	1776	2119	1306	2266	694	643	553	815	708	765	1144	1184	1220	509
PA1101	2378	4450	3290	3194	2846	3523	2357	3991	1682	735	639	740	846	1011	1376	1737	1914	686
PA1102	3892	6515	4911	4563	4596	5054	3779	5578	2735	1452	1393	1548	1762	2141	2507	2873	2905	1434
PA1103	1687	2777	2187	2222	2204	2212	1646	2587	1119	747	547	702	758	903	1123	1314	1488	500
PA1104	1139	2014	1654	1494	1386	1321	968	1635	757	311	228	265	2368	361	437	714	738	202
PA1105	1102	1817	1356	1450	1159	1304	811	1141	530	378	315	372	365	463	476	526	565	309
PA1106	8876	753	1002	701	752	1159	6385	1008	738	1652	1227	6623	1145	1447	18905	1977	3672	1209
PA1107	1402	849	2387	829	900	515	5569	2433	997	595	514	598	454	608	712	720	805	446
PA1108	70	81	120	67	63	50	59	70	57	118	80	57	56	116	66	126	148	37
PA1109	146	214	215	165	186	157	141	252	99	88	62	52	48	61	75	109	118	21
PA1110	87	118	103	68	86	102	90	93	92	423	230	156	197	323	721	254	294	140
PA1111	204	193	187	134	141	136	133	146	111	257	198	139	150	161	234	459	410	122
PA1112	658	694	741	505	609	473	531	659	468	992	738	770	921	752	966	1417	1342	618
PA1112a	829	701	886	3792	765	1083	676	839	597	2171	1374	1020	17059	1397	1443	1213	1255	864
PA1112b	1750	1533	1722	1327	5749	1610	1763	2223	2321	11971	7273	4226	5555	48314	6245	28495	5263	15585
PA1113	412	346	517	327	389	301	466	462	436	230	165	131	112	157	189	203	196	120
PA1114	330	234	318	263	262	255	378	411	363	661	507	394	388	869	755	972	873	320
PA1115	3925	1982	3020	7095	2619	1844	9921	3299	2737	5564	11584	4348	3952	3992	5078	6834	5673	4501
PA1116	988	1015	783	805	941	976	640	1026	457	249	223	130	181	181	306	156	172	162
PA1117	500	479	603	439	451	493	522	724	439	220	177	84	117	193	145	241	212	99
PA1118	1654	1400	1951	4155	1656	1515	2606	3449	2022	3710	1116	913	1071	17969	1290	1611	1554	717
PA1119	899	811	1667	679	725	612	906	5973	966	219	175	160	147	162	270	257	258	145
PA1120	725	599	850	617	605	478	709	4831	733	153	134	85	94	144	144	210	162	111
PA1121	310	271	342	226	1608	283	336	432	308	149	136	97	119	147	178	4599	183	96
PA1123	2224	1781	2090	1685	1653	1242	2167	2802	2175	256	138	125	81	154	192	159	147	158
PA1124	858	729	927	669	744	630	895	1017	820	466	369	318	333	431	461	542	602	341
PA1125	152	187	214	115	123	91	156	199	178	63	24	28	32	17	28	79	53	8
PA1126	531	520	726	537	585	409	531	1111	647	199	170	120	129	217	210	196	209	141
PA1127	435	453	581	419	433	345	452	559	507	272	413	182	159	211	257	308	385	146
PA1128	154	96	136	143	133	85	137	184	151	112	95	64	81	125	129	720	101	97
PA1129	41	47	56	14	25	33	33	39	40	30	7	20	5	13	17	12	13	13
PA1130	1577	1174	11232	1104	1299	1098	1466	1779	1589	649	521	295	288	4309	417	859	916	269
PA1131	9918	2114	3054	2396	2353	5837	3023	17858	2920	1307	895	687	709	728	1055	1174	1406	709
PA1132	1060	973	1351	958	961	667	1255	1249	1210	735	559	462	445	607	690	601	490	424
PA1133	156	148	215	146	144	113	183	195	183	104	90	41	62	94	86	123	124	54
PA1134	108	153	183	146	156	113	188	180	143	66	29	14	17	31	43	241	32	34
PA1135	864	768	971	733	14102	741	747	1229	1039	265	221	174	176	170	334	396	8145	176
PA1136	274	304	394	181	264	211	256	336	292	209	195	141	176	194	202	273	295	150
PA1137	2610	163	209	148	159	138	152	191	132	159	118	72	69	91	67	107	105	89
PA1138	130	97	131	92	80	101	108	118	104	30	13	27	16	33	22	33	37	10
PA1139	53	70	99	74	73	61	110	103	85	61	22	35	20	23	28	66	76	10
PA1140	600	458	761	536	524	737	588	753	647	260	185	156	155	198	253	237	231	151
PA1141	233	155	223	141	206	115	208	276	230	66	60	38	57	51	48	107	81	29
PA1142	131	115	191	118	151	139	151	252	174	51	20	30	22	25	50	49	50	37
PA1143	6	6	16	5	15	8	8	8	7	40	29	10	9	26	20	23	16	17
PA1144	68	76	103	1796	81	54	62	80	74	2605	545	324	365	503	332	453	417	302
PA1145	213	231	194	176	190	227	235	251	266	175	121	95	129	142	129	149	116	152
PA1146	36	37	89	59	40	22	44	57	49	7	8	5	9	3	14	8	14	10
PA1147	238	186	226	189	220	381	269	285	268	59	62	43	48	68	64	65	61	25
PA1148	59	8513	116	65	116	72	89	68	41	33	29	27	49	45	59	46	48	21
PA1149	62	46	70	36	57	22	70	94	46	52	48	14	11	31	52	59	60	15
PA1150	2010	1730	2451	1742	1937	1775	2101	2456	1963	2839	2675	2149	2293	3016	3742	2585	2380	2102
PA1151	751	742	619	656	905	1119	921	2066	1007	4969	5644	3420	5822	7584	7838	4755	3489	4668
PA1153	65	40	72	43	54	31	55	65	77	34	15	27	19	30	29	43	38	25
PA1154	108	117	151	126	98	73	113	141	119	113	72	65	76	85	76	82	73	39
PA1155	36413	16519	17226	46902	28318	19880	19385	114056	7760	35404	2733	2392	2058	3753	4289	39250	4200	2313
PA1156	45726	33690	37583	24763	44982	40680	24308	79227	17331	7398	8270	4342	3756	17534	10351	19796	24461	5092
PA1157	330	361	450	335	388	256	389	462	411	96	98	50	44	90	81	131	115	79
PA1158	584	562	578	464	494	406	515	655	580	148	143	113	113	162	183	181	201	124
PA1159	4889	4363	4691	3917	4351	5523	4606	5234	4420	6658	5028	5495	6238	6133	6970	4980	5788	4335
PA1160	90	104	141	118	120	95	112	470	126	59	32	55	47	74	62	112	114	43
PA1161	85	101	161	94	9464	80	85	443	151	675	20	15	11	19	35	34	2513	22
PA1162	400	452	611	352	437	338	432	538	436	131	76	53	46	109	102	103	95	69
PA1163	396	426	462	349	467	278	468	3046	382	252	183	146	187	190	221	395	407	149
PA1164	171	182	169	193	161	147	160	187	211	68	87	50	58	75	118	89	95	70
PA1165	266	461	639	268	102	64	101	69	115	63	64	687	81	129	41	243	35	527
PA1166	323	294	335	279	293	281	293	315	344	138	65	34	71	67	105	109	131	44
PA1167	250	270	257	232	273	251	250	333	229	90	89	81	106	78	161	145	130	75
PA1168	251	139	268	123	217	184	323	326	338	1039	991	598	1021	1244	970	782	1024	1075
PA1169	250	194	287	204	218	148	243	285	217	287	214	139	209	300	241	308	327	243
PA1170	302	267	386	1587	329	264	317	397	262	836	594	415	349	492	523	719	639	441
PA1171	545	469	637	434	458	394	527	522	593	181	127	107	135	152	186	205	183	102
PA1172	973	961	1241	759	946	29582	1033	1549	702	1406	2678	899	1358	935	1017	2126	2839	1005
PA1173	213	260	324	235	218	399	254	292	149	339	242	201	213	232	213	482	869	204
PA1174	2209	1894	2714	1797	7829	1660	2413	11796	1940	2020	1674	3932	1717	5798	3371	3421	13080	1894
PA1175	542	252	411	238	380	116	324	375	272	409	121	101	111	114	178	260	215	100
PA1176	161	102	555	123	90	82	140	187	203	139	44	40	34	38	51	217	223	82
PA1177	159	193	163	205	166	278	258	374	194	925	723	787	792	675	1452	3883	1689	540
PA1178	19359	12472	21842	13099	17589	18040	23657	21033	30520	663033	761564	799620	978395	1089008	1069079	1500783	1635662	656474
PA1179	2346	1901	3115	1788	2185	2054	2815	2476	3423	16586	11614	12422	12410	14082	19638	28851	29852	9625
PA1180	1257	1062	1436	958	1039	1010	1396	1348	1557	11569	8884	9423	10075	9279	12741	14414	13778	8238
PA1181	2814	2626	4167	2201	2181	1551	2521	2518	2297	9884	6990	8729	9029	8252	12882	15174	14219	7563
PA1182	447	568	668	447	379	424	516	539	555	94	73	87	82	112	74	132	113	148
PA1183	2162	1473	2463	1602	1938	1410	2194	2326	1809	738	577	634	578	676	1051	849	925	495
PA1184	263	230	300	233	266	188	277	343	265	243	248	209	165	289	231	335	649	199
PA1185	22	42	64	43	35	32	49	44	27	29	29	23	24	16	22	37	35	16
PA1186	26	32	31	32	45	33	30	34	39	14	7	7	15	11	12	18	15	9
PA1187	208	303	327	235	280	250	226	276	184	222	123	104	98	65	146	126	84	60
PA1188	259	275	396	248	322	273	356	347	297	91	61	72	49	54	81	136	125	41
PA1189	220	280	261	248	182	172	206	246	223	78	52	23	53	59	72	40	64	43
PA1190	322	861	570	124161	802	1673	569	1195	452	31319	754	782	1065	761	4542	33185	3828	594
PA1191	363	321	476	365	4792	290	373	411	329	300	307	293	313	506	427	519	511	211
PA1192	1141	970	1150	1019	1141	1101	1191	1264	1238	974	712	529	660	799	821	558	694	610
PA1193	415	444	465	231	429	338	490	569	570	223	148	99	91	119	172	133	160	125
PA1194	81	89	110	64	115	47	93	106	109	110	74	84	48	101	62	73	98	74
PA1195	158	130	7373	87	110	115	160	451	132	161	110	80	111	98	135	163	200	75
PA1196	1014	842	1166	787	920	638	889	1098	976	89	45	53	58	63	74	99	119	44
PA1197	596	571	715	521	539	435	544	632	635	203	172	100	149	185	229	227	173	169
PA1198	5023	4128	5312	4612	4754	4482	5500	6415	4988	4018	3096	2775	3120	3980	3939	3109	3722	2696
PA1199	5412	3408	5706	3419	4450	3359	5639	5895	6046	2090	1652	1557	2512	3497	2948	3209	4019	2255
PA1200	570	522	694	411	508	450	653	698	556	222	182	191	171	233	318	515	576	169
PA1201	162	298	192	361	172	156	3023	536	203	134	118	73	104	136	435	116	172	77
PA1202	562	564	762	470	753	727	653	807	660	305	258	192	228	263	321	490	497	183
PA1203	131	122	149	84	106	130	145	115	99	38	47	35	39	56	50	74	81	40
PA1204	129	116	145	120	131	108	109	160	134	114	67	75	74	99	116	213	229	67
PA1205	141	136	206	114	150	99	179	184	175	54	48	44	41	45	60	114	145	45
PA1206	232	207	258	231	220	180	205	223	260	114	99	54	81	105	117	165	160	75
PA1207	367	320	443	306	370	331	379	476	367	173	132	146	139	181	230	284	255	117
PA1208	392	345	527	425	438	328	473	492	425	361	323	298	301	312	449	623	578	196
PA1209	181	110	247	156	165	120	213	234	194	151	115	87	79	117	172	256	206	77
PA1210	132	118	169	69	124	117	116	4909	158	568	317	192	164	389	205	308	333	208
PA1211	46	38	41	45	97	25	41	34	32	43	51	10	10	22	15	53	45	37
PA1212	153	114	150	113	146	80	167	177	108	92	75	29	26	52	32	70	64	44
PA1213	68	54	80	53	80	57	72	66	77	51	43	17	4	9	28	43	18	23
PA1214	55	62	61	110	108	53	72	93	72	57	46	29	32	23	69	40	27	18
PA1215	229	168	316	203	242	180	225	221	207	133	104	51	27	63	52	107	64	57
PA1216	221	247	318	159	227	199	256	253	264	207	135	60	68	104	61	147	111	53
PA1217	245	152	261	206	1642	204	255	262	239	123	70	32	38	64	55	103	79	53
PA1218	193	162	201	175	237	180	220	257	202	139	81	61	38	115	81	116	85	49
PA1219	31	36	41	26	20	12	20	40	39	11	6	4	1	6	3	5	10	2
PA1220	62	65	95	76	56	65	55	52	61	19	20	13	7	6	10	14	16	12
PA1221	490	296	472	370	550	275	851	502	398	144	110	83	64	203	103	126	112	94
PA1222	368	220	245	133	148	145	214	209	216	66	42	35	24	58	52	46	45	46
PA1223	62	43	80	53	58	32	86	65	95	45	57	24	30	56	56	77	96	81
PA1224	214	142	213	168	199	144	202	236	214	157	129	120	111	136	153	166	180	112
PA1225	52	54	70	46	57	20	59	88	78	44	40	28	33	47	39	60	59	36
PA1226	59	52	80	63	47	26	57	54	60	48	49	37	33	55	39	65	45	33
PA1227	85	85	80	84	94	73	44	114	99	58	56	43	40	56	56	87	87	39
PA1228	37	42	45	27	60	26	50	29	50	16	10	4	10	4	13	15	31	16
PA1229	117	128	150	84	108	71	120	170	116	84	69	52	24	72	472	647	58	36
PA1230	44	22	33	25	31	31	33	26	17	23	25	18	11	36	22	21	36	16
PA1231	6	17	17	9	24	6	13	9	13	18	10	7	3	6	10	10	11	5
PA1232	47	45	88	55	90	63	53	44	58	71	50	47	55	61	59	76	70	65
PA1233	9	6	13	6	14	5	3	12	5	9	9	6	3	11	6	11	7	5
PA1234	125	120	165	137	134	141	142	198	187	87	87	33	57	87	98	92	120	54
PA1235	81	77	100	59	83	80	96	95	122	38	32	14	28	27	37	38	46	17
PA1236	37	24	38	32	51	10	23	48	44	33	31	18	34	23	29	24	35	24
PA1237	23	20	53	18	17	3	9	11	5	11	8	10	7	15	5	12	2	17
PA1238	24	8	14	10	37	7	16	26	15	15	8	7	9	4	8	12	12	7
PA1239	34	36	58	40	54	38	37	47	34	49	31	23	24	18	18	35	37	10
PA1240	25	29	34	38	44	32	46	72	42	67	47	21	29	40	33	75	57	25
PA1241	171	143	164	135	153	122	204	226	204	449	457	366	431	557	496	421	402	416
PA1242	184	130	242	110	195	139	210	261	209	361	262	220	199	258	342	450	355	251
PA1243	1049	903	1282	748	830	622	1912	1073	1155	4665	784	701	732	698	953	3234	5973	555
PA1244	1206	1278	1648	1092	1083	19198	1157	1407	1350	160	96	105	128	152	211	388	429	94
PA1245	1346	1208	1528	1244	1328	1088	1571	2133	2002	2048	1610	1336	1726	2774	2266	2630	2446	1766
PA1246	547	496	702	452	511	410	607	748	701	286	254	250	231	376	322	520	466	287
PA1247	491	416	587	459	393	274	449	489	523	294	277	163	183	328	275	383	412	272
PA1248	655	779	988	663	562	497	644	781	726	947	973	496	632	953	1044	1091	1036	1136
PA1249	1762	1574	2434	1623	1936	1521	1878	2032	2775	2661	2671	1682	1972	2971	3089	3260	3353	2568
PA1250	301	250	335	279	255	223	316	377	518	132	145	86	61	119	127	189	172	66
PA1251	46	52	83	63	86	27	34	66	48	22	21	20	21	48	20	28	24	28
PA1252	254	255	273	187	290	194	240	305	350	152	150	95	117	149	155	264	285	113
PA1253	25	19	57	22	27	15	17	34	31	49	31	31	36	33	38	85	88	32
PA1254	39	41	92	37	47	28	37	53	54	81	56	81	87	98	92	153	1074	80
PA1255	58	48	59	38	50	28	44	39	34	69	52	43	54	72	71	235	211	55
PA1256	136	205	248	134	98	72	64	68	86	289	259	295	354	424	7765	3879	678	298
PA1257	13	18	24	22	714	9	14	10	15	60	61	6770	97	107	111	177	148	52
PA1258	44	49	51	34	56	23	44	42	66	70	78	101	88	111	113	197	154	1253
PA1259	1369	1290	1765	202	207	39	154	96	146	87	141	104	115	309	127	578	221	913
PA1260	199	173	243	145	2143	131	246	311	175	361	362	401	418	698	2299	2620	1061	340
PA1261	89	49	109	45	48	26	60	79	55	14	13	9	6	16	12	35	20	27
PA1262	34	33	26	21	33	29	46	45	26	25	22	36	15	13	33	41	33	25
PA1263	433	294	430	273	283	237	324	365	455	175	118	132	135	197	185	289	233	95
PA1264	57	69	91	48	69	34	64	72	50	36	43	47	61	53	62	96	75	27
PA1265	173	215	395	87	81	20	66	62	38	48	34	22	16	52	23	148	43	163
PA1266	122	176	186	62	45	29	45	30	37	13	16	16	32	36	24	55	15	131
PA1267	38	26	36	29	27	9	9	13	18	13	9	10	7	14	4	14	5	16
PA1268	47	49	77	35	47	42	53	52	47	29	21	19	10	22	118	28	23	39
PA1269	339	315	377	327	508	301	337	648	322	525	445	424	510	520	513	526	538	414
PA1270	198	146	200	152	209	145	201	247	248	767	57	71	80	102	66	91	87	64
PA1271	1046	913	1267	1030	1019	817	1185	1282	1312	183	140	117	120	170	227	151	192	102
PA1272	189	212	298	242	192	174	257	334	281	42	29	29	43	56	20	58	44	26
PA1273	146	127	97	79	117	76	173	177	133	24	23	18	9	9	27	25	33	14
PA1274	37	45	55	21	27	34	56	42	56	6	11	4	2	7	5	19	9	5
PA1275	41	30	37	24	48	25	33	52	30	18	3	9	5	3	9	17	9	7
PA1276	46	38	72	38	70	60	38	53	74	27	9	8	11	8	6	14	14	9
PA1277	111	70	145	81	109	56	141	136	129	38	26	12	14	14	11	39	19	23
PA1278	27	33	18	18	32	31	33	21	13	10	6	4	9	4	6	8	3	12
PA1279	29	13	47	55	43	23	32	54	52	8	5	6	5	12	5	10	9	4
PA1280	21	23	39	21	44	19	25	42	25	11	4	4	0	2	6	5	8	4
PA1281	41	25	54	13	36	25	28	43	42	5	9	6	4	6	7	12	10	6
PA1282	295	293	429	219	234	120	260	21171	209	415	27	16	18	22	24	34	22	53
PA1283	480	314	574	336	390	225	411	516	407	62	47	25	32	75	60	102	78	29
PA1284	177	190	250	178	167	275	199	1365	216	138	127	158	123	224	161	296	180	128
PA1285	90	53	108	69	90	107	97	144	124	146	110	164	153	282	269	252	318	115
PA1286	116	77	114	115	120	86	147	168	167	91	64	74	70	128	93	142	273	22
PA1287	367	202	331	287	262	285	257	347	349	525	480	433	429	618	596	759	815	356
PA1288	23903	10971	46056	10968	22654	7863	10620	32705	14416	4396	3259	2244	2602	39520	3088	4599	5313	2458
PA1289	136	118	194	153	119	89	152	138	96	134	73	54	55	125	114	202	177	85
PA1290	318	270	385	274	333	230	340	392	345	899	752	387	389	762	555	574	522	447
PA1291	102	94	152	107	113	121	93	173	160	126	47	59	38	64	107	73	108	40
PA1292	608	541	786	534	510	411	692	640	654	254	165	191	160	219	288	334	339	166
PA1293	969	787	1013	698	752	590	925	958	1115	144	105	120	134	168	132	183	170	115
PA1294	711	599	605	598	651	670	625	822	685	424	417	300	307	322	385	351	337	277
PA1295	310	291	277	243	260	286	291	308	279	172	120	86	126	104	128	115	98	127
PA1296	862	745	980	663	784	739	980	1021	960	769	699	660	637	712	1023	946	917	690
PA1297	590	352	648	379	495	330	578	457	538	103	82	72	55	130	101	116	111	52
PA1298	83	73	71	52	63	45	82	83	64	36	18	26	28	26	41	37	28	20
PA1299	516	525	617	427	586	507	559	567	478	140	99	100	69	78	244	83	111	110
PA1300	221	337	312	296	325	313	325	369	302	1084	859	647	571	852	651	759	758	509
PA1301	157	125	218	169	216	213	200	238	243	333	226	147	133	201	170	288	214	152
PA1302	762	663	1005	548	787	639	777	950	742	1411	1102	859	831	1136	1025	1400	1083	901
PA1303	86	101	109	61	73	54	106	121	116	26	29	22	31	30	38	71	63	27
PA1304	401	410	555	350	378	294	444	514	444	186	135	88	107	134	134	179	203	110
PA1305	931	906	952	601	715	637	996	1045	1110	709	542	468	441	558	630	511	597	521
PA1306	916	630	1031	692	899	714	1058	1156	1158	1067	929	890	905	1070	1200	1267	1295	798
PA1307	791	1027	1146	773	796	652	862	1092	819	836	582	438	443	601	668	1107	924	516
PA1308	732	663	831	602	755	622	818	1000	913	715	521	532	535	627	696	914	953	462
PA1309	183	128	209	144	150	85	154	174	191	222	182	137	127	220	191	198	188	166
PA1310	236	197	319	208	225	193	240	292	235	179	128	113	121	106	145	160	140	104
PA1311	105	110	128	101	112	80	92	102	78	85	59	38	58	57	53	59	79	61
PA1312	166	165	172	89	168	124	140	218	215	254	180	153	165	277	262	332	346	132
PA1313	138	124	177	120	145	98	128	130	99	101	58	48	53	63	80	94	71	34
PA1314	47	56	79	48	62	43	53	61	56	22	23	25	21	27	33	36	46	13
PA1315	183	211	218	143	210	133	177	224	179	64	58	52	41	38	72	72	80	19
PA1316	156	128	210	145	196	96	160	199	152	120	83	72	95	96	102	114	100	75
PA1317	766	674	973	759	919	566	919	957	688	998	755	572	545	855	608	897	736	473
PA1318	1162	826	1260	1045	1183	907	1246	1337	1020	1672	1320	974	797	1432	938	1355	1137	907
PA1319	193	119	201	223	178	142	225	211	156	313	270	169	96	246	185	305	239	127
PA1320	84	69	76	61	85	64	63	83	59	149	105	86	81	94	89	85	105	70
PA1321	137	63	99	102	108	80	103	110	99	130	73	78	43	68	62	108	77	90
PA1322	110	90	117	80	107	52	76	109	88	162	118	132	142	167	159	227	168	145
PA1323	735	503	686	354	593	553	720	655	753	11425	10285	7453	8249	8033	11022	15368	14776	6371
PA1324	1821	1319	2018	946	1158	1017	1374	1279	1676	10292	8558	6793	6768	7590	9476	16218	13852	5349
PA1325	69	62	66	56	52	72	94	116	79	148	86	115	101	106	143	180	134	49
PA1326	110	86	144	103	114	101	93	144	107	114	70	94	70	92	138	198	214	58
PA1327	426	464	495	424	410	365	489	481	538	254	137	178	203	212	289	582	566	209
PA1328	121	72	133	94	97	68	128	112	118	166	78	85	86	119	93	201	149	87
PA1329	11	56	23	30	31	25	29	46	35	36	28	19	15	31	21	44	44	19
PA1330	69	118	108	58	88	116	80	140	123	58	39	31	21	44	44	62	64	33
PA1331	676	485	718	494	524	496	655	753	883	436	323	227	199	295	272	257	246	271
PA1332	400	323	439	262	347	317	349	410	373	155	97	80	63	93	127	223	165	60
PA1333	345	430	459	296	322	332	345	510	302	359	322	229	225	248	340	569	432	303
PA1334	43	76	86	53	72	39	62	56	51	15	20	4	8	10	6	22	23	21
PA1335	233	255	290	262	268	261	326	386	283	89	83	64	70	83	73	135	134	46
PA1336	788	988	943	616	790	684	731	952	806	179	119	120	152	149	196	266	206	129
PA1337	3176	2726	3758	2435	2866	2685	3413	3671	4216	764	562	482	529	577	688	1334	1259	515
PA1338	1889	1498	2202	1452	1564	1731	1950	2034	2360	586	429	384	375	386	547	912	982	345
PA1339	2498	1972	2664	2009	2188	2379	2573	2690	3056	933	902	881	892	931	1221	1812	2030	684
PA1340	1911	1447	1971	1445	1712	1594	1982	2100	2359	887	790	739	1038	822	1027	1363	1425	656
PA1341	2261	1285	2402	1692	1676	1404	2034	2004	2461	606	570	459	495	521	751	979	969	440
PA1342	7206	5250	7152	4165	5351	5793	6369	6258	7846	5418	5268	4795	5388	4931	5907	9207	8785	5325
PA1343	469	393	564	393	425	378	621	683	578	9571	8246	7858	9278	9349	12255	13005	13979	7077
PA1344	262	258	346	223	200	132	300	331	343	2185	1549	1548	1617	1708	2519	3660	4044	1459
PA1345	293	265	363	265	348	237	383	403	317	2231	1848	2138	2184	2186	3223	4260	4504	1404
PA1346	43	34	75	21	62	40	61	73	35	26	9	12	5	15	19	24	20	11
PA1347	204	108	207	175	193	111	235	227	184	58	68	59	53	104	94	95	95	50
PA1348	96	83	184	88	117	85	133	146	129	267	195	188	153	238	398	204	271	163
PA1349	80	78	100	61	68	82	77	90	66	36	37	42	38	42	35	83	76	20
PA1350	341	401	378	318	316	249	411	433	361	147	127	98	101	124	167	252	237	119
PA1351	77	102	102	49	59	50	43	77	78	50	15	33	21	24	29	73	46	18
PA1352	32	46	59	51	63	44	43	42	65	12	20	7	5	18	15	18	20	11
PA1353	82	217	137	124	184	249	152	204	155	51	27	26	11	25	36	57	90	16
PA1354	123	165	113	151	131	228	130	147	104	41	30	14	11	19	44	38	28	15
PA1355	13	18	12	15	30	13	20	25	38	26	9	7	9	10	10	43	31	8
PA1356	57	58	89	97	98	59	47	82	66	20	15	14	13	12	25	45	33	7
PA1357	134	104	163	146	122	108	146	178	148	29	22	30	35	19	49	54	72	30
PA1358	213	220	228	184	250	241	227	285	207	125	79	85	81	93	129	271	283	56
PA1359	135	156	164	106	135	122	139	170	115	64	44	21	31	44	65	71	78	51
PA1360	180	153	245	164	194	175	181	218	198	171	97	101	83	131	127	123	112	67
PA1361	186	185	180	150	189	154	151	206	184	79	57	37	65	77	90	97	104	53
PA1362	77	102	112	123	98	78	105	127	111	173	154	84	149	112	93	200	115	68
PA1363	358	490	491	377	350	380	354	459	311	365	347	301	255	409	287	310	286	221
PA1364	88	96	94	102	89	98	65	102	87	64	30	37	23	37	34	30	45	49
PA1365	439	494	589	379	447	306	390	526	467	189	127	144	111	195	142	185	152	102
PA1366	2407	2100	2076	1978	2194	2315	2176	2732	1978	8105	8383	6941	8010	8360	7742	7175	7265	7025
PA1367	210	257	348	268	251	279	291	327	251	128	108	71	80	108	117	156	113	118
PA1368	762	500	745	476	763	673	844	836	931	1258	1214	1016	1136	1344	1269	1053	1196	1057
PA1369	116	64	102	76	123	98	179	188	255	1417	1434	1074	1224	1585	1414	913	801	949
PA1370	758	551	678	520	624	578	906	923	1129	4357	3732	2722	3099	3903	3328	2345	2390	3000
PA1371	566	464	578	402	581	812	698	844	701	7376	8344	5951	7475	9556	7561	5215	4329	6800
PA1372	3970	3675	4148	2753	4121	4890	4706	5605	4119	30546	35673	25700	30429	40621	33072	22022	18303	33656
PA1373	127	150	152	109	168	116	184	198	143	79	105	65	32	95	67	108	150	47
PA1374	65	76	115	101	112	110	120	127	97	126	84	131	125	170	186	164	174	54
PA1375	137	113	168	128	173	101	167	200	161	35	20	26	28	31	29	60	91	34
PA1376	2060	1728	2380	1675	1763	1774	2097	2325	1971	1309	1010	866	951	1106	1109	1598	1631	852
PA1377	173	156	233	143	137	107	169	194	235	123	95	81	100	122	136	139	149	83
PA1378	378	302	366	271	350	258	419	421	449	134	88	92	64	93	127	112	78	89
PA1379	79	78	98	69	86	57	92	98	117	107	109	92	45	117	92	114	134	56
PA1380	217	146	273	155	180	169	271	352	261	303	217	196	141	253	259	293	306	201
PA1381	37	30	41	28	38	31	49	74	53	166	151	95	102	177	127	114	127	92
PA1382	1845	1445	1971	1284	1634	1390	1923	2124	1979	2425	2229	1589	1801	2274	2074	1984	2058	1691
PA1383	2145	1652	2416	1624	2077	1549	2508	2519	2363	2175	2081	1573	1831	2318	1966	1842	2007	1518
PA1384	156	104	174	110	127	116	147	154	139	517	508	346	385	491	422	413	307	321
PA1385	132	118	178	116	155	124	173	215	159	1002	803	589	709	869	737	510	566	621
PA1386	131	88	129	69	113	107	136	157	119	976	861	648	672	899	701	524	514	634
PA1387	928	733	951	619	739	660	984	1014	1042	782	698	495	529	747	535	553	495	543
PA1388	361	341	487	362	435	408	435	520	474	507	416	321	353	470	404	418	466	328
PA1389	793	719	918	702	717	619	761	839	794	754	592	569	563	750	641	692	792	596
PA1390	428	348	440	476	418	515	446	509	458	537	525	446	479	556	596	616	577	452
PA1391	309	304	362	337	370	338	304	365	344	344	309	290	302	380	326	411	323	301
PA1392	521	564	583	466	526	554	635	623	546	689	549	529	584	622	600	576	576	434
PA1393	207	165	199	162	243	177	313	274	256	413	427	295	336	416	357	248	256	338
PA1394	48	45	56	31	44	33	77	75	75	28	37	32	16	34	37	42	55	27
PA1395	140	119	157	90	185	151	175	171	161	53	55	63	39	39	53	48	73	41
PA1396	721	552	850	669	562	509	726	709	702	299	246	189	181	330	253	343	383	221
PA1397	269	257	288	206	294	234	270	345	286	111	53	42	85	83	85	77	87	71
PA1398	277	211	331	273	307	224	296	344	297	178	127	88	129	175	120	134	171	115
PA1399	26	36	33	11	28	28	42	44	22	32	28	15	28	20	24	45	40	28
PA1400	283	251	327	209	246	192	257	351	264	70	57	52	58	58	81	105	99	38
PA1401	91	109	142	77	153	91	156	159	129	130	103	90	80	109	126	186	198	70
PA1402	38	29	69	46	47	32	53	58	45	68	56	54	38	38	46	70	74	41
PA1403	120	135	177	78	96	75	93	102	109	35	42	27	42	30	46	98	51	66
PA1404	259	216	246	136	205	201	255	186	361	2598	2767	2316	2371	1867	2493	3883	3524	1576
PA1405	246	223	329	202	254	186	308	269	326	114	87	79	75	100	83	124	132	82
PA1406	116	125	167	83	104	65	118	114	113	110	89	53	68	80	81	141	144	75
PA1407	129	119	163	88	100	109	163	168	124	129	85	94	97	106	93	159	158	80
PA1408	572	503	691	429	541	302	624	584	577	616	426	378	404	437	474	670	666	323
PA1409	60	61	83	61	67	46	75	63	45	31	15	5	22	22	13	22	15	10
PA1410	164	100	116	91	108	104	127	139	140	74	45	33	31	44	48	75	65	51
PA1411	147	173	299	155	184	151	281	253	214	47	40	16	31	31	47	53	60	28
PA1412	10	16	18	28	39	9	15	13	15	10	6	16	12	14	8	16	12	4
PA1413	175	136	192	189	118	131	135	168	102	430	286	247	236	318	298	424	324	217
PA1414	10161	6656	10814	7359	7308	5280	7944	8161	8304	1512	1615	1351	1563	1697	1776	2148	2475	1072
PA1415	182	191	265	142	194	122	156	265	149	140	94	100	121	136	134	207	214	106
PA1416	80	66	88	83	118	64	85	119	46	43	33	26	25	14	13	47	30	15
PA1417	45	71	82	53	84	71	55	107	70	23	22	15	11	18	13	21	25	12
PA1418	141	120	226	154	230	253	213	257	161	109	73	58	62	91	75	97	112	49
PA1419	148	154	216	144	176	179	222	255	154	247	177	88	102	127	130	189	113	120
PA1420	73	34	70	48	74	60	55	83	35	60	61	49	42	35	27	55	37	23
PA1421	279	249	388	292	367	246	309	453	255	219	175	143	106	142	141	181	146	108
PA1422	640	581	721	626	682	693	629	885	679	399	284	287	308	385	412	398	399	202
PA1423	2535	2059	3139	2427	3199	2849	3196	4212	1963	1373	1381	935	799	1228	1235	1630	1075	1004
PA1424	130	158	193	149	167	170	197	264	175	129	115	87	75	115	137	129	105	74
PA1424a	142	130	118	113	130	149	143	169	151	212	157	124	195	247	196	195	226	152
PA1425	219	182	222	195	241	210	228	339	198	312	276	250	219	294	341	240	215	187
PA1428a	325	324	360	242	319	213	281	426	263	186	161	120	125	156	136	173	193	117
PA1428	273	279	245	253	235	194	234	228	196	82	50	45	60	53	81	78	51	51
PA1429	3741	2539	3980	2744	3118	2518	3193	4163	3632	514	331	368	302	395	407	535	622	289
PA1430	11776	8631	11340	8535	10125	8635	12601	12707	11908	12280	11361	9005	11590	10491	12034	10616	11842	9478
PA1431	307	298	294	175	235	224	278	296	313	2008	2064	1927	1966	2204	2371	2036	1699	2202
PA1432	10935	8588	11636	8019	11378	10321	11946	14308	11164	16311	15340	9582	11684	15522	13965	14184	14331	15629
PA1433	330	316	490	324	401	267	423	476	397	167	100	88	121	154	162	154	181	92
PA1434	290	202	376	240	251	193	258	277	239	96	66	47	83	77	90	133	135	50
PA1435	113	78	116	107	99	100	96	119	81	91	82	64	45	90	100	67	94	52
PA1436	19015	18653	29798	66423	21497	25979	23519	12561	35909	691	16979	23635	28810	15651	15606	31212	643	42158
PA1437	295	224	312	212	199	202	246	334	284	133	106	118	109	162	208	196	190	106
PA1438	234	265	288	182	200	156	248	278	225	120	89	108	121	91	131	229	196	72
PA1439	210	166	253	159	184	141	214	226	260	103	90	109	83	85	133	141	158	48
PA1440	3739	3575	4201	2983	3250	2863	3573	4243	4182	2823	2713	2094	2504	2753	3135	3137	3069	2490
PA1441	1796	3014	2446	2294	2132	2160	1466	2505	834	519	372	408	524	738	954	1531	1410	397
PA1442	827	1753	1005	1445	1232	1700	888	1613	659	566	536	667	735	854	1138	1186	1212	635
PA1443	2126	3075	2654	2836	2809	3283	2161	3417	1947	956	816	857	961	1264	1515	2240	2210	838
PA1444	785	1703	1183	1415	1081	1421	800	1350	551	280	227	197	188	274	331	555	545	161
PA1445	221	338	331	314	259	239	240	300	171	30	18	25	17	30	51	128	128	24
PA1446	2202	2331	2472	2255	2552	2188	2282	2656	1880	761	789	778	735	819	968	973	1039	661
PA1447	138	263	192	205	213	202	163	270	183	28	43	43	39	48	73	108	112	36
PA1448	902	1026	990	1000	971	1051	854	1078	846	297	243	258	268	292	361	363	548	237
PA1449	772	1218	1765	998	723	613	548	845	503	189	141	177	195	289	223	411	317	287
PA1450	527	669	778	461	489	374	373	476	319	193	158	119	147	163	170	321	185	152
PA1451	154	218	221	170	212	147	156	213	97	60	39	37	34	58	47	62	42	40
PA1452	2721	5317	3533	4102	3611	4248	2861	4652	2194	1093	1010	1303	1403	1661	2247	2810	3058	1155
PA1453	1585	3505	2387	2567	2041	2551	1603	2714	1219	447	329	383	419	626	748	1484	1368	343
PA1454	5528	7261	6737	6485	6359	6612	5567	7729	4204	1512	1405	1560	1841	2186	2803	3674	3733	1161
PA1455	4877	6062	6262	5036	5079	4843	5072	7059	4091	1807	1563	1933	2124	2351	4054	3844	3824	1513
PA1456	3119	3716	2923	3380	3977	4098	3042	4992	2191	2083	1818	1818	2094	2478	3254	3177	3347	1873
PA1457	9707	11946	11454	11364	10694	10211	8491	11951	6171	3243	3004	3046	3259	3793	4740	5658	5328	2778
PA1458	8443	10558	9810	9513	10054	10145	8210	13021	5950	4983	3962	3677	4066	4991	6784	7391	6327	3751
PA1459	4930	5109	5971	5070	5209	4510	4635	6325	4024	1689	1364	1456	1569	1815	2658	3288	2962	1258
PA1460	2519	2313	2614	2309	2451	2092	2277	2580	2220	771	759	722	848	864	1250	1243	1206	632
PA1461	2651	2452	2823	2605	2664	2251	2576	3344	1877	1501	1251	1152	1349	1569	2151	2142	2018	1079
PA1462	2316	2745	2833	2769	2722	2507	2528	3322	2029	843	655	691	783	977	1267	1501	1593	636
PA1463	2743	2920	3484	2569	2833	2575	2708	3851	2134	1804	1293	1244	1182	1362	2058	3047	2584	979
PA1464	4666	5773	4997	4213	5027	4887	4092	5970	2940	2869	2713	2456	2386	2548	3004	3656	2965	2551
PA1465	378	426	438	387	394	398	334	684	351	168	109	87	107	125	181	338	273	88
PA1466	52	44	55	59	51	27	47	66	50	41	35	20	40	23	49	66	51	28
PA1467	553	781	714	743	730	708	535	826	341	593	468	341	346	474	511	629	540	280
PA1468	510	575	558	514	595	559	460	691	396	559	455	306	294	361	479	402	323	256
PA1469	250	296	341	277	296	242	287	389	202	288	180	144	115	170	220	224	245	112
PA1470	189	213	229	161	210	130	195	313	139	174	139	91	83	103	161	197	129	89
PA1471	677	595	690	466	852	725	916	915	736	2222	1827	1364	1230	1265	2004	1923	1867	1228
PA1472	869	655	874	745	829	596	822	1060	679	485	461	457	332	498	511	586	444	319
PA1473	678	660	853	681	621	580	617	866	503	365	316	333	336	304	475	545	444	318
PA1474	1678	1447	1979	1462	1893	1624	1752	2637	1420	1109	978	752	923	1083	1439	1817	1535	730
PA1475	230	270	324	281	273	221	332	347	393	158	101	96	102	116	179	85	82	92
PA1476	453	494	607	422	433	322	461	554	514	119	79	85	85	102	98	118	128	68
PA1477	1226	1046	1364	1010	1059	841	1316	1419	1434	335	205	225	229	286	279	264	272	232
PA1478	99	145	140	91	94	58	93	137	121	15	10	5	21	23	11	12	10	13
PA1479	781	746	953	679	761	603	851	1047	928	117	90	74	104	103	173	144	166	63
PA1480	3770	2552	3794	2861	2979	2205	3635	3942	4414	460	358	299	327	402	486	496	528	255
PA1481	937	692	1128	900	714	537	865	919	1032	59	56	60	44	62	70	101	67	40
PA1482	1855	1279	1878	1285	1542	1116	1824	2002	1937	213	208	170	210	221	213	248	269	172
PA1483	672	591	718	431	553	366	720	691	779	49	54	57	50	41	55	64	86	36
PA1483a	377	304	466	303	302	195	418	377	391	100	61	47	63	67	68	92	71	69
PA1484	265	206	304	195	252	230	295	353	312	146	115	116	158	158	203	272	254	90
PA1485	225	212	269	226	248	160	312	242	190	268	177	107	103	185	161	161	162	107
PA1486	87	50	101	58	84	45	52	98	100	55	49	37	18	25	43	55	43	23
PA1487	119	75	65	82	63	55	82	92	78	42	28	34	50	34	46	89	103	29
PA1488	35	39	58	47	40	26	60	53	81	18	23	16	14	22	20	56	34	18
PA1489	172	163	172	122	138	102	150	156	195	101	66	74	66	63	81	127	118	82
PA1490	199	199	279	188	177	123	187	225	166	133	100	123	71	133	120	134	134	94
PA1491	220	198	229	159	222	158	227	260	177	186	155	145	111	158	150	228	225	119
PA1492	254	238	427	90	157	72	109	143	114	63	50	51	42	84	64	182	91	134
PA1493	1707	2123	2063	1725	1762	1686	2409	2356	1842	6388	5273	6183	5285	7084	7336	8118	6798	4394
PA1494	2105	2052	2616	1431	2651	2538	3405	2307	2498	7393	5768	4885	4093	6599	4970	7397	5124	4612
PA1495	54	79	96	44	56	41	83	71	81	20	18	18	25	28	18	63	46	26
PA1496	394	291	379	305	297	286	422	417	420	330	318	223	268	275	288	286	242	225
PA1497	16	14	21	11	33	15	14	28	12	10	4	5	4	10	1	10	5	7
PA1498	72	54	126	43	81	36	54	62	49	40	24	47	30	23	32	37	26	37
PA1499	54	33	58	24	53	33	51	50	50	38	28	32	22	42	44	48	44	23
PA1500	71	73	98	49	69	44	48	71	52	31	39	30	15	43	27	53	40	34
PA1501	86	103	172	88	96	55	83	76	75	53	43	31	40	59	47	79	72	74
PA1502	149	198	155	146	187	76	161	220	120	174	112	75	100	142	108	149	81	107
PA1503	74	60	85	80	95	53	56	94	50	78	84	63	57	64	75	100	96	28
PA1504	653	537	621	460	495	404	528	707	575	411	317	185	211	354	337	213	234	266
PA1505	2952	2244	3117	2435	2662	2035	3094	3714	2845	2281	1702	1597	1584	2152	2329	2808	2585	1392
PA1506	140	149	216	143	177	73	161	170	128	62	81	48	38	62	63	132	97	41
PA1507	1122	1032	1432	1116	1145	1214	1358	1512	1037	494	354	273	363	379	337	387	502	365
PA1508	486	469	575	479	611	501	543	594	527	732	774	550	602	677	584	708	747	559
PA1509	1248	1170	1374	1050	1325	1202	1619	2000	1424	4762	4199	2846	3545	4478	3613	3225	3327	3501
PA1510	915	900	920	823	811	884	937	1015	895	2156	2144	1376	1597	2159	1959	1854	1724	1608
PA1511	568	465	514	498	602	516	722	804	681	782	788	630	770	860	791	809	845	664
PA1512	28	31	35	34	48	20	28	42	33	136	177	119	101	183	181	182	283	100
PA1513	678	655	814	565	641	570	668	674	728	338	335	200	251	300	252	289	370	221
PA1514	341	291	333	305	342	264	392	407	357	277	287	230	217	289	248	246	285	207
PA1515	223	214	242	231	209	164	192	268	218	101	93	83	57	104	86	114	124	69
PA1516	540	471	646	514	522	430	615	710	490	126	106	74	55	139	127	136	158	83
PA1517	1104	1126	1586	990	1054	863	1161	1418	1073	374	321	249	289	355	318	367	371	219
PA1518	796	689	1075	697	861	744	873	949	730	452	415	345	299	507	501	393	419	417
PA1519	137	111	121	83	140	85	127	129	125	37	39	32	25	56	51	69	54	28
PA1520	1404	1155	1673	1185	1267	1075	1535	1683	1498	804	653	677	720	884	1016	1009	1004	697
PA1521	343	364	456	314	348	382	348	412	347	186	146	61	105	133	118	221	198	112
PA1522	284	304	428	250	286	240	313	332	334	210	127	106	143	141	156	230	242	125
PA1523	472	522	620	347	428	338	466	543	389	314	239	233	216	239	329	431	442	223
PA1524	307	310	379	307	251	207	298	403	288	167	182	180	221	333	320	463	460	163
PA1525	1133	819	1203	714	917	606	1134	1173	1029	385	294	289	311	279	338	393	388	252
PA1526	1058	881	1003	827	1024	758	1028	1188	1031	2155	2099	1798	1997	2307	2344	2053	1830	1592
PA1527	2296	1920	2655	1964	2043	1819	2418	2601	2528	6520	6027	5032	5008	6490	5681	6166	5472	5455
PA1528	2735	2471	3381	2067	2275	1830	2772	2767	3292	2580	2466	1755	2003	2484	2447	2441	2338	2153
PA1529	801	644	953	604	758	620	882	976	994	652	520	429	438	595	606	829	736	428
PA1530	224	227	240	185	209	162	198	258	237	289	206	209	206	209	196	268	286	166
PA1531	354	296	360	271	297	311	378	457	423	425	371	340	433	534	532	517	579	268
PA1532	2192	2002	2511	1629	1821	1609	2156	2544	2168	1379	1165	1064	1128	1476	1612	1483	1465	932
PA1533	3874	3486	4446	3998	3461	3531	3717	3684	3124	2792	2660	2293	2844	3067	2492	2966	3224	2431
PA1534	1218	1017	1384	1096	1117	977	1277	1281	1150	425	257	209	283	381	465	584	549	270
PA1535	965	699	955	860	955	727	984	1140	1042	380	202	243	204	273	390	327	272	204
PA1536	239	164	244	191	211	184	246	267	213	632	411	276	251	473	350	410	469	235
PA1537	61	54	97	56	72	58	53	126	76	870	513	350	401	660	427	539	510	314
PA1538	394	388	502	348	399	292	487	511	402	5301	3715	2063	2571	4032	2394	3167	3148	2263
PA1539	432	448	539	380	449	309	563	703	566	276	197	119	132	204	226	263	236	111
PA1540	95	89	130	66	85	107	125	130	86	361	291	165	168	364	227	294	382	171
PA1541	1269	1113	1502	941	1189	871	1283	1437	938	8578	7138	4565	4074	7427	4639	4785	4971	4545
PA1542	4312	2824	5107	3355	4458	3555	5134	5308	4808	2334	2187	1665	1706	2397	1720	1470	1614	1692
PA1543	1387	1134	1570	1049	1206	854	1411	1515	1467	707	576	441	435	633	635	866	790	412
PA1544	6588	4289	6363	5394	5924	5127	6729	7619	7973	7462	6772	5194	6063	6770	6869	7053	7594	4367
PA1545	494	611	720	680	635	729	645	1029	471	1163	901	1025	1107	1012	1338	1689	1489	755
PA1546	29265	16553	26539	18332	22459	15535	22926	24521	25362	1632	1426	1105	1196	1415	1496	1813	1768	1194
PA1547	478	422	537	449	338	251	415	464	381	63	39	32	33	51	64	80	79	31
PA1548	56	51	66	50	60	43	79	69	71	49	32	29	19	41	41	70	62	30
PA1549	1030	830	1174	740	751	433	978	1094	986	289	165	110	114	185	146	279	331	142
PA1550	1681	1298	2003	1250	1339	1088	1772	1838	1849	523	393	226	301	450	353	495	505	293
PA1551	13775	10348	14757	10015	11176	8171	13967	14192	14300	4072	3390	2426	2605	3596	3125	3018	3522	2440
PA1552	3823	4013	4677	2920	3641	3032	4207	4410	4950	557	416	382	387	494	526	680	786	270
PA1552.1	1472	1665	1805	1157	1172	1201	1364	1315	1456	277	244	239	263	253	256	339	306	218
PA1553	3979	3583	4850	3474	3948	3861	4871	4686	5624	908	769	694	809	872	840	1051	1186	622
PA1554	14983	11351	15361	11413	14044	12884	15991	16956	17940	4744	3702	2702	3396	3875	3339	3476	4082	3002
PA1555	7543	5557	7812	4898	4980	3543	5938	5651	8086	821	690	391	386	601	467	594	503	463
PA1555.1	2795	1320	1980	1278	1727	1383	2222	1784	2824	315	232	112	180	261	158	153	159	167
PA1556	6588	3838	6527	4044	4521	3173	5537	4967	7371	589	372	261	264	438	285	362	395	273
PA1557	30745	16835	27759	18630	21979	15565	26660	24348	31898	2295	1628	1068	1249	1629	1399	1424	1534	1094
PA1558	115	110	96	52	91	82	120	134	95	111	61	72	104	102	105	111	124	55
PA1561	5242	3994	5387	4133	4704	3141	4436	5758	3724	2733	2329	1721	2171	2123	2377	3577	2889	1580
PA1562	4572	4411	5823	3716	3861	3220	4626	4674	4881	8069	5964	4740	4943	5434	6676	11227	10605	4067
PA1563	523	458	618	463	415	360	528	608	549	237	191	136	119	198	200	261	258	165
PA1564	481	410	533	407	473	379	593	569	480	418	384	267	307	398	338	354	357	235
PA1565	83	75	103	99	85	58	92	81	94	154	112	121	102	194	194	271	280	114
PA1566	84	73	101	57	102	45	81	97	78	96	68	61	96	112	99	183	139	64
PA1567	68	66	93	78	78	44	57	78	76	71	41	35	44	48	45	80	69	65
PA1568	4	5	7	3	12	2	6	6	7	26	10	6	5	6	8	14	6	5
PA1569	101	78	94	71	115	59	130	146	80	66	79	62	95	82	71	67	88	71
PA1570	356	392	432	310	353	338	387	414	397	592	432	338	309	540	496	739	643	353
PA1571	453	501	472	320	411	432	491	585	520	2212	1756	1653	1634	1635	2638	2922	2442	1420
PA1572	473	539	566	415	443	379	435	517	523	660	498	408	437	530	538	877	862	356
PA1573	260	242	379	218	253	198	296	318	240	276	185	187	149	276	244	521	449	164
PA1574	123	92	120	90	108	135	132	223	125	76	55	35	58	55	96	49	47	45
PA1575	427	438	529	334	341	374	470	506	451	520	406	320	337	422	409	588	507	245
PA1576	322	271	302	314	304	257	339	360	393	241	203	174	131	248	199	264	287	129
PA1577	234	239	274	199	301	257	292	363	220	247	170	130	134	186	198	135	141	138
PA1578	186	206	212	144	153	128	168	214	182	128	82	66	101	79	110	161	139	64
PA1578a	186	176	230	161	176	153	177	224	134	46	47	38	25	67	42	71	34	48
PA1579	1381	1404	1470	1160	1271	1068	1443	1703	1644	1440	1161	802	962	901	1397	1270	1122	643
PA1580	20743	16495	20989	14324	17850	16266	20656	21293	21439	6355	5213	4042	3809	5005	4071	4094	4384	4174
PA1581	9857	5909	9654	6916	8275	7429	9322	8582	10242	12312	12151	9284	9528	11991	10126	7506	8277	8815
PA1582	4029	2310	3945	2800	3521	3149	3829	3342	4177	2829	2296	1894	1714	2280	1895	1848	2223	1727
PA1583	13571	9685	15567	10146	11585	9370	14114	13230	14840	3953	3248	2496	2387	3268	2569	3277	3545	2647
PA1584	16325	9705	15751	11822	13889	12064	15973	14876	17027	6776	5667	4898	5054	6473	5052	5640	5622	4913
PA1585	34562	23788	37201	26167	30826	24655	35168	34208	37530	10795	8650	7584	7482	9513	7808	10275	10075	7003
PA1586	10177	7641	11053	6934	8644	7108	10556	10591	11318	2146	1593	1437	1402	1916	1758	2292	2129	1388
PA1587	9222	7395	10639	6757	7297	5879	8877	8662	11042	1646	1227	925	907	1317	1350	1836	1731	942
PA1588	6371	5625	7165	4576	6056	5400	6748	7553	7261	1529	1118	863	850	1371	1161	1652	1503	943
PA1589	13385	9996	13672	10314	12242	10721	12798	12846	13462	2610	1840	1530	1573	2250	1888	2731	2793	1682
PA1590	2248	2255	2848	2009	2320	2137	2460	2959	2241	1177	1085	935	779	1242	1088	1134	1031	863
PA1591	141	112	181	167	143	113	166	180	147	95	73	48	56	79	99	47	62	46
PA1592	5690	6791	5457	4847	6736	6013	7415	7991	6220	33302	28691	25793	29391	32437	35569	32876	29194	31249
PA1593	257	220	234	237	223	202	187	297	215	82	80	63	62	71	79	72	85	55
PA1594	267	238	271	225	258	292	265	390	273	75	45	26	31	53	41	46	41	53
PA1595	211	225	229	162	188	168	179	294	166	167	158	109	133	246	142	152	88	146
PA1596	7188	5039	6921	4516	5206	4154	6360	6088	9434	12871	11162	10701	9062	16174	10874	14304	12455	9339
PA1597	266	195	242	172	209	128	242	264	395	176	117	153	82	159	153	231	219	90
PA1598	30	60	39	36	53	25	63	57	52	42	31	15	18	12	17	36	49	10
PA1599	145	105	159	94	117	95	105	156	167	100	53	44	35	80	89	107	103	50
PA1600	50	42	42	40	50	22	39	51	51	38	29	24	23	22	28	60	51	28
PA1601	178	172	224	111	157	101	162	182	135	137	99	61	57	107	97	116	130	81
PA1602	392	361	560	297	364	214	427	460	402	98	69	48	49	77	66	70	86	35
PA1603	641	575	792	471	483	347	621	684	459	150	151	110	155	146	140	133	164	114
PA1604	2016	1718	2582	1534	1788	1444	2040	2386	1981	484	350	259	252	393	435	518	474	228
PA1605	571	378	573	423	419	331	526	546	493	1128	806	490	506	552	738	693	644	578
PA1606	503	376	492	366	404	264	401	440	283	483	326	223	231	215	248	257	314	232
PA1607	428	383	425	343	449	402	396	612	408	313	324	249	261	286	415	358	266	198
PA1608	1999	1682	2275	2143	2500	2069	2055	3008	1141	1116	1190	1156	1073	1286	1676	1571	1212	929
PA1609	6148	4925	6717	4698	5594	4859	6091	6197	6118	2963	2475	2168	2303	2612	2238	3090	3238	2203
PA1610	3806	2232	3540	2578	3287	2855	3310	3611	3229	2360	2063	1516	1644	2033	1824	1981	2048	1499
PA1611	1049	1049	1171	937	928	655	1060	1186	941	873	739	620	627	669	672	852	874	472
PA1612	163	128	155	129	153	95	155	160	145	29	15	21	31	23	34	48	55	43
PA1613	1466	1410	2049	1403	1207	1030	1529	1432	1452	489	425	337	384	414	353	466	427	581
PA1614	1064	963	1302	999	893	858	1216	1114	1305	1016	871	620	702	923	886	1055	1145	693
PA1615	295	182	263	175	230	193	268	274	329	217	185	148	143	127	155	245	264	100
PA1616	613	556	704	440	458	410	585	621	708	242	172	155	125	171	181	239	250	120
PA1617	3198	2837	3968	3001	2828	2804	3344	3613	3558	2347	1831	2059	2075	2287	3187	4341	3889	1389
PA1618	306	302	278	184	269	290	343	413	359	236	180	167	181	199	305	381	365	112
PA1619	160	152	128	120	123	88	169	188	185	86	65	78	71	68	70	102	83	41
PA1620	10	24	32	29	16	17	17	29	15	33	14	18	25	20	27	34	28	15
PA1621	333	354	481	365	401	420	430	574	382	274	201	189	146	180	278	297	310	132
PA1622	245	220	307	238	244	218	225	307	293	83	57	51	48	63	90	116	106	50
PA1623	1124	954	1393	1021	1065	1022	1156	1387	1170	2856	2349	2151	2188	2874	2766	3252	3141	1752
PA1624	479	352	528	418	482	412	555	492	560	468	365	322	302	383	443	793	805	289
PA1625	475	363	445	342	345	357	433	465	339	672	440	402	455	440	545	637	542	375
PA1626	83	89	75	85	83	59	93	127	79	47	32	22	20	35	29	57	41	38
PA1627	88	91	141	109	121	82	104	181	110	90	57	52	61	69	81	113	104	68
PA1628	70	60	70	107	94	46	85	100	110	73	54	59	78	54	42	84	79	33
PA1629	96	62	67	71	105	69	138	181	110	125	90	69	49	98	84	140	99	60
PA1630	77	116	104	76	104	67	126	126	132	531	453	367	336	522	457	505	490	374
PA1631	229	186	188	149	187	121	255	217	235	336	308	235	212	328	276	386	287	191
PA1632	14	9	27	11	23	26	15	21	16	60	32	40	45	55	47	56	25	46
PA1633	63	41	41	50	71	40	47	73	34	104	62	72	42	70	59	75	64	40
PA1634	39	38	40	32	72	45	45	44	57	54	39	30	40	42	28	47	30	39
PA1635	9	5	7	11	13	4	4	6	8	1	5	5	9	6	2	7	3	2
PA1636	158	162	243	206	214	144	247	245	239	80	64	49	25	52	51	75	81	38
PA1637	134	148	154	99	137	108	166	181	131	40	26	37	56	45	58	69	70	12
PA1638	152	130	172	103	178	120	150	192	160	61	34	36	52	37	56	48	49	19
PA1639	601	762	795	687	704	726	633	818	528	511	431	255	300	425	642	419	419	357
PA1640	463	357	515	404	499	409	461	542	528	312	282	203	276	355	333	407	469	224
PA1641	153	187	194	144	152	137	177	182	146	98	84	50	64	62	121	99	110	66
PA1642	452	511	556	419	419	361	525	629	579	235	156	188	143	214	309	276	323	152
PA1643	763	795	987	754	705	665	840	866	927	323	226	214	231	225	284	318	322	185
PA1643a	372	347	406	307	421	338	388	486	459	263	212	206	261	246	305	514	479	194
PA1644	628	479	760	550	470	400	635	633	586	226	197	158	143	176	205	245	235	133
PA1645	88	80	114	52	80	61	88	124	107	29	16	24	11	9	31	40	50	23
PA1646	628	764	905	734	869	934	846	1145	686	140	116	107	101	148	184	215	196	96
PA1647	834	596	816	618	665	452	627	736	785	293	185	146	168	165	219	287	253	180
PA1648	280	296	311	204	265	273	272	301	262	524	350	304	283	330	336	553	441	340
PA1649	62	117	86	62	94	97	97	95	72	82	48	36	34	49	57	91	115	60
PA1650	917	944	1012	736	755	707	810	996	800	639	556	581	549	602	674	831	782	413
PA1651	529	497	620	483	600	497	586	725	550	689	545	479	408	644	555	828	861	413
PA1652	93	59	114	107	90	67	93	136	136	78	58	59	41	49	64	78	81	27
PA1653	40	26	43	42	47	41	39	47	64	133	121	105	133	165	143	146	175	57
PA1654	514	437	676	428	466	330	527	555	565	763	632	525	508	709	737	821	836	429
PA1655	504	416	618	480	554	380	515	582	503	1628	1447	1195	1116	1554	1364	2118	1777	1230
PA1656	3004	2102	3208	2146	2554	1977	3555	3235	3815	8840	8987	5361	8651	7543	8293	6540	8686	6497
PA1657	473	364	563	270	377	272	492	444	502	1732	1688	849	1192	1746	1547	2411	2833	1330
PA1658	2490	1660	2426	1804	1986	1659	2579	2189	2758	4641	4435	2477	3244	3699	3570	5128	6027	3463
PA1659	200	116	250	152	181	160	212	174	240	412	310	216	302	300	315	490	561	244
PA1660	1216	903	1208	956	1024	685	1308	1147	1456	1326	1301	833	1101	1099	1206	1654	2038	1085
PA1661	296	204	296	193	225	232	338	315	361	840	753	413	591	592	657	834	984	524
PA1662	305	247	347	170	243	168	305	309	369	285	232	691	192	195	181	318	356	166
PA1663	305	231	425	285	330	224	359	359	428	578	468	229	348	463	373	633	556	397
PA1664	47	17	31	14	23	13	37	45	48	143	146	75	58	118	97	120	107	134
PA1665	179	148	220	155	173	117	224	200	251	334	248	106	124	212	186	340	313	224
PA1666	125	101	162	88	120	90	109	104	168	214	173	115	100	167	93	213	218	161
PA1667	722	542	684	526	588	485	818	838	864	639	549	335	346	423	386	580	671	376
PA1668	167	111	169	107	150	123	167	181	210	424	399	152	219	312	222	367	384	241
PA1669	958	693	1038	637	893	601	954	999	1117	1546	1217	698	804	1121	968	1418	1513	949
PA1670	59	65	76	34	51	41	42	66	36	90	73	25	30	48	68	140	103	45
PA1671	125	97	126	92	108	64	127	152	166	212	196	138	117	149	141	234	208	129
PA1672	503	365	574	582	563	466	536	598	457	458	365	375	432	483	473	626	548	353
PA1673	13857	8501	10579	9872	11355	8616	10283	13702	10608	1073	1228	914	1183	980	1258	993	1144	769
PA1674	3000	2193	3036	2605	2884	2852	3342	3749	3120	1317	1118	831	754	979	1148	940	883	920
PA1675	356	398	471	368	390	264	384	483	423	245	224	152	128	161	224	293	272	121
PA1676	67	95	115	72	78	73	99	107	111	67	34	36	28	36	52	90	63	26
PA1677	998	871	1161	749	953	643	1115	1387	1360	490	396	377	279	475	529	856	813	344
PA1678	997	830	1182	884	974	794	1027	1275	1037	569	385	239	409	475	445	431	548	348
PA1679	1046	1120	1243	1095	1096	1028	1061	1576	631	934	722	720	752	782	1091	1444	1186	619
PA1680	119	101	137	70	113	72	114	114	144	120	82	81	58	81	99	120	130	88
PA1681	1267	1152	1608	1045	1052	1058	1180	1235	1355	585	537	412	377	645	581	719	749	374
PA1682	208	235	302	206	263	205	266	352	297	120	101	76	104	125	109	124	144	80
PA1683	142	151	180	100	133	140	152	163	150	57	30	19	24	33	32	42	69	21
PA1684	1239	959	1385	969	1102	892	1471	1482	1350	384	321	296	291	407	469	568	529	281
PA1685	566	503	666	442	510	512	597	660	615	191	166	128	122	148	166	210	237	134
PA1686	324	341	387	340	328	196	333	412	375	209	201	201	145	223	250	323	331	174
PA1687	423	378	441	386	424	407	436	516	467	230	183	136	132	163	198	205	282	128
PA1688	535	446	610	425	654	577	660	717	690	334	274	182	316	301	362	298	383	242
PA1689	1707	1438	1991	1317	1806	1611	1868	2070	1809	454	417	316	325	420	392	455	448	379
PA1690	102	73	109	63	120	73	85	126	103	59	42	61	32	44	70	57	55	45
PA1691	210	144	213	208	163	125	187	207	242	72	52	32	50	64	54	44	53	40
PA1692	61	64	82	52	66	52	73	73	50	25	13	10	6	22	22	21	23	5
PA1693	2549	1571	2365	1879	2095	1713	2480	2283	2609	1509	1457	1351	1374	1586	1807	1271	1369	1250
PA1694	80	72	91	33	73	52	54	50	115	6	3	8	9	5	5	3	9	5
PA1695	78	60	103	57	68	27	45	37	54	6	28	12	11	7	2	12	7	34
PA1696	14	6	14	8	6	8	11	3	20	0	2	0	1	1	3	5	0	1
PA1697	47	54	56	47	70	24	67	57	101	22	11	8	5	22	12	16	19	10
PA1698	51	55	56	25	54	41	45	52	53	7	15	5	1	2	3	8	11	4
PA1699	29	24	35	17	13	13	26	38	36	9	8	1	2	4	8	4	5	4
PA1700	11	11	9	9	9	4	7	9	11	5	7	5	3	3	1	1	2	0
PA1701	8	6	12	4	2	7	10	10	14	0	1	0	4	0	1	0	3	2
PA1702	0	2	7	2	5	1	0	6	4	0	2	9	1	2	1	4	1	2
PA1703	397	300	438	299	348	273	361	434	396	137	123	105	115	131	178	209	210	154
PA1704	45	18	24	31	29	27	22	24	31	7	7	3	0	7	5	14	10	5
PA1705	15	12	16	1	10	7	6	12	5	1	0	1	1	5	2	2	1	1
PA1706	663	483	713	449	472	375	627	522	760	125	126	101	88	144	120	125	129	71
PA1707	151	119	127	112	125	98	134	148	129	38	28	22	17	22	19	28	41	20
PA1708	354	331	481	305	333	271	367	260	382	40	28	28	20	40	39	79	48	44
PA1709	277	224	367	203	241	202	279	291	241	72	42	32	77	69	74	99	97	37
PA1710	329	234	345	233	328	320	325	330	367	175	122	112	125	153	139	124	174	100
PA1711	19	18	26	14	13	16	17	18	43	2	0	0	0	4	4	6	6	0
PA1712	280	191	291	198	202	157	176	206	232	91	62	58	49	89	68	62	77	53
PA1713	1160	793	1130	826	1049	950	1239	1411	1449	846	748	553	659	1052	730	649	772	721
PA1714	346	338	476	304	305	287	337	412	426	89	52	58	60	114	101	107	138	64
PA1715	75	38	83	45	61	45	53	61	104	9	5	10	5	10	14	19	15	9
PA1716	541	365	664	418	450	331	487	567	524	129	126	91	80	89	127	141	148	96
PA1717	252	201	281	218	219	147	200	272	234	53	36	35	31	57	41	106	63	69
PA1718	17	10	34	15	28	7	23	34	5	1	5	10	3	2	3	7	17	4
PA1719	105	105	116	111	107	89	112	92	111	47	29	16	32	29	31	35	28	30
PA1720	15	18	41	21	19	20	29	35	29	10	5	3	3	8	4	10	15	3
PA1721	51	21	62	32	45	26	67	51	41	7	3	7	1	3	7	6	5	2
PA1722	207	137	236	118	132	116	198	166	181	35	33	31	43	28	61	57	52	25
PA1723	242	186	285	187	227	180	228	262	240	97	82	99	74	65	86	99	127	79
PA1724	28	29	51	29	32	30	39	38	35	2	14	9	10	3	8	7	9	6
PA1725	54	47	66	47	47	37	59	70	82	15	18	13	19	10	11	27	29	11
PA1726	795	692	975	690	829	604	835	892	903	289	216	188	142	233	204	291	290	170
PA1727	2457	2034	2835	1988	2265	1696	2850	3522	2809	1257	814	629	569	835	871	727	776	596
PA1728	2045	3293	2681	2526	2930	4516	2967	4109	1893	8034	8111	7134	8987	7903	10692	16356	16005	6157
PA1729	1327	1183	1628	1100	1297	1179	1443	1735	1494	641	502	438	446	486	753	1272	1275	360
PA1730	1377	1347	1505	1083	1121	1101	1296	1456	1073	6666	5960	7030	7436	7710	10199	13937	14255	5358
PA1731	379	352	418	295	323	306	304	400	278	1488	1300	1279	1442	1460	1973	3269	3013	1264
PA1732	255	308	302	211	255	271	231	272	281	804	626	663	577	717	1035	1964	1809	495
PA1733	618	642	832	553	649	586	643	787	718	1390	1015	1253	1257	1332	1956	3239	2937	916
PA1734	209	346	285	276	258	332	206	306	194	249	186	98	111	171	100	171	120	133
PA1735	277	219	288	204	274	237	290	379	222	844	686	619	554	696	790	1050	1248	441
PA1736	1136	1203	1391	1267	1192	1176	1101	1311	893	734	509	491	468	325	693	927	623	274
PA1737	1441	1564	1968	1602	1635	1609	1545	1975	1342	956	593	698	759	453	1017	1761	910	426
PA1738	804	734	1020	726	679	523	833	988	774	512	432	321	378	520	394	601	514	375
PA1739	524	458	562	441	515	356	557	700	426	701	534	473	539	720	637	739	604	422
PA1740	76	65	81	67	68	54	79	92	54	49	30	34	30	22	40	46	43	17
PA1741	413	403	471	338	434	354	406	517	388	347	234	162	257	364	274	249	313	174
PA1742	2866	2412	3315	1957	2364	1756	2975	3457	2960	3983	3301	2538	2448	4075	3153	4442	3451	2882
PA1743	19	16	22	22	27	8	33	60	27	8	11	3	6	9	8	7	5	1
PA1744	533	503	675	478	481	315	491	551	520	51	46	27	38	61	57	53	58	39
PA1745	454	451	636	281	455	325	541	641	466	537	489	284	361	344	537	857	928	315
PA1746	1348	1265	1806	1089	1205	997	1354	1619	1397	275	212	159	227	259	191	615	358	105
PA1747	70	67	63	68	71	84	73	102	58	220	225	173	177	298	200	213	192	192
PA1748	966	1107	1214	1018	1221	1253	1234	1489	1125	301	221	168	173	182	256	222	212	151
PA1749	1301	1326	1311	1039	1151	1040	1321	1524	1322	2619	2383	2256	2228	2695	2882	2957	2947	2076
PA1750	5408	4029	5838	4695	4981	4486	5622	6183	5514	1243	996	729	784	1110	1273	958	1130	756
PA1751	393	285	345	304	372	344	426	435	463	312	221	234	294	294	390	368	452	231
PA1752	971	1069	1207	754	861	844	1017	1184	1102	616	427	340	344	485	452	669	689	315
PA1753	3041	2642	3869	2662	2788	2300	3355	4262	3097	3524	2764	2310	2834	3164	3731	4559	4779	2157
PA1754	8902	7480	10287	7262	7983	6963	9347	9949	9045	9123	8263	7409	7588	9446	9223	9836	9366	6293
PA1755	238	298	252	294	264	327	242	388	172	267	200	203	215	295	278	291	270	216
PA1756	1330	2133	1683	1732	1634	1868	1476	2204	1021	1288	997	1163	969	1319	1446	1440	1267	944
PA1757	724	655	711	613	799	774	814	1006	750	487	329	246	300	363	433	364	422	274
PA1758	1577	1394	1860	1428	1399	1121	1845	2261	1810	612	606	525	476	691	564	536	467	453
PA1759	3067	2580	3468	2519	2794	2435	3370	3776	3045	3895	3153	2909	2910	3370	3937	5005	4679	2360
PA1760	1319	1545	1706	1270	1400	1587	1334	1724	1409	1342	926	1004	1058	954	1489	2162	2002	807
PA1761	615	865	906	662	819	1085	705	983	653	828	555	722	995	662	1182	2186	1873	413
PA1762	613	744	835	827	892	1033	722	975	596	1039	819	991	1127	923	1236	1700	1413	817
PA1763	534	729	781	615	664	734	604	751	527	661	511	528	572	509	685	851	716	485
PA1764	291	363	350	372	313	457	341	383	241	368	240	235	276	324	280	355	328	207
PA1765	298	467	428	399	430	484	392	501	393	218	185	165	173	167	221	256	242	120
PA1766	1881	1695	2275	1540	1641	1422	2056	2281	2016	1201	914	837	824	1037	939	938	999	719
PA1767	6944	4765	7041	5184	6337	5232	7269	7232	7328	3544	3041	2381	2225	2907	2481	2254	2271	2526
PA1768	3234	3033	3623	2667	2832	2231	3447	3474	2926	1834	1453	1290	1136	1584	1556	1433	1381	1136
PA1769	4358	3099	4501	2961	3994	3220	5195	5689	4519	4754	4592	3815	4023	4951	5171	5024	4613	4021
PA1770	15835	11365	17292	12466	14343	12270	16667	16968	18767	6277	5086	4263	4449	5831	6088	5982	6286	3587
PA1771	189	151	272	204	227	122	177	257	168	103	52	53	28	76	93	101	74	56
PA1772	3273	2382	3534	2819	3536	3458	3626	4294	4655	2637	2151	2082	2100	2312	2724	2591	2988	1491
PA1773	521	428	542	496	517	418	540	632	474	238	146	152	150	164	269	222	229	113
PA1774	771	615	829	589	633	615	762	770	726	370	259	217	218	263	411	290	329	197
PA1775	3899	3175	4280	3215	3801	3617	4491	4845	4572	3333	2743	2473	2904	2696	3198	2697	2757	2516
PA1776	8922	6555	8419	6041	6934	6892	8280	8204	7826	17897	16072	13341	13766	13737	16220	11877	12021	14881
PA1777	149992	85339	136593	88522	122533	112965	145305	129676	170921	177827	170863	122074	127982	160815	170041	199753	187323	151377
PA1778	64	48	74	57	76	54	60	53	66	1922	1587	1691	2105	2569	2355	7108	4897	1807
PA1779	686	498	740	447	585	414	751	811	607	7308	5819	7072	9283	9001	7729	20402	14547	5945
PA1780	58	40	86	62	32	37	53	38	23	1472	1212	1390	1837	1776	1442	4296	2852	1164
PA1781	179	142	165	153	166	140	204	199	105	29463	23701	21987	33419	28381	20145	55909	36606	23937
PA1782	51	32	53	57	40	32	40	61	42	1146	859	1192	1334	1258	1707	3950	2947	934
PA1783	17	27	28	23	31	45	30	25	24	2143	1492	1927	2242	1984	2516	6085	4522	1383
PA1784	601	624	753	391	485	452	639	708	658	1570	1476	1955	1993	2012	2987	3904	3901	1613
PA1785	23	22	33	14	19	12	19	33	24	664	524	612	647	686	1105	1599	1701	507
PA1786	54	55	66	39	43	48	31	68	52	917	715	886	959	1032	1622	2806	2983	597
PA1787	22878	17362	25950	17389	21103	17260	22638	24239	25086	3933	2936	2601	2595	3503	3343	3650	3400	2376
PA1788	534	473	643	481	531	662	613	675	654	696	550	491	559	655	599	470	565	364
PA1789	11206	7824	11320	7319	8870	6491	9045	9809	9452	2099	2131	2307	2159	2182	2511	2833	2891	1950
PA1790	297	285	308	246	306	232	248	294	223	128	46	42	58	59	158	75	92	72
PA1791	315	245	406	171	239	214	319	333	342	125	84	70	56	95	75	67	64	69
PA1792	250	203	295	210	274	192	264	254	241	159	158	118	118	184	179	264	228	122
PA1793	2203	2381	1982	1471	1969	1521	2039	2582	2305	3361	3185	2740	2574	3260	3009	2984	2724	2495
PA1794	4207	3537	4787	3447	3862	3420	4109	4192	4475	1967	1805	1419	1665	2082	2026	2122	2167	1473
PA1795	2309	1893	2555	1815	1980	1712	2289	2655	2628	873	634	540	592	759	835	1082	1009	563
PA1796	700	830	806	619	630	491	710	879	740	316	236	224	242	319	306	336	351	237
PA1797a	697	528	723	645	773	824	859	919	684	515	422	337	256	451	763	339	336	320
PA1797	299	298	329	246	311	187	274	357	254	200	116	114	95	189	369	156	132	133
PA1798	1047	740	1310	851	884	759	1218	1131	1063	541	420	278	324	395	320	345	325	328
PA1799	1369	1015	1300	1156	1202	928	1440	1477	1276	857	794	645	696	711	676	717	776	689
PA1800	22415	19932	22046	17129	22379	20497	23181	25213	23497	8724	6610	5370	6047	8653	9450	6337	7136	5887
PA1801	7006	4922	7079	6200	7777	7225	7941	8766	7331	13702	12764	10000	10927	13725	12344	12404	13463	8648
PA1802	41915	26967	39809	31188	34992	31728	39409	39960	39055	155527	148826	128925	123711	170899	132042	148777	131145	123808
PA1803	13730	11395	14966	10171	11385	10328	14096	14449	14842	56533	49331	41660	39570	57698	46397	60689	52091	39436
PA1804	7249	3669	6790	4415	7013	7461	8615	9987	9386	22523	17167	14732	16731	21613	26897	17814	17612	14649
PA1805	7991	5342	7968	5700	7008	5473	9018	8897	9304	5824	4670	4167	3874	5743	4821	5248	5038	3924
PA1806	288	255	349	259	268	193	298	316	303	145	92	88	81	92	108	214	190	79
PA1807	731	669	927	482	623	385	716	741	704	262	235	215	229	243	233	477	342	173
PA1808	819	660	964	622	738	454	882	792	773	356	219	235	264	261	319	361	334	271
PA1809	1001	607	1030	669	835	627	1034	1129	1015	440	454	352	384	401	382	471	456	374
PA1810	2552	1964	2650	1771	2336	1898	2679	2765	2407	1785	1562	1184	1197	1555	1429	1514	1614	1314
PA1811	2685	2079	3053	1980	2266	1662	2709	2792	2555	1435	1302	1197	1236	1352	1379	1242	1119	1111
PA1812	5457	4746	6576	4708	5053	4117	5726	6143	5672	1677	1423	1201	1293	1497	1802	1207	1304	1193
PA1813	456	420	549	408	466	394	536	577	525	320	260	290	277	301	370	443	474	233
PA1814	367	434	412	313	352	308	442	536	380	598	419	408	415	542	541	783	739	387
PA1815	823	884	904	637	706	541	796	898	778	377	285	327	332	362	375	488	437	290
PA1816	1139	863	1181	988	1078	934	1172	1309	1146	896	713	668	669	880	797	1054	1061	698
PA1817	368	326	427	268	303	274	354	431	402	498	360	363	376	415	445	685	596	310
PA1818	1255	1065	1575	1243	1298	1118	1414	1499	1341	930	793	600	678	789	773	877	859	598
PA1819	1034	965	1289	936	879	824	1020	1134	1067	532	424	389	363	389	469	583	624	322
PA1820	635	488	577	520	593	456	707	747	730	266	232	192	194	243	272	237	298	199
PA1821	1421	1201	1494	1177	1446	1460	1492	1816	1536	1591	1326	1035	1190	1611	1543	1366	1475	1075
PA1822	2426	2070	2689	2096	2131	1743	2345	2711	2659	646	585	515	445	658	583	896	855	488
PA1823	1137	1117	1381	1128	1075	1004	1218	1300	1134	528	356	315	333	338	375	481	567	314
PA1824	69	88	109	109	100	82	73	125	55	24	20	12	8	23	32	22	24	10
PA1825	272	312	337	273	265	196	247	385	288	155	80	94	84	127	134	86	114	57
PA1826	169	115	159	77	123	111	134	199	163	118	93	100	66	96	152	202	187	135
PA1827	328	356	386	292	288	286	285	414	269	89	62	83	55	84	85	108	84	42
PA1828	978	841	1080	789	1071	824	1061	1179	786	1082	838	597	544	574	687	1029	948	676
PA1829	502	567	793	515	522	457	631	666	497	434	317	257	222	280	384	562	431	323
PA1830	3761	4785	4958	3478	4759	3595	5058	7004	4624	1346	904	660	778	723	1084	1123	936	652
PA1831	1935	2044	2236	2054	2106	2184	2299	3046	2017	1665	1090	796	738	616	875	913	780	698
PA1832	783	714	950	691	733	696	777	948	737	785	561	496	559	715	785	1185	1009	516
PA1833	811	801	989	695	755	686	894	1078	1045	294	209	148	164	181	280	579	546	153
PA1833a	83	93	138	81	110	61	109	99	79	74	78	37	27	66	93	91	106	34
PA1835	260	241	352	247	275	182	308	294	287	295	266	308	272	320	245	373	333	197
PA1836	364	289	391	286	344	293	387	455	327	270	180	180	152	206	219	223	206	145
PA1837	714	1150	936	1124	944	754	878	1549	577	238	162	214	199	342	266	361	410	173
PA1838	3113	5988	4352	5865	5146	4732	4349	7998	2466	2969	2380	2817	2903	3799	3699	2547	2835	1974
PA1837a	703	763	888	799	793	890	795	982	899	1058	1040	995	1165	1042	1309	1747	2071	791
PA1839	520	521	647	486	413	407	545	593	464	385	265	266	244	288	327	402	524	223
PA1840	451	365	387	365	499	521	463	604	357	672	577	418	413	593	467	318	392	411
PA1841	1069	810	1116	1041	1053	1032	1214	1300	1113	623	482	316	415	520	474	419	478	294
PA1842	359	283	375	227	308	241	441	492	474	314	218	170	197	224	220	372	467	207
PA1843	3066	2429	3429	2489	2828	2305	3333	3308	3487	2294	2096	1870	1538	2089	2915	2225	2811	1871
PA1844	78	69	129	39	79	33	45	61	40	17	10	14	12	14	17	52	17	33
PA1845	97	57	106	41	63	39	93	77	55	18	12	9	11	11	6	3	13	11
PA1846	1224	1175	1461	994	1110	915	1383	1408	1423	626	437	425	384	592	559	460	506	425
PA1847	3525	2646	3941	3013	3304	3063	3619	3821	3930	17230	16824	13557	13678	18944	14543	15190	15891	12044
PA1848	37	66	55	41	88	39	41	67	59	44	32	34	36	40	51	53	84	20
PA1849	21	13	15	12	13	6	16	21	14	6	2	9	11	8	10	16	17	4
PA1850	242	240	285	232	214	230	259	264	207	131	131	109	124	166	207	170	198	91
PA1851	461	381	532	424	445	359	436	555	493	597	434	454	574	588	697	968	962	409
PA1852	1190	1018	1150	765	1159	1312	1412	1422	1496	916	660	342	410	523	779	428	435	496
PA1853	462	491	596	485	488	466	534	581	555	149	128	126	110	140	191	191	255	108
PA1854	27	47	45	44	37	33	25	27	35	55	29	10	24	30	25	43	20	42
PA1855	14	10	9	15	16	7	9	11	13	2	2	4	1	5	4	17	6	3
PA1856	503	365	493	334	473	348	529	587	575	285	244	190	196	249	223	218	221	217
PA1857	383	354	402	288	309	251	339	410	387	236	188	122	106	96	152	208	202	117
PA1858	137	153	202	144	134	109	156	153	142	55	66	37	27	43	57	83	83	57
PA1859	285	213	297	234	232	205	297	323	288	296	227	184	128	188	174	229	206	155
PA1860	308	316	337	279	342	346	361	432	375	311	253	232	296	274	365	543	525	211
PA1861	525	952	1347	1475	487	327	390	379	450	322	294	909	352	231	174	212	189	254
PA1862	455	281	484	344	452	300	500	467	555	250	209	106	120	221	168	189	174	125
PA1863	588	457	726	394	419	341	520	563	578	319	253	167	195	296	225	301	252	188
PA1864	281	254	360	227	275	172	388	474	398	122	91	68	40	83	99	142	151	57
PA1865	1851	1418	1976	1545	1768	1330	2089	2313	1966	864	647	540	535	740	867	752	726	554
PA1866	243	237	287	232	251	192	261	254	237	178	132	121	157	165	151	203	204	102
PA1866a	245	213	264	163	209	219	243	245	181	112	72	83	68	68	104	78	84	81
PA1867	150	128	170	104	121	87	145	143	129	21	14	16	12	21	26	16	21	14
PA1868	88	75	80	74	122	77	81	122	83	90	51	53	60	53	78	93	98	72
PA1869	2256	3259	2957	2312	2702	2774	2736	2643	2606	1490	970	618	636	471	846	614	673	1048
PA1870	77	106	132	96	92	67	117	115	62	121	122	104	90	94	123	338	326	59
PA1871	6250	4959	7135	4601	4590	4064	6371	5259	10100	334	243	213	173	133	321	368	286	136
PA1872	212	219	318	142	186	187	185	247	220	200	162	127	154	164	199	216	287	140
PA1873	545	350	712	501	583	397	714	755	598	234	214	93	142	188	127	100	142	102
PA1874	3783	3336	4603	3043	3423	2377	4484	4182	5009	801	598	432	520	503	645	997	1042	418
PA1875	272	269	417	184	274	164	295	342	329	110	101	72	81	79	113	158	135	71
PA1876	662	568	839	490	748	562	870	925	954	221	191	129	155	154	206	281	318	140
PA1877	689	720	857	572	754	556	772	801	931	202	212	149	150	209	170	292	253	137
PA1878	167	142	215	177	130	124	165	217	188	96	81	54	59	87	63	79	58	39
PA1879	259	229	350	227	248	149	226	300	208	90	71	54	39	83	116	88	103	39
PA1880	430	463	645	415	447	369	465	523	563	263	230	185	222	206	248	547	490	188
PA1881	390	346	582	420	356	313	432	432	352	351	284	224	344	354	391	569	551	243
PA1882	317	256	351	234	267	218	312	390	431	792	530	655	590	636	854	665	660	525
PA1883	58	45	62	72	51	37	70	52	59	57	60	67	42	41	53	45	42	29
PA1884	28	22	49	15	33	22	34	46	28	50	37	27	31	49	43	74	60	20
PA1885	29	15	25	37	27	16	27	34	15	59	35	40	60	64	68	80	62	59
PA1886	553	588	1023	579	520	439	554	585	557	652	560	578	448	637	537	746	727	528
PA1887	644	631	865	521	600	450	722	755	581	238	204	80	144	116	106	166	194	103
PA1888	2246	1812	2913	1632	1842	1288	2248	2375	1917	429	330	222	262	389	302	515	397	398
PA1889	140	108	118	100	126	79	100	125	126	140	103	106	70	111	132	144	159	73
PA1890	237	185	235	190	206	163	203	256	277	139	150	109	115	133	192	224	230	117
PA1891	40	30	47	27	30	14	39	36	45	20	8	5	10	7	9	28	49	18
PA1892	208	181	270	167	207	157	257	240	313	213	177	124	153	144	204	287	287	133
PA1893	558	403	743	359	426	259	583	603	835	285	237	188	241	205	345	447	495	225
PA1894	748	519	822	573	672	626	793	837	1467	709	620	466	550	571	597	977	1104	568
PA1895	1542	1214	1788	1111	1330	1034	1611	1588	2929	1158	1000	874	1059	1034	1120	1865	1980	799
PA1896	579	422	712	481	550	411	638	691	908	481	338	293	379	411	397	792	806	301
PA1897	1442	1003	1635	1032	1309	1064	1642	1781	2128	3109	3045	2017	2779	2648	2442	3144	3824	2568
PA1898	291	268	328	257	379	330	451	513	437	1670	1520	1027	1561	1283	1511	1609	1730	1040
PA1899	560	386	518	328	462	376	658	566	831	50	43	22	18	25	43	27	29	28
PA1900	1455	855	1316	723	1061	1097	1404	1116	2510	247	193	122	118	184	262	136	139	147
PA1901	93	68	91	49	69	34	98	100	128	13	6	4	1	5	4	4	8	5
PA1902	12	10	16	8	21	4	23	15	21	2	1	0	1	1	0	2	0	3
PA1903	60	45	86	44	71	42	75	78	141	5	2	4	2	7	8	8	12	4
PA1904	45	34	63	22	30	17	39	38	76	4	1	1	3	6	2	2	4	5
PA1905	170	168	255	132	172	104	228	169	293	27	45	29	23	34	25	45	45	6
PA1906	143	235	150	171	146	163	115	199	111	86	87	50	56	58	71	82	76	55
PA1907	72	193	140	148	112	101	80	114	68	55	57	51	24	59	49	80	54	50
PA1908	56	93	97	53	44	54	38	63	49	22	25	7	22	33	20	36	24	17
PA1909	73	197	140	144	171	132	119	171	81	107	85	87	67	77	66	118	73	48
PA1910	211	507	595	309	262	283	170	313	180	284	282	208	135	210	155	288	180	200
PA1911	40	50	64	53	47	38	47	49	59	81	55	40	25	30	38	75	37	31
PA1912	254	247	350	221	234	205	289	289	337	319	267	272	190	357	324	344	294	173
PA1913	768	695	936	685	660	522	821	837	1000	116	109	95	79	76	160	85	111	57
PA1914	528	705	1426	914	378	347	408	351	240	444	398	633	451	320	223	458	379	262
PA1915	377	440	560	309	419	353	496	526	444	307	250	228	295	251	327	539	492	218
PA1916	53	69	65	49	79	40	66	72	50	61	33	32	44	35	26	38	55	14
PA1917	16	19	35	20	13	4	2	10	5	5	2	14	5	2	5	0	3	2
PA1918	65	33	69	47	40	26	36	58	25	20	25	13	7	22	12	11	11	21
PA1919	69	71	98	78	105	54	81	94	77	27	18	10	11	21	14	27	16	25
PA1920	1039	924	1290	781	1014	650	1168	1305	962	121	84	87	69	106	95	146	142	79
PA1921	35	32	45	34	39	26	30	37	41	37	13	14	15	22	17	30	25	11
PA1922	38	39	64	36	60	27	27	37	27	21	19	19	22	27	10	20	9	16
PA1923	9	29	52	36	67	21	27	32	17	21	5	13	9	20	11	16	11	21
PA1924	4	1	6	3	10	2	10	4	2	0	4	0	2	1	0	2	4	3
PA1925	130	199	475	385	108	80	45	31	33	91	75	252	159	63	20	32	36	72
PA1926	617	572	794	536	646	540	701	770	703	288	167	160	147	216	204	185	223	162
PA1927	1381	1159	1523	1449	1323	956	1691	1943	1974	449	485	365	277	236	603	372	612	302
PA1928	195	197	237	203	193	170	173	229	196	185	111	106	115	135	143	189	178	78
PA1929	40	37	62	28	61	31	53	82	32	43	21	37	11	50	26	48	62	5
PA1930	1714	1903	2223	1527	1785	1449	2056	2197	1739	1061	819	1009	1157	867	1310	2042	2073	823
PA1931	200	200	287	221	190	179	194	283	269	203	190	248	195	138	225	345	348	135
PA1932	153	188	205	159	146	133	148	162	128	92	48	35	69	49	56	98	107	48
PA1933	231	306	390	243	201	217	291	344	219	172	148	112	157	139	185	282	248	89
PA1934	89	86	70	71	60	70	62	84	79	49	45	44	64	27	58	58	50	38
PA1937	272	163	234	212	231	250	183	291	233	627	562	504	599	604	527	619	508	494
PA1938	127	142	220	159	160	129	172	184	129	169	193	177	140	176	190	238	209	107
PA1939	11420	7456	10904	7953	9884	8441	12749	12470	13367	15052	15248	10990	12940	13658	12587	12515	13484	13868
PA1940	1232	1362	1750	1350	967	902	1087	1106	1226	1433	1375	1283	1390	1123	1252	1105	1349	1376
PA1941	3276	2857	3872	2414	2611	1879	3179	3527	3555	361	252	177	219	283	332	305	301	177
PA1942	395	516	528	477	526	351	374	647	441	161	133	186	186	131	412	142	162	106
PA1943	427	479	595	383	377	291	393	415	390	137	140	121	91	104	152	211	205	121
PA1944	1789	1557	1986	1334	1675	1371	1819	1914	1803	1084	977	939	1113	1116	1214	1585	1431	918
PA1945	273	319	286	271	241	258	302	388	336	329	238	135	176	217	239	305	261	143
PA1946	2067	1986	2388	1469	1795	1393	2103	2698	2088	529	475	376	469	659	635	638	975	448
PA1947	516	505	681	464	504	385	591	689	630	126	83	104	100	110	160	243	332	97
PA1948	413	342	523	304	352	240	426	436	492	148	97	142	126	144	208	253	270	78
PA1949	320	293	381	252	252	250	320	397	342	163	156	122	122	175	215	320	331	108
PA1950	471	472	526	448	360	365	462	503	495	240	194	175	157	197	266	491	523	181
PA1951	374	398	531	334	352	314	422	485	450	282	176	170	229	198	266	362	352	175
PA1952	9	11	12	13	14	8	3	15	9	2	4	2	2	5	4	4	3	5
PA1953	14	23	12	26	20	7	10	17	20	10	7	8	13	12	8	25	9	23
PA1954	40	33	61	52	63	48	58	57	44	23	13	18	24	26	41	56	44	23
PA1955	20	19	25	21	29	2	13	8	5	6	4	6	7	5	4	4	19	14
PA1956	88	68	91	97	95	54	84	118	95	28	21	18	24	24	14	32	20	25
PA1957	58	44	45	21	50	23	67	67	54	9	4	14	0	8	3	14	9	6
PA1958	180	163	219	120	149	168	183	174	170	126	83	49	70	76	116	118	92	90
PA1959	716	589	927	614	749	657	705	882	775	320	226	141	189	238	696	238	243	204
PA1960	67	61	96	49	66	58	81	79	76	17	3	9	9	8	32	10	16	18
PA1961	129	92	149	110	116	92	136	156	103	84	78	77	82	97	97	150	123	62
PA1962	46	46	68	34	77	41	53	65	50	48	15	30	28	31	53	42	32	62
PA1963	625	526	725	562	654	599	691	861	646	1168	984	1061	942	1250	1368	1420	1554	880
PA1964	2362	2475	2872	2303	2659	2585	2128	2727	1584	1833	1701	1323	1140	1698	1464	1436	1369	1294
PA1965	221	179	227	183	236	203	198	229	200	181	130	107	109	145	150	161	224	102
PA1966	89	73	90	62	79	67	78	130	82	16	13	7	6	8	16	13	16	11
PA1967	393	1061	602	734	639	800	340	733	155	142	129	136	142	210	242	372	350	119
PA1968	120	92	110	92	96	103	93	118	121	130	109	74	59	115	114	123	133	80
PA1969	141	102	191	139	130	97	111	152	147	74	63	45	38	69	62	92	118	78
PA1970	237	262	279	367	400	448	252	610	299	339	215	313	258	253	726	458	445	195
PA1971	121	66	118	94	124	88	111	112	96	87	67	56	65	62	79	84	68	45
PA1972	124	122	156	140	150	109	158	175	143	100	72	61	76	95	127	115	92	68
PA1973	88	75	156	56	95	45	86	92	86	23	17	7	10	28	11	42	27	49
PA1974	2562	3345	5297	3119	4814	5278	3494	5391	1842	60	33	25	37	57	53	53	30	58
PA1975	1489	1765	2467	1953	2688	2848	2165	3285	1052	30	35	30	23	30	39	59	56	30
PA1976	1691	2108	2846	2164	2828	3098	2193	3734	1560	43	28	38	25	34	66	70	64	44
PA1977	48	74	109	75	110	99	69	133	67	15	7	6	3	5	15	16	12	17
PA1978	696	767	797	692	726	1004	559	833	532	133	143	123	87	121	231	176	133	109
PA1979	436	665	567	556	661	942	570	1019	248	16	12	3	2	8	11	19	7	7
PA1980	277	502	390	475	417	643	243	506	155	26	3	10	6	15	14	33	29	22
PA1981	129	144	259	141	216	284	209	461	162	5	3	5	3	3	4	15	7	2
PA1982	1828	3491	4807	3203	5187	6881	3789	6510	2004	89	69	83	83	66	136	169	120	87
PA1983	2322	3896	4684	3140	3987	4523	3123	5277	1586	19	23	15	6	16	55	40	24	8
PA1984	4141	6098	8954	6721	9089	10090	7215	11424	3388	57	51	27	48	48	94	80	74	48
PA1985	681	1115	1147	1212	1143	1323	815	1393	363	220	219	215	205	171	229	250	259	118
PA1986	1755	2609	3300	2699	2994	3104	2361	3706	1019	77	58	45	47	53	61	151	114	49
PA1987	1486	1693	2248	2103	2152	2353	1674	2783	895	96	83	57	51	85	90	138	139	69
PA1988	360	622	680	520	605	663	469	680	250	34	17	25	21	12	16	43	25	18
PA1989	1666	2134	2832	2121	2735	3254	2293	3396	1239	133	104	84	70	85	119	250	187	87
PA1990	409	654	815	588	701	680	563	957	381	37	29	25	16	29	28	65	65	30
PA1991	1788	1994	2709	2009	2425	2330	2325	3135	1693	412	306	218	301	278	353	424	479	248
PA1992	6573	9242	12353	5088	1362	655	1192	870	876	196	372	434	1454	1713	113	2705	305	5582
PA1993	306	257	355	251	259	211	270	314	234	234	137	123	99	121	149	167	163	127
PA1994	217	226	312	234	191	161	202	318	178	107	83	59	87	74	97	151	129	43
PA1995	256	298	301	239	184	174	255	230	196	86	59	79	71	76	124	146	184	69
PA1996	286	243	300	226	220	226	303	278	232	110	90	94	93	131	139	123	165	72
[truncated: 3,573 more rows]
