# Supplementary material for: The Pel polysaccharide modulates interspecies interactions between Pseudomonas aeruginosa and Mycobacterium abscessus
Source: mSystems. 2026 May 18;11(6):e00270-26. doi: 10.1128/msystems.00270-26 (PMC13289088; doi:10.1128/msystems.00270-26)
Supplement: Data S2 — Gene counts mapped to P. aeruginosa mPA08-31 in RNA-sequencing experiments. [file msystems.00270-26-s0002.csv]

Locustag	Gene	Description	log2FoldChange	padj	mean_mPA_MABR	mean_mPA_MABS	mean_mPA	mPA08_31_1_SCFM2	mPA08_31_2_SCFM2	mPA08_31_3_SCFM2	mPA_MABS_1_SCFM2	mPA_MABS_2_SCFM2	mPA_MABS_3_SCFM2	mPA_MABR_1_SCFM2	mPA_MABR_2_SCFM2	mPA_MABR_3_SCFM2
IM675_30635	NA	RepA	4.61	3.799999999999999e-134	2440	2276	98	98	80	115	2652	2029	2148	2390	2455	2476
IM675_20675	NA	DUF1329 domain-containing protein	-5.51	6.399999999999999e-91	183	152	7668	4421	7743	10839	150	141	166	166	176	206
IM675_07555	NA	QacE family quaternary ammonium compound efflux SMR transporter	3.87	1.2999999999999996e-90	3764	3836	260	339	258	183	3764	4049	3696	3905	3840	3547
IM675_24840	pilY1	type 4a pilus biogenesis protein PilY1	-2.45	9.699999999999997e-88	1255	1198	6722	6396	6795	6976	1076	1228	1290	1160	1258	1346
IM675_25020	NA	outer membrane protein transport protein	-4.77	6.399999999999999e-87	87	62	2045	1975	2098	2061	60	44	84	104	82	76
IM675_00435	NA	aegerolysin family protein	-3.57	8.099999999999999e-77	1809	2049	22936	20522	23544	24741	2488	1772	1887	1549	1663	2214
IM675_17175	NA	DUF3309 domain-containing protein	-3.86	2.6999999999999997e-76	99	79	1296	1205	1121	1563	77	67	93	113	90	95
IM675_26615	NA	bacterioferritin	-2.52	3.499999999999999e-73	2640	3085	16386	15750	17322	16087	3169	2904	3181	2882	2463	2574
IM675_10745	NA	hemerythrin domain-containing protein	-3.08	7.799999999999999e-70	216	222	1846	1806	1776	1956	264	176	226	182	224	240
IM675_14910	NA	carboxymuconolactone decarboxylase family protein	3.87	1.1999999999999998e-69	788	725	52	53	48	54	672	626	878	845	785	733
IM675_18000	phnF	phosphonate metabolism transcriptional regulator PhnF	8.25	2.2e-68	1682	1452	6	11	1	5	1566	1356	1433	1673	1624	1751
IM675_17410	NA	hypothetical protein	-3.13	3.2e-66	299	288	2565	2192	2353	3151	287	264	311	306	252	340
IM675_24925	NA	c-type cytochrome	2.94	1.5999999999999998e-65	1614	1446	199	164	228	204	1315	1387	1637	1570	1665	1608
IM675_10690	glgX	glycogen debranching protein GlgX	-3.46	8.499999999999999e-65	146	111	1416	1299	1392	1558	86	126	120	144	138	156
IM675_23215	pyeR	ArsR family transcriptional repressor PyeR	3.83	5.699999999999999e-63	3238	2628	206	214	244	159	2874	3019	1992	2901	3365	3446
IM675_09960	liuB	methylcrotonyl-CoA carboxylase subunit beta	-2.98	1e-62	247	215	1826	1531	1852	2093	227	183	236	223	260	259
IM675_26375	NA	SDR family oxidoreductase	3.87	9.200000000000001e-59	1373	1336	93	136	70	75	1247	1269	1493	1167	1576	1375
IM675_10715	glgA	glycogen synthase GlgA	-3.28	2.7999999999999997e-58	132	128	1262	1259	1179	1348	96	148	141	101	136	158
IM675_20680	NA	DUF1302 domain-containing protein	-6.98	5.499999999999999e-58	209	183	24706	6238	24689	43192	163	185	201	172	222	235
IM675_15690	NA	thiolase family protein	3.29	9.099999999999999e-58	709	735	74	77	72	73	773	731	701	587	668	870
IM675_15665	NA	alpha/beta hydrolase	3.86	7.699999999999999e-56	1160	1030	75	89	90	46	883	979	1227	1010	1255	1215
IM675_00355	ctaD	cytochrome c oxidase subunit I	-3.43	1.3e-55	674	569	6682	5238	6776	8032	605	420	681	716	629	678
IM675_13085	NA	acyl carrier protein	-3.89	4.1e-55	151	233	2844	2594	2624	3314	254	221	222	167	165	121
IM675_13080	NA	tryptophan 7-halogenase	-4.04	9.999999999999999e-55	906	1360	18584	13800	21524	20430	1296	1289	1495	1032	952	732
IM675_29585	NA	class I SAM-dependent methyltransferase	3.24	3.9e-54	929	825	93	83	103	92	965	676	835	819	934	1036
IM675_14555	NA	cation transporter	3.24	1e-52	6327	5604	632	838	482	577	5710	4850	6251	5895	7103	5983
IM675_15445	atuF	geranyl-CoA carboxylase subunit apha	6.28	9.1e-52	952	1005	12	3	19	14	976	1432	608	868	1022	968
IM675_13605	NA	hypothetical protein	-2.21	1.1e-51	462	485	2197	1861	2244	2485	499	455	501	462	431	493
IM675_25025	NA	protein activator	-4.84	1.5e-51	701	707	20139	13842	21248	25327	516	482	1124	878	702	523
IM675_18760	NA	mannose-1-phosphate guanylyltransferase/mannose-6-phosphate isomerase	-3.4	2.6e-51	155	148	1599	1139	1715	1944	133	149	163	119	164	182
IM675_13055	NA	amino acid adenylation domain-containing protein	-3.33	2.1e-50	111	119	1150	780	1227	1443	127	109	121	104	105	123
IM675_15185	NA	DEAD/DEAH box helicase	3.69	6.5e-50	1643	1528	124	170	81	119	1671	1627	1287	1349	1710	1869
IM675_16685	NA	TetR/AcrR family transcriptional regulator	5.04	2e-48	1656	1399	47	86	28	27	1261	1417	1517	1287	1901	1781
IM675_24830	pilW	type 4a pilus minor pilin PilW	-3.29	1.4e-47	206	218	2076	1372	2376	2479	221	182	249	194	196	227
IM675_05345	NA	flagellar basal body rod protein FlgF	-3.18	1.9e-46	77	99	791	750	845	779	98	129	70	78	78	75
IM675_10765	NA	hypothetical protein	-3.38	1.9e-46	1107	1150	11748	8690	11211	15343	1325	822	1302	1224	970	1126
IM675_20400	NA	ABC transporter substrate-binding protein	2.14	4.2e-46	1941	1898	434	386	496	419	1864	1679	2151	1919	1957	1947
IM675_26360	lpdA	dihydrolipoyl dehydrogenase	2.83	5.6e-46	588	600	83	86	89	75	584	504	713	615	620	529
IM675_14905	NA	DsrE family protein	3.06	1.4e-45	585	525	66	80	68	51	501	552	521	484	649	623
IM675_20035	NA	aldo/keto reductase	-1.41	2.7000000000000002e-45	1877	1830	4924	4983	4772	5015	1899	1763	1827	1784	1890	1956
IM675_27730	NA	cytosine permease	-3.16	5.2e-45	88	92	804	897	615	899	98	94	84	63	107	94
IM675_10550	NA	DUF4142 domain-containing protein	-2.68	1.1999999999999998e-44	172	174	1110	899	1190	1243	145	193	183	155	157	205
IM675_02650	NA	YqaE/Pmp3 family membrane protein	-2.35	7.9e-44	1621	1646	8350	9701	7817	7531	1680	1322	1937	1537	1614	1713
IM675_06460	NA	hypothetical protein	-2.35	1.4e-43	1121	1143	5755	4514	6385	6366	978	1181	1271	1094	1165	1105
IM675_12490	mexF	multidrug efflux RND transporter permease subunit MexF	2.53	2.2e-43	2439	2267	406	478	425	315	2340	2512	1948	2370	2261	2685
IM675_17940	NA	hypothetical protein	-3.09	4.9e-43	3386	3870	30867	21675	37015	33911	4563	2990	4059	3368	3154	3636
IM675_13065	NA	halogenase	-3.79	3.6e-42	123	121	1690	934	1806	2329	133	117	112	135	101	134
IM675_10630	NA	MgtC/SapB family protein	-3.41	4.6e-42	78	69	782	664	782	900	70	48	89	58	75	100
IM675_10645	NA	alpha-1,4-glucan--maltose-1-phosphate maltosyltransferase	-2.64	9.4e-42	161	143	952	1103	1019	733	144	157	128	181	145	158
IM675_26595	osmE	osmotically-inducible lipoprotein OsmE	-2.21	2.0999999999999999e-41	4978	5766	24780	27429	22137	24774	5836	5166	6295	5676	4486	4773
IM675_07085	NA	TonB-dependent hemoglobin/transferrin/lactoferrin family receptor	3.46	2.3e-41	404	343	34	27	34	41	329	349	350	486	364	363
IM675_30335	NA	dodecin family protein	-2.37	4.699999999999999e-41	9609	9538	49457	40976	45216	62178	8903	8826	10884	8884	9920	10022
IM675_24835	pilX	type 4a pilus minor pilin PilX	-3.15	5.4e-41	102	115	964	758	956	1177	127	112	108	99	74	132
IM675_24405	NA	DUF3577 domain-containing protein	-2.84	1.1e-40	7128	7483	52238	37097	53089	66528	8563	7689	6198	6677	6843	7863
IM675_20560	NA	sigma-70 family RNA polymerase sigma factor	2.51	2.4e-40	939	860	158	200	141	132	770	823	986	944	922	950
IM675_08800	NA	polysaccharide lyase family 7 protein	-2.63	4.2e-40	382	401	2428	2150	2923	2211	448	384	370	326	335	487
IM675_00365	NA	cytochrome c oxidase subunit 3	-2.94	6.6e-40	222	179	1538	1289	1391	1936	157	156	224	218	241	207
IM675_04265	NA	amino acid permease	-2.25	1.1e-39	666	569	2934	2605	3163	3033	501	577	628	765	635	598
IM675_16180	NA	glutathione S-transferase	5.43	2.7e-39	309	383	8	14	3	8	404	411	333	277	331	318
IM675_30030	NA	MFS transporter	3.61	3.6e-39	746	567	53	59	63	38	508	488	704	802	810	626
IM675_17950	NA	hypothetical protein	-2.46	5.1e-39	781	959	4801	4308	5347	4749	971	856	1050	633	841	868
IM675_23225	NA	alkene reductase	2.51	3.3999999999999997e-38	405	366	68	77	72	54	367	371	358	381	394	439
IM675_10650	treS	maltose alpha-D-glucosyltransferase	-2.34	3.7999999999999994e-38	206	168	951	1011	1022	819	169	153	182	218	182	219
IM675_14940	NA	cbb3-type cytochrome c oxidase subunit I	2.06	9.699999999999999e-38	1181	1051	268	264	250	288	1164	993	997	1317	1126	1100
IM675_03580	NA	isobutyryl-CoA dehydrogenase	-3.37	1.2e-37	25	22	244	184	313	236	21	21	23	23	30	24
IM675_24340	NA	DEAD/DEAH box helicase	3.2	1.5e-37	262	255	28	19	30	35	244	266	254	289	261	236
IM675_10820	NA	ferritin-like domain-containing protein	-3.03	1.7e-37	112	100	865	686	1026	883	73	91	134	96	118	121
IM675_10720	NA	DUF3509 domain-containing protein	-2.69	1.9e-37	2218	2721	15932	13265	17270	17260	3217	1993	2955	2220	2162	2271
IM675_14915	NA	MFS transporter	2.81	3e-37	1656	1529	228	316	182	186	1564	1326	1699	1470	1782	1717
IM675_22155	NA	FAD-binding protein	2.98	3.3000000000000002e-37	561	571	71	50	92	70	571	686	456	582	564	536
IM675_10835	NA	low affinity iron permease family protein	-2.87	4.4e-37	142	119	957	695	981	1193	134	97	126	131	141	153
IM675_18875	NA	multidrug effflux MFS transporter	3.37	7.8e-37	449	348	39	44	42	30	367	298	381	427	514	404
IM675_19475	NA	OmpA family protein	-2.05	1.1e-36	9411	8823	37848	37691	40786	35067	7835	8263	10370	7968	9833	10433
IM675_20570	fecA	Fe(3+) dicitrate transport protein FecA	3.55	1.1e-36	522	465	43	70	30	27	446	462	488	567	542	459
IM675_24780	pgeF	peptidoglycan editing factor PgeF	4.83	2.4e-36	539	670	21	6	35	21	737	778	494	411	627	578
IM675_07290	NA	sn-glycerol-3-phosphate transporter	-1.73	3.5e-36	3521	3683	11958	13670	11925	10279	3666	3847	3536	3764	3302	3498
IM675_10800	NA	iron-containing redox enzyme family protein	-3.62	2e-35	59	51	674	642	671	709	55	22	74	51	62	63
IM675_17190	NA	cation acetate symporter	-3.87	2.2e-35	455	387	6165	3911	8287	6296	306	294	562	336	482	548
IM675_05325	flgB	flagellar basal body rod protein FlgB	-3.42	3.7e-35	133	217	1871	1591	2180	1842	250	223	176	158	111	131
IM675_24820	NA	type 4 fimbrial biogenesis protein FimU	-3	4.4999999999999996e-35	244	276	2075	1289	2399	2538	285	232	310	227	259	244
IM675_29940	NA	MFS transporter	-5.86	4.7e-35	140	205	10031	19014	7952	3126	241	262	112	152	114	153
IM675_02765	NA	SpoVR family protein	-2.47	7.4e-35	5614	4945	29317	21807	28680	37463	4505	4851	5480	5175	5616	6051
IM675_20685	NA	fatty acid--CoA ligase	-4.49	1.3e-34	100	86	2095	811	2203	3271	77	74	105	92	114	93
IM675_23865	mreB	rod shape-determining protein MreB	2.62	1.8e-34	2187	2092	349	480	274	295	2053	2350	1872	1950	2245	2365
IM675_25940	dnaJ	molecular chaperone DnaJ	1.84	2.4e-34	1972	1826	530	619	470	500	1679	2007	1792	1910	2035	1970
IM675_03585	NA	CoA-acylating methylmalonate-semialdehyde dehydrogenase	-3.15	4e-34	60	63	547	420	723	497	51	77	60	48	55	78
IM675_27735	hutU	urocanate hydratase	-2.62	9.4e-34	507	498	3100	2436	2651	4212	554	401	540	506	517	499
IM675_30340	NA	DUF1161 domain-containing protein	-2.9	1.4e-33	5448	4991	39086	30303	33645	53310	3794	4766	6413	5644	5596	5103
IM675_12485	mexE	multidrug efflux RND transporter periplasmic adaptor subunit MexE	1.92	1.9999999999999998e-33	1007	978	261	286	255	244	925	1106	903	1131	909	981
IM675_10640	NA	Ku protein	-2.75	2.4e-33	85	83	564	400	616	675	69	87	93	83	74	98
IM675_20110	hscA	Fe-S protein assembly chaperone HscA	2.11	2.8e-33	1069	1046	244	275	254	204	922	1008	1208	1184	1060	962
IM675_15300	NA	triacylglycerol lipase	-5.13	3.2e-33	155	133	5050	1252	6184	7715	132	115	152	147	169	148
IM675_04760	NA	HIT domain-containing protein	-1.76	1.4999999999999997e-32	1030	1100	3596	3438	3451	3900	1072	1048	1180	868	1055	1167
IM675_10580	NA	PLDc N-terminal domain-containing protein	-3.47	2.3999999999999999e-32	21	24	249	184	274	288	19	18	35	16	24	22
IM675_15405	NA	DUF2897 family protein	-1.67	2.9999999999999995e-32	1574	1516	4920	5133	4401	5227	1384	1404	1761	1555	1636	1529
IM675_10570	NA	response regulator	-3.01	3.0999999999999996e-32	563	769	5364	4446	5601	6046	873	601	834	417	573	701
IM675_02585	NA	hypothetical protein	-3.02	4.2999999999999994e-32	563	598	4701	3844	3964	6294	580	444	771	435	589	663
IM675_18660	bfr	bacterioferritin	-2.81	7.9e-32	5947	7341	46630	45720	33888	60283	8406	7348	6269	4850	5992	6998
IM675_31105	NA	helix-turn-helix domain-containing protein	1.73	1.3e-31	4656	3938	1298	1369	1257	1268	3715	3946	4154	4243	4987	4737
IM675_10685	NA	CBS domain-containing protein	-2.92	1.5999999999999999e-31	68	60	479	338	556	545	47	68	63	83	65	55
IM675_10610	NA	glycogen/starch/alpha-glucan phosphorylase	-2.3	1.6999999999999998e-31	236	181	1032	941	1172	985	187	152	205	239	248	222
IM675_19125	rpoS	RNA polymerase sigma factor RpoS	-2.67	2.8e-31	7673	7749	49036	32025	48316	66768	8300	7080	7867	6766	8030	8224
IM675_22225	NA	SH3 domain-containing protein	2.49	4.2e-31	277	262	47	48	58	35	272	264	251	257	289	284
IM675_13060	NA	acyl-CoA/acyl-ACP dehydrogenase	-3.21	6.7e-31	81	86	774	477	933	911	89	66	102	100	82	63
IM675_24845	pilY2	type 4a fimbrial biogenesis protein PilY2	-2.45	1.3000000000000001e-30	136	156	799	628	724	1045	169	136	162	125	142	141
IM675_17945	NA	hypothetical protein	-2.54	1.9e-30	1658	1922	10419	7580	11957	11719	2062	1485	2220	1468	1812	1694
IM675_04260	hppD	4-hydroxyphenylpyruvate dioxygenase	-3.02	2.4000000000000002e-30	7188	5576	51593	33494	52877	68407	5627	4329	6771	7163	7155	7246
IM675_14490	NA	RebB family R body protein	-2.08	2.4000000000000002e-30	86	82	354	305	369	389	82	91	73	77	87	93
IM675_09215	NA	class I SAM-dependent methyltransferase	-1.87	2.5000000000000002e-30	230	220	823	731	809	927	219	200	242	197	244	248
IM675_05820	napA	nitrate reductase catalytic subunit NapA	-2.25	2.8000000000000002e-30	654	665	3139	2274	3696	3446	634	589	772	613	645	704
IM675_16325	NA	bifunctional glycoside hydrolase 114/ polysaccharide deacetylase family protein	2.52	3.0000000000000003e-30	600	560	102	133	82	91	638	483	559	506	647	646
IM675_10655	glgB	1,4-alpha-glucan branching protein GlgB	-2.68	3.6e-30	91	79	543	380	648	602	84	71	80	100	73	99
IM675_12790	NA	acyl-CoA dehydrogenase family protein	-3.94	7.5e-30	26	28	410	219	423	589	30	36	18	21	32	24
IM675_13070	NA	type I polyketide synthase	-3.38	1e-29	204	212	2173	1050	2424	3044	188	203	246	209	198	205
IM675_24410	NA	hypothetical protein	-2.44	1.3999999999999998e-29	1187	1122	6266	4511	5724	8563	1194	1192	980	1221	1154	1188
IM675_05335	flgD	flagellar hook assembly protein FlgD	-3.04	1.7e-29	103	145	1015	870	1097	1079	206	107	122	93	101	114
IM675_13885	NA	DUF3509 domain-containing protein	-2.01	4.3e-29	4035	4852	17902	18705	18844	16157	5474	3960	5122	3654	4024	4428
IM675_05330	flgC	flagellar basal body rod protein FlgC	-3.27	6.5e-29	78	113	921	620	1079	1063	140	116	84	83	63	90
IM675_25115	NA	DUF3015 domain-containing protein	-2.6	1.1000000000000002e-28	1088	1355	7410	8882	5640	7709	1360	1082	1622	917	1064	1284
IM675_10710	treZ	malto-oligosyltrehalose trehalohydrolase	-3.08	1.1000000000000002e-28	55	47	430	417	462	411	46	23	70	52	56	56
IM675_13075	NA	type I polyketide synthase	-2.86	1.4000000000000001e-28	344	373	2613	1589	2975	3274	277	412	432	356	341	337
IM675_07195	NA	hypothetical protein	-2.25	1.4000000000000001e-28	1983	1910	9290	8801	11750	7319	1846	1551	2332	1880	2006	2062
IM675_19285	pyrH	UMP kinase	2.09	1.5000000000000002e-28	294	316	71	73	71	70	327	318	303	318	302	261
IM675_10600	NA	hypothetical protein	-1.85	2.2000000000000004e-28	101	105	372	358	369	389	114	88	112	90	108	105
IM675_07295	NA	SDR family oxidoreductase	-1.53	2.3000000000000003e-28	645	620	1832	2031	1725	1738	668	542	651	618	640	678
IM675_13580	vgrG	type VI secretion system tip protein VgrG	1.88	2.3000000000000003e-28	1286	1456	373	431	341	346	1486	1562	1320	1407	1326	1127
IM675_13595	pfeA	siderophore enterobactin receptor PfeA	2.97	2.4e-28	303	271	37	42	36	32	222	240	349	336	306	267
IM675_07190	NA	DUF883 domain-containing protein	-2.04	3.9000000000000004e-28	1392	1641	6219	7705	5340	5611	1584	1499	1839	1323	1365	1489
IM675_11835	tssB	type VI secretion system contractile sheath small subunit	-2.24	4.500000000000001e-28	145	167	735	680	823	703	210	128	162	135	138	164
IM675_07460	xdhB	xanthine dehydrogenase molybdopterin binding subunit	-2.82	5.9e-28	187	171	1269	813	1309	1687	158	145	212	163	186	212
IM675_27505	hslU	ATP-dependent protease ATPase subunit HslU	1.78	1e-27	8467	7757	2369	2903	2198	2007	7060	8189	8022	8257	8557	8586
IM675_09940	liuE	bifunctional 3-hydroxy-3-isohexenylglutaryl-CoA lyase/hydroxymethylglutaryl-CoA lyase	-2.73	1.3e-27	46	52	325	342	318	314	44	56	55	31	41	66
IM675_00360	NA	cytochrome c oxidase assembly protein	-2.99	1.3e-27	159	152	1231	911	1120	1663	103	156	195	194	126	157
IM675_12185	NA	hypothetical protein	-2.19	1.7000000000000002e-27	1554	1683	7407	7298	9158	5767	1508	1460	2081	1492	1520	1649
IM675_16400	NA	RND family transporter	-2.22	1.7000000000000002e-27	777	783	3624	4427	2831	3613	820	599	929	783	730	819
IM675_26430	NA	PleD family two-component system response regulator	-1.46	2.1e-27	2802	3017	7988	8738	6850	8375	3137	2925	2990	2806	2659	2942
IM675_05810	NA	cytochrome c3 family protein	-2.77	2.1e-27	318	288	2071	1280	2392	2543	226	293	345	282	322	352
IM675_17870	NA	fucose-binding lectin II	-2.65	2.2000000000000002e-27	1609	1667	10268	6722	11043	13039	1782	1359	1860	1316	1578	1934
IM675_16680	NA	alpha/beta fold hydrolase	4.37	4.8e-27	487	373	21	38	20	5	295	364	462	371	547	543
IM675_25220	NA	2-hydroxyacid dehydrogenase	2.21	5.8e-27	2291	2293	495	664	423	398	2633	2026	2220	2420	2069	2384
IM675_00695	NA	PAS domain-containing protein	-1.87	7.4e-27	251	219	862	797	943	846	224	177	255	244	243	266
IM675_26275	NA	triacylglycerol lipase	-4.93	8.2e-27	39	47	1313	483	1216	2240	61	23	58	56	35	26
IM675_09965	liuA	isovaleryl-CoA dehydrogenase	-2.8	9.5e-27	1410	1430	9880	5610	11714	12315	1394	1332	1563	1125	1543	1563
IM675_16205	NA	DUF883 domain-containing protein	-1.84	1.1e-26	1404	1431	5071	5546	5151	4518	1383	1180	1731	1233	1477	1502
IM675_06635	NA	flagellar hook-length control protein FliK	-2.7	1.2e-26	83	106	613	603	588	647	151	71	95	90	75	84
IM675_18745	NA	MBOAT family protein	-2.48	1.3e-26	109	85	541	403	581	639	103	78	74	107	104	114
IM675_22920	NA	response regulator transcription factor	-3.03	2.1e-26	406	384	3231	1803	3328	4563	361	305	486	378	423	418
IM675_19720	NA	hypothetical protein	-1.77	2.3e-26	446	451	1533	1433	1572	1593	463	349	541	440	441	459
IM675_27290	waaC	lipopolysaccharide heptosyltransferase I	2.34	2.5e-26	775	774	153	188	154	118	653	719	951	802	873	651
IM675_13250	cspD	cold shock domain-containing protein CspD	-2.42	3e-26	1459	2006	9244	8645	8471	10618	2446	1916	1656	1638	1284	1453
IM675_12890	NA	two-component sensor histidine kinase	-1.91	3.8e-26	334	339	1265	1038	1367	1391	307	296	415	313	342	347
IM675_16720	NA	HlyD family secretion protein	3.08	3.9e-26	190	187	22	16	24	27	178	226	157	215	181	174
IM675_05140	NA	OmpA family protein	-2.57	7.3e-26	436	441	2609	2019	2928	2879	431	290	600	423	405	480
IM675_26185	NA	hypothetical protein	-2.33	7.3e-26	77	93	427	363	453	464	94	71	113	71	69	90
IM675_12895	NA	two-component system response regulator	-2.17	8.7e-26	1217	1092	5185	3821	5286	6447	1109	934	1232	1098	1206	1346
IM675_17195	NA	DUF485 domain-containing protein	-3.51	1.0999999999999999e-25	385	298	3883	2452	4718	4480	279	167	447	337	360	459
IM675_19130	NA	peptidoglycan DD-metalloendopeptidase family protein	-2.42	1.2e-25	8855	10053	50470	39507	40575	71329	11209	9294	9654	7976	8673	9917
IM675_15660	NA	MFS transporter	3.81	1.5e-25	207	164	13	13	18	8	153	134	204	204	221	194
IM675_10700	NA	malto-oligosyltrehalose synthase	-3.45	1.5999999999999998e-25	53	29	448	383	512	449	17	29	40	52	60	46
IM675_12900	NA	methyl-accepting chemotaxis protein	-2.63	2.6999999999999997e-25	384	368	2329	1400	2699	2887	338	349	417	319	382	450
IM675_18435	NA	MFS transporter	-1.91	3.3e-25	223	213	821	653	974	835	233	187	218	201	243	226
IM675_25145	NA	catalase	-2.46	3.4e-25	278	227	1390	994	1616	1560	193	240	248	218	307	309
IM675_27515	phaC	class II poly(R)-hydroxyalkanoic acid synthase	-1.79	3.6999999999999996e-25	998	1170	3748	3683	3864	3698	1367	1184	957	905	991	1098
IM675_09450	NA	TonB-dependent receptor	2.18	4.1e-25	215	207	47	56	43	41	197	206	216	222	217	205
IM675_12025	NA	PepSY domain-containing protein	1.63	5.5e-25	971	949	309	306	328	293	974	994	878	1117	824	971
IM675_10575	ligD	DNA ligase D	-2.94	5.6999999999999995e-25	433	513	3636	2308	4353	4249	464	396	679	322	479	497
IM675_07285	NA	glutamate/aspartate ABC transporter substrate-binding protein	-2.07	6.3e-25	2345	2820	10822	10242	10329	11896	3416	2851	2193	2218	2113	2703
IM675_03035	NA	histidine triad nucleotide-binding protein	-2.12	7.699999999999999e-25	475	606	2354	2083	2269	2708	522	711	586	408	479	539
IM675_24565	NA	Tn3 family transposase	2.15	9.3e-25	1611	1710	374	441	361	320	2218	1570	1342	1752	1572	1508
IM675_10560	NA	DUF421 domain-containing protein	-2.72	9.9e-25	37	37	243	236	199	293	30	50	32	27	46	36
IM675_07260	NA	asparaginase	-1.67	1.0999999999999998e-24	314	342	1040	908	1128	1083	361	373	291	289	311	341
IM675_03570	NA	enoyl-CoA hydratase/isomerase family protein	-2.58	1.0999999999999998e-24	46	39	252	172	284	301	36	36	44	48	47	42
IM675_11305	NA	LacI family DNA-binding transcriptional regulator	1.82	1.3999999999999999e-24	601	578	166	158	193	148	572	571	591	498	652	654
IM675_03745	NA	protease inhibitor I42 family protein	2.23	1.4999999999999998e-24	436	382	87	86	88	88	357	389	399	549	400	359
IM675_05835	napE	periplasmic nitrate reductase, NapE protein	-1.98	2.1e-24	556	512	2106	1942	2025	2351	480	468	590	436	536	695
IM675_26685	NA	HupE/UreJ family protein	-2.98	9.7e-24	16	14	119	113	147	99	15	18	9	18	15	15
IM675_03120	NA	hypothetical protein	-2.21	2.5e-23	99	94	449	366	439	542	95	81	107	78	95	123
IM675_30595	NA	site-specific integrase	2.48	2.8000000000000003e-23	10285	9187	1749	1900	1542	1805	12408	8070	7084	8815	13647	8395
IM675_10595	NA	SDR family oxidoreductase	-3.4	3e-23	69	57	669	386	782	838	31	59	80	55	81	73
IM675_24415	NA	hypothetical protein	-2.41	3.2000000000000003e-23	2332	2168	11926	9145	9672	16962	2644	2038	1823	2173	2241	2581
IM675_20710	cioB	cyanide-insensitive cytochrome bd quinol oxidase subunit II	-1.6	3.2000000000000003e-23	486	517	1522	1389	1617	1560	478	531	541	403	483	573
IM675_22490	mexI	MexW/MexI family multidrug efflux RND transporter permease subunit	2.19	5.4e-23	422	368	86	88	97	75	390	357	356	325	490	452
IM675_26260	NA	formate dehydrogenase subunit gamma	-2.15	5.4e-23	226	237	1028	764	1106	1214	212	210	290	188	236	253
IM675_04290	NA	4a-hydroxytetrahydrobiopterin dehydratase	-2.07	5.5e-23	891	773	3505	2503	3649	4362	803	670	845	828	916	928
IM675_01955	NA	DEAD/DEAH box helicase	1.57	7.2e-23	1160	1156	388	403	451	311	1219	1196	1051	1126	1162	1191
IM675_03575	NA	enoyl-CoA hydratase	-3.16	7.3e-23	44	40	378	269	430	435	43	24	53	64	29	40
IM675_00575	NA	TonB-dependent receptor	2.83	7.6e-23	194	169	26	25	25	27	154	152	200	222	201	158
IM675_24825	pilV	type 4a pilus minor pilin PilV	-3.19	9.2e-23	97	108	938	525	1079	1211	117	61	146	99	93	101
IM675_25210	cdrB	two-partner secretion system transporter CdrB	1.47	1.1e-22	1770	1673	621	573	643	645	1452	1911	1656	1679	1919	1711
IM675_00700	NA	chemotaxis protein CheW	-1.95	1.5000000000000002e-22	157	154	600	570	704	526	112	176	173	159	163	149
IM675_29695	NA	DUF1328 domain-containing protein	-3.1	1.8000000000000001e-22	28661	37168	281770	196099	230177	419034	50903	24578	36021	24727	27910	33346
IM675_03625	NA	OprD family porin	-2.27	2.1e-22	34	29	154	130	158	175	33	30	26	37	35	31
IM675_00090	NA	cupin domain-containing protein	-3.29	2.2e-22	44	49	454	213	561	588	35	60	53	45	47	39
IM675_13590	NA	sensor histidine kinase	2.74	2.2e-22	371	442	61	86	62	35	344	490	491	334	406	372
IM675_25825	NA	BON domain-containing protein	-2.38	3.3e-22	152199	223569	979230	850914	871439	1215335	262667	217926	190112	143356	158663	154578
IM675_07550	mdtI	multidrug/spermidine efflux SMR transporter subunit MdtI	3.63	3.6000000000000003e-22	147	136	11	5	16	13	121	160	128	121	173	148
IM675_13050	NA	thioesterase	-2.3	4.1000000000000004e-22	56	70	308	223	321	379	68	72	69	50	54	64
IM675_28720	glnK	P-II family nitrogen regulator	-3.06	4.600000000000001e-22	13344	21727	146635	135478	117500	186927	25394	25686	14101	12066	12035	15931
IM675_25795	acs	acetate--CoA ligase	-1.9	5.2e-22	958	901	3460	2575	4202	3604	937	747	1018	915	970	987
IM675_09945	NA	3-methylcrotonyl-CoA carboxylase	-2.44	5.5e-22	59	60	319	231	350	376	43	77	60	68	55	54
IM675_24885	rpsT	30S ribosomal protein S20	2.62	7.3e-22	3654	4307	649	814	650	483	5155	4921	2845	4578	3067	3316
IM675_02770	NA	YeaH/YhbH family protein	-2.31	7.3e-22	4198	3548	19247	12953	19148	25639	3430	3237	3978	3593	4159	4841
IM675_28800	NA	D-amino acid dehydrogenase	-1.56	8.300000000000001e-22	772	717	2190	1833	2248	2488	796	652	703	730	732	853
IM675_20490	NA	hypothetical protein	-2.08	9.000000000000002e-22	108	92	423	480	441	349	97	68	110	97	114	112
IM675_11800	NA	hypothetical protein	-2.34	9.800000000000001e-22	500	742	3150	3216	3576	2659	840	773	611	442	503	556
IM675_26270	fdnG	formate dehydrogenase-N subunit alpha	-2.17	1.2e-21	1441	1879	7477	6119	7769	8544	1878	1450	2308	1534	1300	1489
IM675_05340	flgE	flagellar hook protein FlgE	-2.61	1.4e-21	287	426	2170	1706	2677	2127	490	471	317	241	302	316
IM675_00705	NA	chemotaxis protein CheA	-2.12	1.8e-21	313	280	1286	872	1556	1429	271	259	310	275	312	351
IM675_09270	NA	phosphotransferase system, HPr-related protein	-2.98	2.1e-21	55	64	466	289	493	617	57	76	58	34	55	76
IM675_22295	NA	TonB-dependent siderophore receptor	1.83	2.2e-21	487	497	139	138	129	150	512	589	390	455	503	502
IM675_12795	NA	acetyl-CoA C-acyltransferase	-3.85	2.3e-21	21	17	280	109	308	422	20	19	13	18	21	25
IM675_12920	NA	Lrp/AsnC family transcriptional regulator	-1.82	2.4e-21	141	144	502	438	450	618	166	145	121	136	139	148
IM675_14210	NA	DDE-type integrase/transposase/recombinase	1.68	2.5e-21	1141	1088	349	367	293	386	1261	1050	954	1287	1100	1034
IM675_05840	NA	outer membrane beta-barrel protein	-1.72	3.7e-21	284637	295166	954841	1196976	794116	873432	298974	264571	321952	321626	253388	278898
IM675_07265	ggt	gamma-glutamyltransferase	-1.39	4.3e-21	208	202	536	495	545	567	217	206	184	188	220	214
IM675_26940	hflX	GTPase HflX	1.04	4.3e-21	10570	10821	5183	5168	5585	4797	10180	11305	10977	10946	10539	10225
IM675_30205	NA	7-cyano-7-deazaguanine/7-aminomethyl-7- deazaguanine transporter	2.18	4.3e-21	554	456	112	148	82	107	426	509	434	581	573	508
IM675_27440	pilP	type 4a pilus biogenesis lipoprotein PilP	-1.48	5e-21	182	209	543	530	536	562	191	239	195	180	187	180
IM675_14710	ltrA	group II intron reverse transcriptase/maturase	-2.12	5.2e-21	9426	9366	40792	30886	35041	56450	9083	9817	9199	7572	10098	10607
IM675_30950	NA	DUF1302 family protein	1.89	5.9e-21	5513	4583	1361	1630	1060	1392	4805	4226	4717	4655	6166	5717
IM675_29520	NA	DUF1127 domain-containing protein	2.07	8e-21	7385	7907	1820	2216	1521	1724	8870	9062	5788	6425	6893	8835
IM675_08685	NA	hypothetical protein	-3.92	8.6e-21	345	334	5125	1728	5758	7887	279	206	517	328	336	370
IM675_03750	lon	endopeptidase La	1.74	1.1e-20	19760	16375	5427	6655	5146	4480	15262	15681	18183	20205	19955	19121
IM675_18705	algD	GDP-mannose 6-dehydrogenase	-2.51	1.2e-20	606	411	2907	3716	2419	2586	369	377	487	636	473	708
IM675_06150	NA	PAS domain-containing protein	-1.4	1.2e-20	377	380	999	1050	1026	921	322	416	401	369	414	349
IM675_07665	acnA	aconitate hydratase AcnA	-1.54	1.5e-20	2340	2029	6347	5779	6784	6479	1906	1848	2332	2030	2479	2510
IM675_18950	metR	transcriptional regulator MetR	-1.55	1.8e-20	1018	959	2889	2513	3248	2906	890	880	1108	911	985	1159
IM675_31070	NA	MFS transporter	3.39	1.9e-20	4462	5883	494	581	386	515	10349	3344	3955	3602	4755	5029
IM675_21725	bphP	bacteriophytochrome BphP	-1.6	2.3e-20	1058	1181	3405	2683	4080	3452	1133	1186	1225	1030	1002	1143
IM675_27445	pilO	type 4a pilus biogenesis protein PilO	-1.48	2.3e-20	267	252	722	839	684	644	268	231	257	245	289	266
IM675_10750	NA	M42 family metallopeptidase	-2.75	2.5e-20	33	26	201	175	208	221	15	36	28	28	28	43
IM675_07080	NA	FecR family protein	3.24	2.6e-20	154	137	16	20	11	16	115	130	166	118	167	177
IM675_23220	NA	MFS transporter	3.17	4e-20	185	148	19	14	11	32	132	174	137	172	203	181
IM675_03125	NA	TonB-dependent outer membrane receptor	3.05	4e-20	181	143	20	14	17	29	135	120	174	158	198	189
IM675_26695	NA	sigma-70 family RNA polymerase sigma factor	2.63	4.4e-20	1051	1006	167	270	116	115	1152	849	1017	1117	1030	1007
IM675_02020	hydA	dihydropyrimidinase	-3.89	4.6e-20	150	187	2493	3772	2849	859	264	122	174	104	165	183
IM675_10735	NA	PA2169 family four-helix-bundle protein	-2.66	5e-20	44	33	247	323	249	169	26	31	44	40	46	47
IM675_04930	NA	LysR family transcriptional regulator	-1.67	5.1e-20	2233	2157	6995	6019	6171	8794	2280	2232	1959	1943	2225	2531
IM675_08125	NA	benzoate/H(+) symporter BenE family transporter	1.48	5.8e-20	462	486	170	195	171	143	471	519	467	459	440	487
IM675_19470	NA	DUF4398 domain-containing protein	-1.76	6.1e-20	2417	2475	8294	7559	9197	8128	1951	2218	3255	2301	2540	2411
IM675_11460	NA	glucose/quinate/shikimate family membrane-bound PQQ-dependent dehydrogenase	-1.64	6.7e-20	275	260	835	716	946	843	220	261	301	240	289	297
IM675_04880	NA	molecular chaperone	2.83	6.9e-20	549	494	74	120	48	53	613	479	391	489	629	530
IM675_05175	NA	OmpA family protein	-1.34	7.2e-20	1678	1931	4553	4813	4441	4403	1890	1924	1980	1452	1733	1849
IM675_10590	NA	CinA family protein	-3.1	7.4e-20	16	19	150	78	181	191	19	19	19	16	15	18
IM675_00350	coxB	cytochrome c oxidase subunit II	-1.95	8e-20	2328	1952	8248	6729	7893	10124	1928	1588	2339	2013	2484	2488
IM675_27520	phaZ	poly(3-hydroxyalkanoate) depolymerase	-1.35	8.5e-20	341	369	905	909	950	855	398	365	345	311	322	389
IM675_25470	ychF	redox-regulated ATPase YchF	2.58	8.8e-20	427	523	79	98	84	56	533	677	361	459	372	450
IM675_20315	NA	TAXI family TRAP transporter solute-binding subunit	-1.52	9.4e-20	172	188	516	441	569	537	184	173	207	169	187	161
IM675_12780	NA	acyl-CoA dehydrogenase	-4.48	1e-19	72	59	1460	350	1185	2845	68	40	67	88	56	72
IM675_13240	clpA	ATP-dependent Clp protease ATP-binding subunit ClpA	-1.68	1.1e-19	9415	8789	29164	23057	28955	35481	8553	8060	9752	8197	9450	10598
IM675_19630	NA	NADH:flavin oxidoreductase/NADH oxidase	-2.09	1.3e-19	728	668	2967	1985	3096	3822	623	645	737	604	766	814
IM675_16250	rmf	ribosome modulation factor	-1.7	1.3e-19	11877	13062	40656	35503	40549	45915	13101	11252	14834	9563	11937	14132
IM675_27795	estA	esterase EstA	-1.57	1.7e-19	224	236	682	530	777	741	234	242	233	209	228	235
IM675_30660	NA	hypothetical protein	2.77	1.8e-19	154	147	22	20	18	29	150	178	113	176	149	138
IM675_25515	NA	hypothetical protein	-4.57	1.8e-19	14	9	274	92	294	437	9	4	13	8	15	19
IM675_12365	NA	sigma-70 family RNA polymerase sigma factor	2.01	2.3e-19	852	844	212	288	186	161	803	717	1011	790	860	905
IM675_12000	NA	cyclic peptide export ABC transporter	1.74	2.3e-19	1017	1037	308	255	317	354	1204	1037	870	1134	853	1065
IM675_10845	NA	ClpP family protease	-2.12	2.9e-19	72	75	320	281	310	368	54	71	100	64	66	85
IM675_24510	NA	TIGR03759 family integrating conjugative element protein	2.52	3.7e-19	146	134	24	14	28	30	132	147	124	162	137	139
IM675_16240	dacB	D-alanyl-D-alanine carboxypeptidase/D-alanyl-D-alanine-endopeptidase	1.79	4.2e-19	4720	4301	1301	1714	1103	1085	4965	4063	3876	4642	4502	5016
IM675_13945	NA	DUF883 domain-containing protein	-1.55	4.6e-19	1677	1674	4916	5029	4784	4937	1463	1543	2017	1366	1745	1920
IM675_10785	NA	DUF1282 family protein	-2.39	4.8e-19	58	44	268	248	313	244	32	39	61	47	62	64
IM675_12815	NA	AMP-binding protein	-2.07	4.8e-19	186	194	794	519	914	951	214	165	204	169	204	184
IM675_09925	fahA	fumarylacetoacetase	-2.27	5.1e-19	176	145	775	919	879	527	135	113	187	192	172	163
IM675_27435	pilQ	type 4a pilus secretin PilQ	-1.31	6e-19	1669	1677	4137	3457	4371	4585	1817	1626	1589	1539	1683	1786
IM675_13695	NA	DUF748 domain-containing protein	-1.95	6.8e-19	183	187	719	623	790	742	159	147	257	166	178	204
IM675_07440	aceK	bifunctional isocitrate dehydrogenase kinase/phosphatase	-1.57	7e-19	705	843	2298	1966	2605	2323	881	802	845	608	719	787
IM675_05410	fliD	flagellar filament capping protein FliD	-0.95	7.3e-19	6878	6889	13295	12937	12916	14032	7129	6292	7246	6984	6937	6713
IM675_08680	NA	helix-turn-helix transcriptional regulator	-1.69	7.4e-19	567	559	1816	1464	1805	2178	544	457	675	560	593	548
IM675_18025	NA	DUF2784 domain-containing protein	1.84	8.3e-19	745	640	194	231	164	188	589	565	766	679	840	716
IM675_05365	flgJ	flagellar assembly peptidoglycan hydrolase FlgJ	-2.26	9.6e-19	105	156	621	508	746	609	171	156	140	89	102	124
IM675_04905	NA	3-oxoacyl-ACP synthase III family protein	1.24	9.9e-19	1835	1888	788	838	760	766	1917	2055	1693	1634	2007	1863
IM675_13380	nuoM	NADH-quinone oxidoreductase subunit M	-1.56	1.1e-18	573	647	1803	1524	1933	1952	753	635	552	567	525	627
IM675_11945	pvdA	L-ornithine N(5)-monooxygenase PvdA	1.8	1.1e-18	314	299	89	92	70	105	304	257	335	298	311	335
IM675_15670	NA	cytochrome b	2.63	1.2e-18	304	277	48	73	27	43	311	296	224	264	311	337
IM675_28135	NA	hypothetical protein	2.34	1.3e-18	755	676	142	206	94	124	846	605	576	717	748	800
IM675_16195	NA	OprD family porin	-2.45	1.3e-18	764	640	3839	2353	4327	4837	564	502	855	681	822	789
IM675_13095	NA	tryptophan 7-halogenase	-1.31	1.5e-18	518	599	1384	1500	1336	1316	662	590	544	513	535	506
IM675_01580	NA	type 1 glutamine amidotransferase	-2.29	2.5e-18	365	419	1921	1820	2287	1654	306	337	613	304	394	398
IM675_12985	NA	helix-turn-helix domain-containing protein	-1.67	2.9e-18	334	347	1080	816	1081	1345	389	335	317	330	327	346
IM675_04895	NA	AMP-binding protein	1.27	3e-18	3012	3030	1248	1450	1267	1028	3068	3132	2890	2866	3098	3073
IM675_02010	preA	NAD-dependent dihydropyrimidine dehydrogenase subunit PreA	-2.27	3.2e-18	126	116	586	824	531	403	97	128	125	151	107	120
IM675_03640	NA	HDOD domain-containing protein	-2.07	3.4e-18	162	151	656	511	815	642	143	115	195	188	156	141
IM675_21400	ribB	3,4-dihydroxy-2-butanone-4-phosphate synthase	2.1	4.1e-18	198	171	43	33	49	46	168	160	186	175	218	201
IM675_18310	NA	molybdopterin-binding protein	-4.13	4.2e-18	879	964	16126	3380	20638	24358	1003	637	1251	992	986	659
IM675_07230	NA	TerC family protein	1.77	4.4e-18	265	256	76	67	73	89	232	269	265	307	253	235
IM675_22420	NA	amino acid ABC transporter permease	2.91	4.7e-18	127	121	17	11	10	30	117	111	137	132	133	116
IM675_14195	NA	cysteine hydrolase	2.07	4.9e-18	1791	1853	433	616	310	374	2065	2004	1491	1693	1870	1811
IM675_27285	NA	glycosyltransferase family 4 protein	1.9	5.1e-18	696	569	169	188	168	151	534	471	702	693	784	611
IM675_19455	NA	pilin assembly protein	-2.15	5.2e-18	303	298	1335	961	1432	1612	249	267	377	225	328	357
IM675_26700	NA	TonB-dependent receptor	1.86	5.4e-18	456	478	129	144	125	118	512	533	389	550	454	366
IM675_04600	NA	response regulator transcription factor	1.96	5.5e-18	876	940	233	328	181	191	926	829	1064	816	859	952
IM675_12495	oprN	multidrug efflux RND transporter outer membrane subunit OprN	1.78	5.5e-18	219	226	65	52	67	75	220	254	203	230	208	220
IM675_19900	guaA	glutamine-hydrolyzing GMP synthase	2.04	5.6e-18	654	630	156	120	152	198	591	693	606	856	582	525
IM675_23305	NA	c-type cytochrome	2.48	5.9e-18	265	299	50	70	54	27	326	295	277	316	273	206
IM675_24660	NA	TIGR03757 family integrating conjugative element protein	2.24	6.4e-18	191	166	38	38	38	38	193	130	176	193	210	171
IM675_05370	flgK	flagellar hook-associated protein FlgK	-2.03	6.6e-18	384	480	1757	1488	1937	1846	592	438	409	296	376	480
IM675_00030	NA	transposase	1.88	6.8e-18	1351	1294	360	398	250	432	1444	1385	1053	1209	1378	1466
IM675_11490	NA	ABC transporter substrate-binding protein	2.87	7.4e-18	263	214	32	23	48	24	193	162	286	268	299	222
IM675_14190	NA	MFS transporter	2.61	7.8e-18	7001	6750	1130	1825	623	943	7251	6250	6749	5944	7817	7240
IM675_26610	NA	AsmA family protein	-1.67	7.8e-18	429	398	1319	1139	1424	1392	346	363	486	347	466	475
IM675_25675	NA	TonB-dependent hemoglobin/transferrin/lactoferrin family receptor	1.69	7.9e-18	2120	2067	649	852	562	534	2131	2199	1871	2408	2024	1928
IM675_25860	rimP	ribosome maturation factor RimP	2.21	8.2e-18	3097	3212	682	1002	536	508	3204	3879	2554	2924	3437	2931
IM675_13000	NA	helix-turn-helix transcriptional regulator	-1.37	8.2e-18	1318	1428	3544	3528	3253	3852	1695	1348	1242	1238	1285	1432
IM675_19855	NA	aromatic amino acid transporter	2.21	8.3e-18	343	331	74	86	42	94	283	354	354	343	366	320
IM675_12355	NA	TonB-dependent siderophore receptor	2.4	8.9e-18	566	442	97	77	70	143	470	398	459	673	521	505
IM675_26790	NA	methyl-accepting chemotaxis protein	-1.55	9e-18	454	479	1362	1142	1331	1614	458	417	561	410	461	491
IM675_18360	NA	hypothetical protein	-1.58	9.6e-18	1369	1515	4301	4324	3476	5104	1438	1316	1792	1303	1422	1381
IM675_07275	NA	amino acid ABC transporter permease	-1.61	9.6e-18	300	377	1035	1092	966	1047	384	426	322	277	285	340
IM675_14055	NA	sensor domain-containing diguanylate cyclase	-1.38	1.1e-17	141	151	379	323	418	395	147	151	155	144	139	140
IM675_16210	NA	phage holin family protein	-1.88	1.1e-17	403	381	1444	1752	1411	1169	296	377	471	329	438	441
IM675_30435	NA	hypothetical protein	1.67	1.2e-17	854	835	265	242	254	300	1029	787	688	752	836	972
IM675_20970	NA	globin	2.16	1.2e-17	354	302	74	89	66	65	238	301	366	430	325	308
IM675_15590	NA	methyl-accepting chemotaxis protein	-1.61	1.3e-17	907	888	2742	2406	2759	3060	842	819	1001	693	940	1088
IM675_24335	NA	hypothetical protein	1.8	1.4e-17	6339	6977	1912	1591	1804	2342	8477	7203	5252	6816	5732	6468
IM675_10810	NA	hypothetical protein	-2.4	1.5e-17	174	166	902	575	874	1255	206	129	164	137	180	207
IM675_02025	NA	NCS1 family nucleobase:cation symporter-1	-3.41	1.5e-17	100	161	1390	2169	1477	523	172	164	147	85	104	113
IM675_05815	NA	nitrate reductase cytochrome c-type subunit	-2.12	1.6e-17	97	92	411	258	488	486	85	95	97	85	111	95
IM675_00830	mdcA	malonate decarboxylase subunit alpha	2.33	1.8e-17	672	636	131	142	118	132	522	479	908	665	836	516
IM675_25810	NA	DUF2845 domain-containing protein	-1.43	2e-17	223	221	599	589	589	618	259	184	221	194	227	248
IM675_13585	NA	response regulator transcription factor	1.77	2.1e-17	505	540	154	194	138	129	449	522	649	476	536	502
IM675_30115	mnmG	tRNA uridine-5-carboxymethylaminomethyl(34) synthesis enzyme MnmG	1.37	2.1e-17	4041	4187	1591	1858	1489	1424	3994	4907	3661	3929	4245	3950
IM675_12360	NA	FecR family protein	2.6	2.1e-17	115	123	20	31	17	11	116	130	122	105	126	114
IM675_21150	mrdA	penicillin-binding protein 2	1.48	2.2e-17	417	418	150	173	132	143	397	460	397	469	397	387
IM675_31390	oprB	carbohydrate porin OprB	-2.05	2.4e-17	409	413	1698	1220	2340	1533	396	333	509	428	375	423
IM675_19325	NA	hypothetical protein	-1.44	2.5e-17	1089	1180	3088	2742	2871	3650	1213	1265	1062	957	1058	1252
IM675_10770	NA	hypothetical protein	-1.77	2.5e-17	107	104	361	381	345	358	99	88	125	82	105	133
IM675_31020	NA	nuclear transport factor 2 family protein	-2.08	2.6e-17	215	208	900	633	879	1187	189	176	261	184	250	212
IM675_11500	NA	fumarate reductase/succinate dehydrogenase flavoprotein subunit	2.1	3.3e-17	872	772	192	255	155	166	698	629	990	854	1018	744
IM675_18755	NA	alginate O-acetyltransferase AlgF	-2.77	3.6e-17	29	26	190	106	189	276	29	30	20	28	33	27
IM675_29890	NA	hypothetical protein	-2.06	4.8e-17	117	108	468	316	462	626	88	114	122	110	118	122
IM675_20565	NA	FecR family protein	3.13	4.9e-17	103	118	13	17	10	11	88	130	137	99	91	118
IM675_03115	NA	biliverdin-producing heme oxygenase	2.03	4.9e-17	5661	5727	1395	2091	1053	1042	5561	5673	5946	5859	5643	5480
IM675_00565	NA	RNA polymerase sigma factor	3.16	6.5e-17	95	105	11	13	10	11	98	102	115	70	105	108
IM675_24395	NA	hypothetical protein	-2.13	6.5e-17	1944	1882	8391	4708	9522	10943	1847	1890	1911	2172	1838	1821
IM675_18490	NA	GNAT family N-acetyltransferase	-1.58	7.1e-17	1457	1772	4819	5044	4510	4904	2002	1897	1418	1321	1389	1660
IM675_04040	NA	hypothetical protein	1.64	8.2e-17	314	271	94	98	85	99	291	266	255	348	279	316
IM675_17620	NA	EAL domain-containing protein	-1.4	8.6e-17	441	409	1126	1089	1109	1180	382	365	481	456	372	496
IM675_20870	NA	nucleotide-binding protein	1.77	8.8e-17	118227	119196	34808	43576	27212	33635	136182	133339	88068	122831	110749	121101
IM675_28150	yrfG	GMP/IMP nucleotidase	1.27	1e-16	378	387	159	172	154	151	405	370	387	360	368	406
IM675_17425	NA	SDR family oxidoreductase	-3.74	1e-16	89	88	1179	333	923	2281	77	100	87	78	95	94
IM675_19400	mexJ	multidrug efflux RND transporter periplasmic adaptor subunit MexJ	2.06	1.1e-16	333	358	83	119	67	64	312	357	405	280	373	346
IM675_20715	cioA	cyanide-insensitive cytochrome bd quinol oxidase subunit I	-1.24	1.1e-16	1903	1858	4435	4457	4124	4724	1833	1894	1848	1539	2102	2069
IM675_08690	NA	C39 family peptidase	-2.49	1.1e-16	291	318	1708	991	1420	2715	301	288	366	265	326	282
IM675_10740	NA	PLDc_N domain-containing protein	-2.77	1.1e-16	16	15	105	105	106	104	15	15	15	14	25	8
IM675_22425	NA	amino acid ABC transporter permease	1.92	1.2e-16	196	196	52	45	53	57	160	205	223	204	212	171
IM675_14095	NA	formate/nitrite transporter family protein	-1.49	1.3e-16	570	494	1490	1345	1455	1671	402	495	585	537	582	589
IM675_16190	NA	MBL fold metallo-hydrolase	3.99	1.4e-16	93	102	6	2	3	14	109	104	92	115	83	81
IM675_10780	NA	PAS domain S-box protein	-1.37	1.9e-16	474	431	1170	1002	1291	1219	392	417	486	419	507	497
IM675_17695	NA	ATP-dependent Clp protease proteolytic subunit	-1.71	2e-16	4113	5257	15314	18544	13581	13817	5721	5748	4301	3986	3921	4432
IM675_15290	NA	hypothetical protein	1.56	2.3e-16	308	278	99	119	99	80	266	299	270	292	317	314
IM675_15255	NA	hypothetical protein	-1.91	2.4e-16	23096	29337	98260	90235	88725	115819	34418	26773	26819	17625	22430	29232
IM675_06750	NA	chemotaxis protein CheW	-1.32	2.4e-16	1341	1386	3412	2907	3356	3975	1448	1356	1353	1207	1260	1556
IM675_18680	NA	autotransporter domain-containing protein	-1.7	2.6e-16	126	126	408	347	504	374	132	100	145	126	115	139
IM675_18045	NA	VOC family protein	2.75	3.3e-16	200	169	27	17	31	33	135	148	224	177	259	164
IM675_04295	NA	phenylalanine 4-monooxygenase	-1.41	3.4e-16	6706	5846	16721	13362	18028	18775	6155	5379	6004	6044	6878	7196
IM675_18150	NA	RNA polymerase sigma factor	2.1	3.7e-16	229	230	54	75	46	40	278	183	229	251	215	220
IM675_27280	rfaP	lipopolysaccharide core heptose(I) kinase RfaP	1.79	4.3e-16	398	366	111	97	110	126	316	315	467	446	373	376
IM675_05310	NA	branched-chain amino acid ABC transporter substrate-binding protein	-1.95	4.4e-16	1264	1401	5160	3214	5778	6489	1651	1226	1328	1223	1276	1292
IM675_29690	NA	inhibitor of vertebrate lysozyme family protein	-2.66	4.5e-16	11165	16880	88808	87083	100104	79237	13642	10160	26837	10902	11319	11274
IM675_07280	NA	amino acid ABC transporter permease	-1.5	4.7e-16	212	249	653	788	608	562	275	250	223	205	215	214
IM675_08520	NA	ribonuclease E inhibitor RraB	-1.95	4.7e-16	3616	3654	14026	11789	12132	18158	3804	2992	4166	2663	3550	4633
IM675_17045	NA	Spy/CpxP family protein refolding chaperone	-2.21	4.8e-16	991	1224	5112	2966	6326	6044	1296	1078	1298	1181	896	897
IM675_10680	NA	glutathione-dependent formaldehyde dehydrogenase	-2.49	5e-16	32	24	158	181	168	124	17	29	26	36	20	39
IM675_18595	NA	iron-containing redox enzyme family protein	1.25	5.1e-16	631	584	257	252	242	276	551	632	569	578	694	621
IM675_03550	NA	alkyl/aryl-sulfatase	3.06	5.5e-16	338	258	36	25	20	64	217	203	355	355	365	294
IM675_19880	NA	AraC family transcriptional regulator	2	5.6e-16	1521	1747	410	589	301	341	1613	1872	1755	1271	1719	1573
IM675_14920	NA	helix-turn-helix transcriptional regulator	1.61	5.7e-16	7607	6719	2343	3019	1944	2065	6826	6120	7212	6513	8048	8259
IM675_21260	NA	GNAT family N-acetyltransferase	-1.52	6.8e-16	899	1072	2825	2892	3198	2385	1227	1039	948	790	896	1010
IM675_19735	trmD	tRNA (guanosine(37)-N1)-methyltransferase TrmD	2.21	9e-16	1534	2230	408	461	391	373	2403	2719	1567	1849	1434	1319
IM675_10635	NA	hypothetical protein	-2.78	9.3e-16	18	26	150	119	162	170	15	41	21	17	23	15
IM675_26840	NA	mechanosensitive ion channel family protein	-1.73	9.7e-16	99	107	340	266	359	397	124	101	95	84	117	96
IM675_11505	NA	GntR family transcriptional regulator	2.43	9.7e-16	2589	2411	466	744	330	323	2559	1809	2865	2198	2842	2728
IM675_25820	NA	CsbD family protein	-2.04	1e-15	65309	84023	307910	260749	303815	359166	105570	55103	91396	66022	57333	72572
IM675_26265	fdxH	formate dehydrogenase subunit beta	-2.16	1.2e-15	357	319	1509	1006	1478	2042	290	271	397	448	293	329
IM675_19615	NA	hypothetical protein	2.16	1.3e-15	858	829	189	289	137	140	760	702	1025	848	882	843
IM675_05300	NA	high-affinity branched-chain amino acid ABC transporter permease LivM	-1.55	1.3e-15	102	117	321	356	285	320	124	127	101	85	110	112
IM675_29980	NA	N-acetylmuramoyl-L-alanine amidase	2.8	1.3e-15	113	97	16	20	8	19	97	112	83	122	117	101
IM675_17180	NA	3'-5' exonuclease	-1.78	1.4e-15	51	52	177	155	213	162	59	45	53	54	57	44
IM675_14485	NA	RebB family R body protein	-2.42	1.6e-15	48	45	247	178	321	242	40	43	52	63	53	28
IM675_04235	NA	EAL domain-containing protein	-1.24	1.7e-15	1849	1767	4271	3988	4622	4203	1618	1566	2117	1703	1869	1975
IM675_12235	NA	L-serine ammonia-lyase	-1.61	1.9e-15	87	85	263	209	273	306	74	88	92	78	87	97
IM675_09800	NA	PQQ-dependent methanol/ethanol family dehydrogenase	-2.84	2.2e-15	116	122	853	317	1056	1185	134	132	101	116	115	117
IM675_09555	NA	PAS domain-containing methyl-accepting chemotaxis protein	-1.94	2.5e-15	627	541	2239	1460	2488	2769	575	461	588	517	649	715
IM675_04900	NA	3-oxoacyl-ACP synthase III family protein	1.35	2.8e-15	976	1089	403	403	468	338	1084	1206	976	906	1010	1012
IM675_28465	NA	acyltransferase	1.19	2.8e-15	723	729	319	330	282	346	747	688	752	636	763	769
IM675_05100	NA	glutathione S-transferase N-terminal domain-containing protein	-1.12	3e-15	560	593	1250	1441	1203	1106	580	587	613	532	581	568
IM675_17800	hsbA	anti-anti sigma factor HsbA	-1.28	3e-15	951	1054	2440	2025	2565	2731	1134	977	1051	857	965	1031
IM675_05360	NA	flagellar basal body P-ring protein FlgI	-2	3.3e-15	75	110	367	298	405	397	118	91	119	65	84	74
IM675_11610	NA	AAA family ATPase	1.83	3.3e-15	195	193	55	63	47	56	205	211	165	161	205	218
IM675_09460	NA	sigma-70 family RNA polymerase sigma factor	2.03	3.4e-15	351	380	89	122	92	54	327	370	444	334	403	317
IM675_02040	NA	acyl-CoA dehydrogenase	-1.45	3.6e-15	525	644	1601	1644	1566	1593	616	748	569	443	553	579
IM675_11840	tssC	type VI secretion system contractile sheath large subunit	-1.95	3.9e-15	131	137	518	392	612	551	135	94	181	146	118	129
IM675_21250	NA	ethanolamine ammonia-lyase subunit EutB	-2.72	4e-15	171	266	1440	1497	1418	1405	413	230	156	126	169	217
IM675_18620	mexP	multidrug efflux RND transporter periplasmic adaptor subunit MexP	1.8	4.2e-15	345	290	92	84	82	108	280	298	292	268	362	406
IM675_12300	NA	hypothetical protein	2.05	4.4e-15	1571	1514	373	497	222	400	1838	1375	1330	1400	1533	1780
IM675_23855	mreD	rod shape-determining protein MreD	2.56	4.6e-15	158	223	32	39	34	24	219	265	184	202	140	133
IM675_02015	NA	NAD(P)-dependent oxidoreductase	-2.7	5e-15	54	66	389	584	393	191	66	50	82	52	48	61
IM675_16185	NA	pyridoxamine 5'-phosphate oxidase family protein	4.48	5.2e-15	83	83	4	6	3	2	87	76	85	92	86	69
IM675_07310	NA	response regulator transcription factor	-1.77	5.2e-15	151	137	493	353	478	648	143	134	134	129	165	159
IM675_20875	NA	transcriptional regulator	1.64	5.5e-15	68596	73713	22906	29781	20003	18936	82245	81305	57590	72510	64940	68339
IM675_15140	NA	carboxypeptidase family protein	1.71	5.6e-15	211	213	65	88	63	45	211	207	222	202	219	212
IM675_30500	NA	hypothetical protein	1.92	5.8e-15	1012	1082	278	370	182	282	1280	1122	844	1030	1012	995
IM675_18615	mexQ	multidrug efflux RND transporter permease subunit MexQ	1.83	6.3e-15	302	241	77	81	65	84	205	263	256	262	311	332
IM675_26020	NA	response regulator	1.5	7.2e-15	307	350	116	134	119	94	369	317	364	296	331	295
IM675_20915	NA	helix-turn-helix transcriptional regulator	1.49	7.9e-15	188	199	69	69	64	75	203	194	201	201	179	184
IM675_10725	NA	DUF3182 family protein	-1.75	8.2e-15	210	202	695	770	730	585	216	151	239	162	210	257
IM675_23550	ftsL	cell division protein FtsL	-1.54	8.3e-15	159	184	499	584	451	462	190	188	173	135	147	196
IM675_24850	pilE	type 4a pilus minor pilin PilE	-2.55	8.5e-15	145	139	832	411	935	1150	118	107	190	164	145	127
IM675_25490	NA	TonB-dependent receptor	1.34	9.5e-15	302	287	116	119	112	118	306	262	294	326	307	272
IM675_25805	NA	DUF748 domain-containing protein	-0.9	9.9e-15	1464	1503	2769	2575	3043	2689	1494	1500	1514	1382	1528	1482
IM675_27885	NA	rhodanese-like domain-containing protein	1.53	1e-14	334	383	124	148	113	112	365	442	344	316	351	333
IM675_17170	NA	GNAT family N-acetyltransferase	-1.85	1e-14	135	115	453	338	480	542	128	85	133	117	141	148
IM675_16025	nagZ	beta-N-acetylhexosaminidase	1.74	1.1e-14	896	792	252	323	258	175	724	728	923	839	1001	847
IM675_18035	tsaA	tRNA (N6-threonylcarbamoyladenosine(37)-N6)-methyltransferase TrmO	2.78	1.1e-14	101	84	14	13	12	16	68	83	102	90	109	103
IM675_26560	NA	hypothetical protein	-1.11	1.2e-14	195	190	414	413	439	392	193	202	174	196	189	201
IM675_20020	leuA	2-isopropylmalate synthase	-1.46	1.3e-14	2906	2741	7782	9971	6878	6497	2876	2474	2873	2530	3024	3166
IM675_09955	NA	gamma-carboxygeranoyl-CoA hydratase	-2.84	1.5e-14	50	30	289	258	347	261	38	12	40	43	59	49
IM675_09810	pqqA	pyrroloquinoline quinone precursor peptide PqqA	-2.55	1.5e-14	145	133	812	378	1207	851	121	109	168	154	135	145
IM675_21680	NA	hypothetical protein	-1.44	1.5e-14	221	218	596	486	584	717	199	235	220	188	229	246
IM675_25665	NA	hemin ABC transporter substrate-binding protein	1.88	1.5e-14	271	307	79	91	80	65	260	310	352	203	303	308
IM675_02595	fba	fructose-bisphosphate aldolase class II	-1.05	1.6e-14	2575	2696	5460	6265	4812	5303	2732	2846	2511	2570	2483	2671
IM675_13960	eco	serine protease inhibitor ecotin	1.9	1.7e-14	2716	2877	749	1108	567	572	3108	3124	2399	2659	2711	2778
IM675_22290	dkgB	2,5-didehydrogluconate reductase DkgB	2.42	1.8e-14	102	121	21	28	12	24	136	117	109	93	102	112
IM675_26605	brlR	c-di-GMP-binding multidrug transporter transcriptional regulator BrlR	1.41	1.8e-14	6832	6054	2433	2730	2216	2355	5402	6589	6172	5364	7466	7666
IM675_21070	NA	hypothetical protein	-1.89	1.9e-14	487	474	1785	1130	1956	2269	418	426	579	430	494	537
IM675_21220	NA	oxidoreductase	-1.99	1.9e-14	327	255	1160	783	1175	1523	232	223	309	284	342	354
IM675_06380	NA	glutathione peroxidase	-1.49	2e-14	442	577	1430	1350	1535	1404	527	559	645	388	441	499
IM675_06480	NA	mechanosensitive ion channel family protein	-1.32	2.1e-14	289	309	747	872	783	585	288	330	309	294	286	288
IM675_25660	NA	iron ABC transporter permease	2.18	2.2e-14	116	124	26	14	34	30	125	134	114	104	127	116
IM675_22560	pchE	pyochelin non-ribosomal peptide synthetase PchE	1.15	2.3e-14	1112	1102	498	542	506	446	1052	1038	1214	988	1115	1232
IM675_24315	ssb	single-stranded DNA-binding protein	-2.03	2.9e-14	182	175	730	400	873	916	190	167	168	182	194	169
IM675_05505	NA	DUF2132 domain-containing protein	1.59	3e-14	740	684	237	319	191	201	651	759	643	667	773	782
IM675_07455	xdhC	xanthine dehydrogenase accessory protein XdhC	-2.17	3.1e-14	75	67	321	198	337	427	54	69	79	79	59	88
IM675_17185	NA	cyclic nucleotide-binding/CBS domain-containing protein	-2.47	3.3e-14	76	51	352	266	432	358	40	35	78	80	84	65
IM675_13375	nuoL	NADH-quinone oxidoreductase subunit L	-1.66	3.4e-14	518	541	1671	1147	2035	1830	606	530	486	471	483	599
IM675_11165	NA	undecaprenyl-phosphate glucose phosphotransferase	1.58	3.5e-14	16835	14860	5294	6843	4153	4888	17516	13619	13446	15514	16607	18385
IM675_13965	NA	hypothetical protein	-1.24	3.5e-14	1164	1261	2860	2949	2351	3279	1220	1377	1187	1267	1066	1159
IM675_24505	NA	methyl-accepting chemotaxis protein	1.97	3.5e-14	194	182	47	30	65	46	156	209	181	192	183	207
IM675_23490	ftsZ	cell division protein FtsZ	-2.81	3.8e-14	2888	2892	20199	6707	26724	27165	2618	3381	2678	2826	2766	3074
IM675_20660	NA	PhoH family protein	-2.04	3.9e-14	7235	6629	28461	15312	33338	36734	6254	6161	7471	6790	7130	7785
IM675_13810	NA	DUF1173 family protein	-1.45	4e-14	2107	2120	5788	4572	5475	7317	2286	2174	1899	1821	2145	2355
IM675_23775	raiA	ribosome-associated translation inhibitor RaiA	-2.07	4e-14	23925	28927	111162	68513	100651	164323	32719	28556	25505	22544	23214	26017
IM675_02350	NA	acyl-CoA dehydrogenase C-terminal domain-containing protein	-2.86	4.1e-14	162	120	1029	1039	396	1652	127	107	127	145	166	174
IM675_27480	rpmE	50S ribosomal protein L31	2.26	4.1e-14	7453	9991	1827	2266	1363	1853	10942	13071	5962	8607	7005	6746
IM675_05355	flgH	flagellar basal body L-ring protein FlgH	-2.44	4.3e-14	89	162	681	575	796	671	208	128	149	74	104	90
IM675_23280	sodB	superoxide dismutase [Fe]	-1.2	4.7e-14	931	1006	2216	1989	2647	2014	1110	988	918	901	938	955
IM675_30270	NA	phospholipase	-1.73	4.7e-14	83	78	265	213	283	301	78	61	94	92	66	89
IM675_02705	ltrA	group II intron reverse transcriptase/maturase	-2.14	5e-14	11944	12949	54784	31494	49823	83035	13275	14752	10820	11168	12475	12187
IM675_24470	NA	SOS response-associated peptidase family protein	-1.48	5.2e-14	966	837	2507	1950	2614	2957	792	818	899	849	920	1129
IM675_02710	NA	EAL domain-containing protein	-1.46	5.3e-14	614	678	1776	1311	2005	2012	700	673	660	699	543	599
IM675_29945	NA	energy transducer TonB	2.24	5.5e-14	6128	6716	1360	1810	1204	1066	9496	5408	5246	5101	4861	8423
IM675_14425	NA	transglutaminase family protein	-1.23	5.7e-14	201	226	500	463	478	559	235	205	238	214	183	206
IM675_00940	NA	MFS transporter	-1.49	5.8e-14	195	184	532	606	483	507	184	157	210	162	239	182
IM675_05350	flgG	flagellar basal-body rod protein FlgG	-2.95	6.1e-14	71	149	851	673	981	899	220	134	94	69	84	61
IM675_23510	murC	UDP-N-acetylmuramate--L-alanine ligase	-1.16	6.6e-14	582	559	1271	1089	1404	1321	603	505	567	521	607	618
IM675_01275	NA	gamma-glutamyl-gamma-aminobutyrate hydrolase family protein	1.1	7e-14	3499	3847	1708	1730	1742	1652	4344	3969	3227	3435	3409	3653
IM675_13285	purB	adenylosuccinate lyase	1.7	7.1e-14	600	701	200	239	191	170	701	859	542	694	545	562
IM675_06640	fliL	flagellar basal body-associated protein FliL	-1.35	7.4e-14	139	147	365	344	357	395	176	129	135	122	153	142
IM675_21000	NA	acyl-CoA dehydrogenase family protein	-1.52	7.4e-14	364	397	1094	863	1259	1160	363	330	498	343	374	375
IM675_16790	NA	oligosaccharide flippase family protein	2.06	9.3e-14	3347	3439	817	1250	550	652	4135	3492	2691	3379	3246	3418
IM675_02775	NA	PrkA family serine protein kinase	-1.95	1e-13	22954	18149	79378	55550	78814	103769	15874	17109	21463	17467	24698	26696
IM675_27725	hutH	histidine ammonia-lyase	2.91	1.1e-13	1200	1227	162	303	84	99	1129	1695	858	1166	1163	1272
IM675_10795	NA	class I SAM-dependent methyltransferase	-2.77	1.1e-13	11	20	104	103	117	91	10	27	23	10	12	12
IM675_25955	recN	DNA repair protein RecN	-1.3	1.2e-13	563	560	1386	1692	1273	1192	573	479	627	526	573	589
IM675_20105	fdx	ISC system 2Fe-2S type ferredoxin	1.92	1.2e-13	864	935	237	325	228	159	1025	946	835	1117	728	748
IM675_10605	NA	DUF2513 domain-containing protein	-2.26	1.3e-13	55	56	264	180	377	234	44	52	73	63	60	41
IM675_09605	NA	RimK family protein	-1.1	1.4e-13	604	584	1274	1161	1423	1238	609	559	583	518	638	656
IM675_18905	NA	PhzF family phenazine biosynthesis protein	-1.92	1.6e-13	211	199	778	506	780	1047	195	168	234	169	223	242
IM675_07000	NA	urate hydroxylase PuuD	-1.44	1.6e-13	109	136	332	284	322	389	133	143	131	105	113	109
IM675_12160	NA	hypothetical protein	2.55	1.6e-13	108	100	18	22	21	10	84	83	134	102	115	107
IM675_17405	NA	transcriptional regulator	-2.22	1.6e-13	47	45	215	186	207	253	29	66	41	34	44	63
IM675_24575	NA	hypothetical protein	1.48	1.7e-13	2447	2197	833	1117	704	679	2135	2215	2240	2247	2519	2574
IM675_22970	flp	type 4b pilus Flp major pilin	-1.68	1.9e-13	632	589	1964	1824	1419	2649	592	484	691	643	595	658
IM675_04605	NA	sensor histidine kinase	2.14	1.9e-13	163	160	37	44	22	46	118	185	178	152	175	161
IM675_19905	guaB	IMP dehydrogenase	1.61	1.9e-13	2283	2164	728	1020	581	583	2214	2361	1918	2315	2351	2182
IM675_13680	NA	VWA domain-containing protein	-1.01	2e-13	949	1001	1964	1841	1874	2176	919	989	1096	877	997	971
IM675_27275	NA	heptose kinase	1.14	2.2e-13	437	413	192	197	194	186	434	364	440	453	445	412
IM675_04370	acs	acetate--CoA ligase	-2.04	2.2e-13	1270	1105	4878	3650	7225	3760	1019	922	1373	1026	1416	1369
IM675_10730	NA	alpha/beta fold hydrolase	-1.85	2.2e-13	107	91	359	409	332	336	67	93	113	79	107	135
IM675_15925	NA	lipoprotein-releasing ABC transporter permease subunit	1.55	2.5e-13	794	778	270	369	214	226	874	767	691	767	796	817
IM675_07420	NA	hypothetical protein	-1.79	2.5e-13	3065	3329	11059	9085	8712	15380	4003	3412	2571	2788	2943	3464
IM675_12805	NA	acyl-CoA synthetase	-3.01	2.6e-13	85	73	637	202	714	996	81	52	84	78	85	91
IM675_22570	pchD	pyochelin biosynthesis salicyl-AMP ligase PchD	1.53	2.6e-13	897	886	309	373	313	239	879	692	1086	875	906	908
IM675_21195	NA	LON peptidase substrate-binding domain-containing protein	-1.77	2.6e-13	79	83	276	239	282	307	81	98	71	52	87	97
IM675_12125	NA	Bro-N domain-containing protein	-2.21	2.8e-13	150	162	725	364	902	908	178	154	154	116	165	170
IM675_04240	NA	iron-containing redox enzyme family protein	-1.61	3e-13	439	505	1446	1211	1620	1507	494	388	633	397	394	527
IM675_25640	NA	TfoX/Sxy family protein	-1.45	3.1e-13	698	637	1826	1306	1897	2275	669	634	608	664	687	743
IM675_08085	NA	GFA family protein	-1.76	3.3e-13	88	92	304	270	359	284	121	62	92	95	76	94
IM675_09700	NA	hypothetical protein	-1.78	4.4e-13	239	315	952	713	985	1158	378	244	323	250	246	222
IM675_19605	NA	MFS transporter	2.56	4.6e-13	316	238	47	64	38	40	160	192	364	261	362	324
IM675_03685	NA	DegQ family serine endoprotease	1.61	4.8e-13	3474	3201	1090	1447	1101	722	3115	2971	3515	3599	3524	3300
IM675_10760	NA	hypothetical protein	-2.34	5.8e-13	35	34	174	134	174	215	41	15	45	36	29	40
IM675_20365	NA	amino acid ABC transporter substrate-binding protein	-1.42	6.3e-13	129	122	336	294	347	366	131	106	128	101	149	137
IM675_07270	NA	amino acid ABC transporter ATP-binding protein	-1.4	6.4e-13	354	393	984	1130	928	895	436	406	336	300	326	434
IM675_14935	NA	TIGR01244 family phosphatase	1.3	7.1e-13	2044	1830	786	886	832	640	1712	1810	1970	1725	2326	2080
IM675_14285	NA	hypothetical protein	3.3	7.4e-13	107	72	9	8	12	6	53	94	70	91	124	107
IM675_25135	NA	YdcH family protein	-1.63	8.2e-13	2513	2693	8037	5685	8313	10111	2835	2630	2616	1936	2582	3021
IM675_11560	NA	TauD/TfdA family dioxygenase	2.67	8.3e-13	319	313	49	42	77	27	236	219	484	296	378	282
IM675_09615	NA	sugar ABC transporter substrate-binding protein	-1.38	8.4e-13	218	227	579	459	638	639	262	204	215	212	192	249
IM675_23520	ftsW	putative lipid II flippase FtsW	-0.91	8.6e-13	567	601	1099	1034	1094	1169	563	657	582	561	557	582
IM675_13305	NA	secretin	-1.35	9.7e-13	497	451	1208	891	1374	1361	428	471	453	456	508	527
IM675_13760	NA	VOC family protein	-1.6	1.1e-12	102	114	327	252	366	365	109	90	141	102	93	111
IM675_25405	pagL	lipid A 3-O-deacylase	-2.05	1.1e-12	7406	5311	26282	21783	36033	21030	4784	4994	6155	9390	5383	7444
IM675_21405	NA	riboflavin synthase	1.88	1.1e-12	252	193	61	78	48	57	170	178	232	237	261	259
IM675_19890	NA	SDR family NAD(P)-dependent oxidoreductase	2.64	1.1e-12	89	85	14	11	12	19	72	78	106	112	83	73
IM675_23285	NA	EAL domain-containing protein	-1.21	1.1e-12	634	563	1388	1306	1467	1389	687	471	533	620	617	665
IM675_05945	NA	C40 family peptidase	-1.12	1.2e-12	965	1136	2277	2372	2302	2157	1177	1146	1086	1107	874	914
IM675_30485	NA	DUF4113 domain-containing protein	2.07	1.2e-12	154	151	36	39	34	37	157	194	102	135	170	157
IM675_30375	NA	amidohydrolase	-1.27	1.3e-12	354	318	811	694	758	983	330	320	304	400	343	319
IM675_11980	pvdM	pyoverdine-tailoring dipeptidase-like protein PvdM	1.5	1.3e-12	602	654	221	200	228	236	711	763	488	684	510	612
IM675_09920	maiA	maleylacetoacetate isomerase	-1.99	1.4e-12	68	63	261	341	242	201	56	45	89	57	78	69
IM675_12035	NA	hypothetical protein	1.75	1.5e-12	107	108	32	34	33	29	111	107	106	111	111	99
IM675_21255	eutC	ethanolamine ammonia-lyase subunit EutC	-2.28	1.5e-12	34	53	209	158	251	217	73	45	41	26	41	35
IM675_20790	NA	GNAT family N-acetyltransferase	-1.52	1.5e-12	913	849	2532	1914	2436	3247	813	719	1015	815	932	994
IM675_21675	NA	cyclic di-GMP phosphodiesterase	-1.76	1.5e-12	268	238	860	628	810	1141	212	223	277	203	310	291
IM675_07375	rhtA	threonine/homoserine exporter RhtA	2.13	1.5e-12	127	123	29	22	25	40	99	157	113	144	112	127
IM675_16595	NA	FimV family protein	-1.32	1.6e-12	1751	2005	4690	4432	4307	5330	2218	2011	1787	1404	1798	2050
IM675_16725	NA	multidrug efflux MFS transporter	2.08	1.6e-12	209	264	56	69	43	57	281	330	181	239	193	196
IM675_01825	NA	aspartate carbamoyltransferase catalytic subunit	1.07	1.7e-12	872	754	386	405	403	350	735	717	810	856	895	865
IM675_28090	dctP	C4-dicarboxylate TRAP substrate-binding protein DctP	-1.78	1.8e-12	232	282	882	908	915	822	356	311	180	194	227	276
IM675_27070	cpdA	3',5'-cyclic-AMP phosphodiesterase	1.71	1.9e-12	226	193	65	88	54	53	203	170	207	227	248	205
IM675_27790	gloA	lactoylglutathione lyase	-1.09	2e-12	1185	1169	2515	2791	2386	2367	1078	1182	1247	983	1239	1333
IM675_11990	NA	formylglycine-generating enzyme family protein	2.36	2e-12	105	110	21	33	18	13	119	79	132	110	100	106
IM675_04770	NA	cold-shock protein	1.64	2.1e-12	329	290	99	116	111	70	360	254	257	335	327	325
IM675_08605	NA	hypothetical protein	-1.3	2.1e-12	332	322	803	636	974	798	304	321	340	293	331	371
IM675_28590	NA	sensor histidine kinase	-1.2	2.2e-12	2364	2346	5403	5402	4440	6368	2524	2120	2393	2037	2537	2518
IM675_24550	NA	hypothetical protein	-2.21	2.3e-12	5231	5303	24297	14270	28843	29778	7066	5288	3556	4236	4506	6951
IM675_05885	NA	acyl-CoA dehydrogenase family protein	1.09	2.3e-12	400	397	188	213	184	167	419	374	398	410	377	413
IM675_23230	NA	ferrous iron transporter C	2.32	2.3e-12	126	133	26	39	26	13	114	140	145	100	161	118
IM675_18750	NA	alginate O-acetylase	-2.36	2.3e-12	21	17	96	64	113	112	18	15	17	23	26	13
IM675_18730	algG	mannuronan 5-epimerase AlgG	-2.22	2.4e-12	71	56	295	153	342	390	53	66	48	79	68	65
IM675_03130	vreI	RNA polymerase sigma factor VreI	4.64	2.8e-12	71	69	3	6	2	0	62	84	61	74	80	58
IM675_21720	NA	biliverdin-producing heme oxygenase	-1.5	2.9e-12	259	268	742	519	901	806	260	288	255	219	282	274
IM675_16350	NA	hypothetical protein	1.42	3e-12	307	268	108	113	103	107	319	248	236	338	290	292
IM675_05830	napF	ferredoxin-type protein NapF	-2.24	3e-12	41	35	179	119	229	188	35	21	48	50	33	40
IM675_12315	NA	hypothetical protein	1.88	3.1e-12	1353	1534	392	372	257	548	1937	1444	1220	1319	1210	1532
IM675_21275	NA	DedA family protein	1.7	3.2e-12	449	458	140	200	121	99	502	444	428	530	409	408
IM675_14930	NA	MBL fold metallo-hydrolase	1.36	3.3e-12	3688	3073	1316	1500	1265	1184	2710	2727	3781	3397	4000	3667
IM675_11465	NA	carbohydrate porin	-1.63	3.4e-12	111	128	370	392	363	355	155	103	127	102	86	146
IM675_04305	NA	DUF2790 domain-containing protein	2.02	4e-12	657	735	172	211	129	177	847	900	458	492	705	773
IM675_09720	NA	hypothetical protein	-2.31	4e-12	37	54	225	200	295	180	76	36	49	40	28	45
IM675_12400	NA	cytochrome P450	-1.47	4.2e-12	149	149	415	333	495	416	154	113	182	151	145	152
IM675_02815	ltrA	group II intron reverse transcriptase/maturase	-1.48	4.7e-12	10983	12017	32028	24099	28183	43800	12178	12946	10928	10503	11527	10917
IM675_10850	NA	glucose starvation-inducible protein B	-2.99	4.9e-12	32	23	220	116	324	221	8	27	35	30	34	33
IM675_09170	NA	GGDEF domain-containing protein	-1.49	5e-12	418	462	1232	1081	988	1628	477	469	439	344	433	477
IM675_24145	NA	DUF1780 domain-containing protein	-1.26	5.1e-12	366	342	850	673	893	983	349	293	384	375	342	382
IM675_10670	NA	endonuclease/exonuclease/phosphatase family protein	-2.24	6e-12	16	11	65	73	56	65	8	12	15	18	15	15
IM675_24445	NA	hypothetical protein	-2.07	6.3e-12	73	57	274	153	355	314	58	61	51	78	80	63
IM675_20880	NA	hypothetical protein	1.23	6.9e-12	2604	2475	1084	975	1082	1195	2713	2828	1883	2652	2470	2690
IM675_01075	NA	hypothetical protein	-1.2	7.5e-12	742	717	1676	1311	1728	1990	716	761	675	661	775	789
IM675_13290	NA	cupin domain-containing protein	1.99	8.1e-12	163	194	44	34	53	46	156	267	160	157	174	157
IM675_09915	NA	aromatic acid/H+ symport family MFS transporter	-1.8	8.1e-12	67	80	255	342	255	169	69	78	93	68	68	67
IM675_05570	dgt	dGTPase	-1.07	8.3e-12	212	220	454	445	467	449	248	209	205	196	199	240
IM675_27510	NA	DUF971 domain-containing protein	0.94	9.1e-12	1352	1229	672	711	655	650	1167	1183	1337	1439	1363	1253
IM675_11335	NA	GMC family oxidoreductase	-1.12	9.1e-12	198	197	427	398	503	381	199	211	182	190	202	202
IM675_07715	NA	hypothetical protein	-1.3	9.7e-12	355	362	880	847	1064	730	402	310	373	311	405	348
IM675_23290	NA	hypothetical protein	-1.67	1e-11	58	56	182	178	185	182	39	66	62	44	72	58
IM675_13690	NA	MoxR family ATPase	-1.38	1e-11	2315	2774	6610	6166	5529	8136	3146	2911	2264	2198	2309	2436
IM675_13480	queD	6-carboxytetrahydropterin synthase QueD	1.63	1e-11	1160	1187	379	503	328	306	1493	1147	921	1348	1034	1097
IM675_08720	NA	ATP-dependent zinc protease	1.39	1.1e-11	1345	1316	506	664	487	368	1369	1421	1157	1305	1416	1315
IM675_02235	NA	glycine cleavage system protein R	-1.79	1.1e-11	262	251	887	597	1134	930	220	196	338	240	250	295
IM675_23815	NA	FagA protein	1.55	1.2e-11	4309	4481	1499	2110	1198	1190	4114	4183	5145	3890	4742	4296
IM675_09705	NA	ABC-F family ATPase	1.71	1.2e-11	1646	1714	512	759	453	323	1722	1782	1637	1578	1738	1623
IM675_08675	NA	helix-turn-helix transcriptional regulator	-0.97	1.2e-11	1927	1854	3706	3239	3695	4185	1926	1662	1973	1811	1957	2013
IM675_12935	NA	NAD(P)H-dependent oxidoreductase	2.15	1.3e-11	137	113	29	41	16	30	95	115	128	137	151	125
IM675_19450	ppc	phosphoenolpyruvate carboxylase	-1.23	1.3e-11	294	289	685	533	737	784	270	272	323	266	306	309
IM675_20070	hisS	histidine--tRNA ligase	1.31	1.3e-11	772	935	343	353	388	287	1014	1013	778	787	768	761
IM675_25120	NA	PilZ domain-containing protein	-1.27	1.3e-11	616	667	1543	1214	1694	1722	612	606	783	559	619	671
IM675_28500	elbB	isoprenoid biosynthesis glyoxalase ElbB	-1.33	1.4e-11	974	840	2277	2641	2247	1942	811	707	1002	848	993	1080
IM675_00025	NA	hypothetical protein	2.05	1.5e-11	756	699	176	197	93	239	916	522	659	794	699	774
IM675_19560	NA	MHS family MFS transporter	-1.66	1.6e-11	166	148	498	316	545	632	126	151	168	168	159	170
IM675_09950	liuD	methylcrotonyl-CoA carboxylase subunit alpha	-2.08	1.6e-11	115	92	438	441	406	468	83	107	85	185	87	74
IM675_25230	NA	amino acid permease	1.89	1.6e-11	432	507	127	192	108	81	583	512	427	484	405	406
IM675_20175	tgt	tRNA guanosine(34) transglycosylase Tgt	1.16	1.6e-11	1314	1332	591	708	535	529	1457	1295	1243	1520	1178	1244
IM675_22520	NA	MFS transporter	1.58	1.7e-11	373	381	126	145	134	99	335	389	418	486	306	325
IM675_15640	NA	LysE family transporter	2.45	1.8e-11	162	146	29	52	21	13	132	140	166	122	187	176
IM675_00990	NA	DMT family transporter	1.98	1.8e-11	277	255	68	102	63	38	297	257	211	225	302	303
IM675_04210	NA	DUF2059 domain-containing protein	-1.07	1.9e-11	2778	2848	5888	7035	5413	5216	2968	2971	2605	2738	2529	3068
IM675_15935	NA	lipoprotein-releasing ABC transporter permease subunit	1.84	1.9e-11	3493	3281	946	1483	736	620	3338	3342	3163	3097	3727	3655
IM675_31520	NA	hypothetical protein	2	2e-11	1077	892	247	275	194	271	1025	969	682	639	1445	1149
IM675_19805	NA	GntR family transcriptional regulator	1.59	2e-11	607	575	195	116	242	228	591	586	548	550	621	649
IM675_09050	NA	SDR family oxidoreductase	-2.47	2.1e-11	439	436	2430	1033	2025	4231	497	472	340	410	457	449
IM675_08540	NA	transglutaminase family protein	-1.92	2.1e-11	137	205	646	722	728	489	271	170	175	121	133	157
IM675_18600	NA	iron-containing redox enzyme family protein	1.2	2.2e-11	3369	2920	1372	1367	1255	1493	3129	2748	2883	2691	3540	3875
IM675_29815	qapR	transcriptional repressor QapR	-2.28	2.2e-11	20	20	97	128	100	62	28	12	20	22	18	20
IM675_14380	NA	DUF4404 family protein	-0.95	2.6e-11	787	808	1538	1683	1351	1579	800	767	857	817	705	838
IM675_31065	NA	2Fe-2S iron-sulfur cluster binding domain-containing protein	2.64	2.8e-11	618	441	85	36	104	115	429	403	491	929	530	395
IM675_23860	mreC	rod shape-determining protein MreC	2.4	2.9e-11	415	294	67	83	63	56	217	366	300	328	640	276
IM675_29740	NA	cytochrome c5 family protein	1.38	2.9e-11	401	443	161	181	182	121	480	420	428	342	466	395
IM675_13740	NA	alpha/beta hydrolase	-1.64	3e-11	216	199	646	547	714	677	177	147	272	169	236	244
IM675_24420	NA	ABC transporter substrate-binding protein	-1.34	3e-11	1420	1272	3415	2672	3137	4437	1460	1146	1210	1426	1434	1400
IM675_19840	purL	phosphoribosylformylglycinamidine synthase	1.32	3.4e-11	1600	1640	649	755	687	505	1862	1678	1381	1347	1810	1643
IM675_10805	NA	carboxylate-amine ligase	-2.89	3.7e-11	15	17	118	86	148	119	27	3	20	18	14	12
IM675_18240	NA	SDR family oxidoreductase	-3.28	3.7e-11	64	49	550	158	349	1144	53	40	54	50	71	70
IM675_05825	NA	chaperone NapD	-1.95	3.8e-11	61	47	209	147	257	223	30	50	61	65	60	58
IM675_28330	NA	DUF2388 domain-containing protein	-1.29	3.8e-11	1737	1549	4005	3092	5048	3873	1440	1465	1741	1643	1762	1805
IM675_15930	lolD	lipoprotein-releasing ABC transporter ATP-binding protein LolD	1.17	3.8e-11	304	279	129	131	131	126	243	287	306	285	308	320
IM675_26880	NA	hypothetical protein	1.71	3.9e-11	561	753	200	170	232	198	771	947	540	548	522	612
IM675_03700	NA	DUF4845 domain-containing protein	-1.85	4e-11	1203	1263	4438	2717	4128	6470	1213	1503	1072	969	1328	1311
IM675_08890	NA	beta-lactamase family protein	-1.67	4.1e-11	614	792	2242	2450	2708	1566	885	903	588	584	619	640
IM675_21370	NA	TIGR02281 family clan AA aspartic protease	-1	4.2e-11	154	151	305	283	297	336	151	149	153	153	158	151
IM675_13090	NA	LysR family transcriptional regulator	-1.61	4.5e-11	2969	3395	9732	8582	8499	12114	4591	2343	3252	2996	2811	3099
IM675_25845	rbfA	30S ribosome-binding factor RbfA	1.95	4.6e-11	187	192	49	34	40	73	193	244	139	176	204	182
IM675_01300	potA	polyamine ABC transporter ATP-binding protein	-1.06	4.9e-11	687	703	1445	1277	1519	1539	790	686	632	585	737	740
IM675_10410	NA	thiamine pyrophosphate-requiring protein	-1.94	4.9e-11	38	27	125	108	103	164	27	28	26	46	38	30
IM675_20160	secF	protein translocase subunit SecF	1.93	5.2e-11	812	968	234	355	196	151	978	1178	748	712	894	831
IM675_19740	rimM	ribosome maturation factor RimM	1.83	5.3e-11	1228	1623	402	545	327	335	1652	2071	1144	1299	1250	1135
IM675_13920	NA	DUF3509 domain-containing protein	2.17	5.4e-11	101	93	22	20	17	29	71	97	113	81	118	103
IM675_17605	rapA	RNA polymerase-associated protein RapA	1.6	5.5e-11	713	788	248	363	186	196	771	889	702	705	733	700
IM675_18380	pap	polyphosphate:AMP phosphotransferase	-1.06	5.7e-11	354	335	719	697	681	779	352	348	305	298	360	403
IM675_22790	rplA	50S ribosomal protein L1	1.43	5.9e-11	2604	3118	1059	1181	1063	932	3094	3964	2297	2367	2724	2722
IM675_22415	NA	amino acid ABC transporter ATP-binding protein	2.37	5.9e-11	77	66	14	19	15	8	60	78	61	74	86	69
IM675_20385	dauB	NAD(P)H-dependent anabolic L-arginine dehydrogenase DauB	1.5	6.5e-11	393	377	137	195	104	112	376	395	360	360	427	390
IM675_15310	NA	DoxX family protein	-0.87	6.5e-11	793	815	1474	1353	1414	1655	760	809	876	753	807	819
IM675_10675	NA	DUF72 domain-containing protein	-2.27	6.6e-11	14	14	68	48	79	78	13	13	18	20	12	10
IM675_16445	NA	NAD(+) kinase	-1.08	6.7e-11	286	327	645	623	714	597	352	350	279	282	283	294
IM675_14895	NA	AraC family transcriptional regulator ligand-binding domain-containing protein	1.26	6.8e-11	1014	863	393	339	385	454	832	737	1019	941	1084	1017
IM675_03865	NA	PepSY domain-containing protein	2.46	7.4e-11	132	204	30	34	31	25	159	301	152	143	147	107
IM675_09775	NA	response regulator transcription factor	-2	7.5e-11	70	58	258	170	209	393	70	59	47	78	65	68
IM675_08695	NA	transporter	-2.05	7.6e-11	145	149	609	303	591	934	129	165	153	137	142	157
IM675_06570	NA	peptide ABC transporter ATP-binding protein	1.26	7.8e-11	272	239	107	117	101	104	253	227	238	249	256	310
IM675_00120	NA	OsmC family protein	-1.64	8.4e-11	355	423	1209	1524	1174	929	303	447	518	296	374	395
IM675_09105	NA	DUF2970 domain-containing protein	-1.37	8.5e-11	427	427	1102	819	1099	1389	420	417	445	345	491	444
IM675_28335	NA	glycine dehydrogenase (aminomethyl-transferring)	-1.51	8.7e-11	194	185	540	373	638	610	173	159	224	200	169	214
IM675_26860	NA	GGDEF domain-containing protein	-1.52	8.8e-11	501	458	1373	1622	1328	1169	453	313	608	469	494	540
IM675_12800	NA	3-hydroxyacyl-CoA dehydrogenase	-3.62	8.9e-11	10	10	126	34	120	223	14	3	14	14	9	8
IM675_01445	NA	YegP family protein	-1.14	9e-11	4144	3687	8654	9276	7979	8708	3503	3392	4168	3323	4374	4735
IM675_05380	NA	class I SAM-dependent methyltransferase	-1.4	9.1e-11	185	183	485	384	477	594	194	165	189	151	175	229
IM675_16525	gspG	GspG family T2SS major pseudopilin variant XcpT	-1.37	1e-10	217	277	637	591	632	688	283	302	247	193	189	269
IM675_30670	NA	hypothetical protein	1.53	1e-10	282	275	97	138	81	72	257	299	268	254	317	276
IM675_05625	hchA	protein deglycase HchA	-1.53	1e-10	229	201	619	452	701	703	219	147	237	238	205	243
IM675_12045	NA	zinc ABC transporter substrate-binding protein	2.05	1e-10	101	102	24	38	25	11	86	120	100	100	95	109
IM675_07465	xdhA	xanthine dehydrogenase small subunit	-1.86	1.1e-10	147	158	552	292	603	760	165	135	172	149	142	151
IM675_06700	fleN	flagellar synthesis regulator FleN	-0.95	1.1e-10	581	641	1182	1220	1195	1131	678	661	585	512	582	648
IM675_01115	gabT	4-aminobutyrate--2-oxoglutarate transaminase	0.92	1.2e-10	2370	2334	1240	1300	1148	1273	2197	2543	2261	2035	2490	2584
IM675_25460	NA	50S ribosomal protein L25/general stress protein Ctc	1.74	1.2e-10	3694	5267	1342	1545	1328	1153	5504	6693	3603	4066	3713	3305
IM675_25855	nusA	transcription termination/antitermination protein NusA	1.72	1.2e-10	5829	5783	1760	1924	1732	1625	7793	5374	4182	4643	8160	4682
IM675_02785	NA	symmetrical bis(5'-nucleosyl)-tetraphosphatase	-1.07	1.2e-10	277	260	565	459	617	620	265	238	278	282	264	286
IM675_26980	orn	oligoribonuclease	-0.97	1.2e-10	700	674	1350	1263	1339	1450	729	636	655	602	692	805
IM675_22585	pchA	isochorismate synthase PchA	1.46	1.2e-10	537	486	187	181	163	217	412	399	646	528	504	580
IM675_30075	NA	F0F1 ATP synthase subunit delta	1.84	1.4e-10	543	737	179	231	144	162	721	969	520	512	613	505
IM675_11875	NA	hypothetical protein	-1.52	1.5e-10	144	163	439	330	498	487	191	159	140	172	111	148
IM675_07025	uraH	hydroxyisourate hydrolase	-0.98	1.5e-10	270	259	521	509	470	583	237	256	282	286	259	264
IM675_14985	ccmB	heme exporter protein CcmB	1.21	1.6e-10	516	546	231	297	181	215	549	534	554	485	528	535
IM675_11495	NA	ferredoxin family protein	2.64	1.7e-10	219	205	33	30	56	14	161	137	316	238	246	173
IM675_17210	NA	alpha/beta fold hydrolase	1.48	1.7e-10	5232	4624	1762	2336	1589	1361	4950	5122	3799	4267	5593	5835
IM675_16530	gspF	GspF family T2SS innner membrane protein variant XcpS	-1.35	1.8e-10	76	75	191	227	198	150	64	79	81	74	80	74
IM675_01220	NA	sodium:solute symporter	2.38	1.8e-10	79	73	14	19	18	6	66	61	92	83	89	67
IM675_19290	NA	elongation factor Ts	1.34	1.8e-10	2138	2369	892	1099	707	870	2332	2839	1937	1916	2368	2131
IM675_14760	NA	hypothetical protein	0.85	1.8e-10	4274	3936	2279	2425	2017	2396	3808	3758	4243	4110	4414	4299
IM675_03680	mucC	alginate biosynthesis regulator MucC	1.2	2e-10	1120	985	459	441	558	378	909	950	1096	1132	1215	1013
IM675_07075	NA	RNA polymerase sigma factor	2.22	2e-10	942	962	206	367	127	123	901	961	1024	735	1086	1007
IM675_04430	astB	N-succinylarginine dihydrolase	-1.33	2e-10	335	307	807	605	798	1020	283	276	362	321	343	340
IM675_27450	pilN	type 4a pilus biogenesis protein PilN	-1.29	2e-10	326	305	773	694	771	854	264	330	323	421	289	267
IM675_29760	NA	homoserine kinase	-1.1	2.1e-10	348	315	709	597	751	781	325	315	306	296	389	359
IM675_17785	recQ	DNA helicase RecQ	1.11	2.3e-10	747	777	352	425	343	287	790	844	696	811	729	701
IM675_10000	NA	DUF3203 family protein	-1.72	2.3e-10	74	62	225	213	233	229	61	38	87	65	68	89
IM675_05375	flgL	flagellar hook-associated protein FlgL	-1.11	2.3e-10	1011	1078	2250	1970	2335	2445	1126	1055	1052	799	1041	1193
IM675_25235	NA	TMEM165/GDT1 family protein	2.79	2.4e-10	76	57	9	2	12	14	58	55	59	92	71	64
IM675_16065	fadA	acetyl-CoA C-acyltransferase FadA	1.54	2.5e-10	7088	7706	2540	3686	2172	1762	8197	7945	6976	6479	7476	7309
IM675_09990	mexX	multidrug efflux RND transporter periplasmic adaptor subunit MexX	1.16	2.7e-10	558	619	264	300	270	221	559	678	620	481	613	581
IM675_27570	NA	phosphoribosyl-ATP diphosphatase	-0.8	2.8e-10	579	600	1028	991	1070	1024	589	576	634	557	545	636
IM675_27270	NA	lipopolysaccharide kinase InaA family protein	1.75	3e-10	138	122	38	38	48	29	132	95	140	139	154	121
IM675_29310	NA	hypothetical protein	3.2	3.1e-10	47	56	6	6	6	5	61	63	44	55	43	44
IM675_26890	rpsF	30S ribosomal protein S6	1.76	3.1e-10	7432	9585	2514	3117	2104	2320	10308	12633	5814	7954	7184	7157
IM675_20240	NA	DNA polymerase III subunit chi	-1.45	3.1e-10	295	327	848	602	978	965	357	312	312	335	225	325
IM675_28825	NA	FAD-binding oxidoreductase	1.37	3.2e-10	283	288	111	147	106	80	304	271	289	314	253	280
IM675_21210	NA	MaoC family dehydratase	-1.81	3.2e-10	299	395	1216	763	1070	1816	430	357	396	296	297	304
IM675_19295	rpsB	30S ribosomal protein S2	1.57	3.4e-10	4919	5731	1798	2185	1798	1411	5848	7495	3850	5166	4633	4960
IM675_06540	speB	agmatinase	2.6	3.4e-10	57	61	10	6	10	13	49	77	57	61	62	49
IM675_22975	NA	HAMP domain-containing protein	1.26	3.7e-10	288	262	115	139	103	104	290	263	233	323	270	272
IM675_27470	NA	M48 family metalloprotease	-1.34	3.9e-10	272	278	695	483	730	871	298	294	242	264	268	284
IM675_17100	NA	DUF962 domain-containing protein	-1.69	4.3e-10	107	118	364	211	412	468	102	117	136	101	108	113
IM675_02730	rpsU	30S ribosomal protein S21	2.05	4.9e-10	958	1293	272	408	224	185	1557	1508	813	1060	858	955
IM675_18765	arnB	UDP-4-amino-4-deoxy-L-arabinose aminotransferase	-1.35	5.2e-10	3575	3830	9432	11815	9654	6826	4262	3284	3943	4159	3096	3471
IM675_00375	NA	SURF1 family protein	-2.64	5.2e-10	46	33	250	147	208	395	18	33	49	26	54	58
IM675_14010	NA	hypothetical protein	-1.65	5.4e-10	189	216	634	708	611	585	258	232	157	136	167	263
IM675_02170	NA	FecR family protein	1.8	5.5e-10	95	102	29	33	19	35	82	111	114	98	92	96
IM675_18055	NA	nitrous-oxide reductase	1.5	5.7e-10	182	168	62	75	54	57	126	181	196	179	185	182
IM675_18925	glpK	glycerol kinase GlpK	-0.99	5.8e-10	1102	1058	2146	2314	2223	1901	1089	1110	976	927	1107	1272
IM675_04125	NA	TetR family transcriptional regulator C-terminal domain-containing protein	-1.23	5.9e-10	120	103	263	233	242	312	97	95	119	122	115	123
IM675_18675	NA	molybdopterin oxidoreductase family protein	-2.19	6.1e-10	58	53	254	139	214	409	54	35	68	55	57	63
IM675_25785	NA	aspartate 1-decarboxylase	1.47	6.2e-10	547	602	208	277	207	140	624	561	622	654	500	487
IM675_13385	nuoN	NADH-quinone oxidoreductase subunit NuoN	-1.3	6.2e-10	354	418	947	733	1073	1036	430	413	410	279	389	395
IM675_24425	NA	hypothetical protein	-2.11	6.5e-10	262	208	1012	475	1602	959	203	194	226	283	278	224
IM675_16075	NA	hypothetical protein	1.15	6.7e-10	438	455	202	233	167	207	494	477	394	398	427	489
IM675_16655	NA	glyoxalase/bleomycin resistance/extradiol dioxygenase family protein	-1.17	6.8e-10	206	219	475	375	513	538	250	203	202	211	187	220
IM675_23385	NA	co-chaperone GroES	1.7	7.4e-10	18651	19628	5909	8315	4182	5230	22627	20926	15330	24077	14447	17428
IM675_04865	NA	NUDIX hydrolase	-1.06	7.7e-10	965	848	1893	1758	1752	2170	815	938	791	867	916	1113
IM675_06690	flhA	flagellar biosynthesis protein FlhA	-1.46	7.7e-10	136	193	450	414	517	419	228	180	172	125	148	134
IM675_18185	NA	alpha-ketoacid dehydrogenase subunit beta	-1.7	7.8e-10	91	81	280	169	278	393	73	78	93	92	93	88
IM675_30130	yidC	membrane protein insertase YidC	1.74	7.9e-10	2295	2857	769	1055	659	594	2969	3665	1938	2659	2167	2058
IM675_17205	NA	DUF2061 domain-containing protein	1.91	7.9e-10	283	240	70	108	35	69	262	228	230	257	302	289
IM675_28100	dctM	C4-dicarboxylate TRAP transporter large permease protein DctM	-1.2	7.9e-10	114	115	263	253	301	234	116	101	128	104	104	135
IM675_27500	hslV	ATP-dependent protease subunit HslV	1.38	7.9e-10	5876	5595	2202	3072	1792	1741	5062	5574	6150	6624	5676	5329
IM675_01775	NA	YggT family protein	1.25	8e-10	1423	1297	574	767	499	454	1246	1391	1254	1327	1466	1475
IM675_28860	rpmB	50S ribosomal protein L28	2.42	8.2e-10	6646	5445	1131	1245	1237	911	6545	6783	3006	4932	3592	11414
IM675_28715	NA	ammonium transporter	-2.98	8.2e-10	1418	2974	17304	26507	18771	6634	3571	3340	2010	898	1422	1935
IM675_18245	NA	hypothetical protein	-2.02	8.2e-10	29	29	117	80	94	178	35	21	31	25	30	31
IM675_19220	NA	alanine:cation symporter family protein	1.24	8.2e-10	203	216	89	111	74	83	200	229	218	216	198	194
IM675_23235	feoB	Fe(2+) transporter permease subunit FeoB	2.55	8.3e-10	3784	3964	663	1036	576	378	6106	3098	2686	6081	2427	2844
IM675_01295	NA	polyamine ABC transporter substrate-binding protein	-1.16	8.6e-10	1798	2012	4265	3632	4702	4462	2273	2034	1730	1483	1805	2105
IM675_01290	NA	polyamine ABC transporter substrate-binding protein	-1.25	8.8e-10	4758	5417	12123	12782	11729	11859	6333	5811	4106	3914	4724	5634
IM675_01305	NA	ABC transporter permease subunit	-1.13	8.8e-10	1296	1480	3029	3094	2851	3143	1712	1571	1157	1166	1270	1450
IM675_09130	metH	methionine synthase	-0.9	8.8e-10	723	845	1463	1353	1585	1451	865	867	805	687	724	757
IM675_16085	NA	universal stress protein	-1.09	8.9e-10	734	848	1683	1611	1601	1837	826	782	937	595	781	826
IM675_15335	NA	oxidoreductase	1.31	9e-10	1022	1016	410	480	475	274	967	995	1086	890	1040	1134
IM675_26050	NA	two-component system response regulator	-1.21	9.1e-10	355	389	859	702	979	895	350	340	475	317	387	360
IM675_03740	NA	ABC transporter substrate-binding protein	1.96	9.8e-10	157	141	39	63	26	29	132	128	165	194	131	147
IM675_16665	NA	tRNA-dihydrouridine synthase	1.87	9.8e-10	101	105	28	27	25	33	80	131	105	123	89	90
IM675_19090	NA	LOG family protein	-1.34	9.9e-10	398	393	1002	766	1109	1133	345	381	454	302	429	463
IM675_28470	rho	transcription termination factor Rho	1.69	1e-9	37500	40449	12100	18852	9184	8263	46805	39121	35420	39104	37141	36256
IM675_07020	puuE	allantoinase PuuE	-1.11	1e-9	166	164	357	323	374	373	195	134	161	148	178	171
IM675_11310	NA	TIM barrel protein	3.38	1.1e-9	56	48	5	3	8	3	38	49	57	41	73	54
IM675_06905	muiA	mucoidy inhibitor MuiA	1.47	1.1e-9	6078	5731	2129	3141	1672	1574	5750	5398	6045	5762	6124	6348
IM675_21715	NA	LOG family protein	-1.24	1.1e-9	1498	1251	3248	2458	3503	3782	1340	1143	1271	1301	1623	1571
IM675_07400	NA	TonB-dependent receptor	2.04	1.1e-9	161	111	33	50	25	25	114	97	121	183	157	143
IM675_29010	NA	HDOD domain-containing protein	-1.01	1.1e-9	1315	1409	2750	2333	2865	3051	1376	1363	1487	1096	1370	1481
IM675_01055	NA	hypothetical protein	3.32	1.1e-9	64	45	5	3	9	3	31	47	56	64	65	62
IM675_22080	NA	hypothetical protein	-1.11	1.1e-9	1107	1355	2649	2630	2424	2891	1568	1322	1175	1013	1189	1121
IM675_30830	NA	DUF2357 domain-containing protein	-1.9	1.1e-9	1377	1614	5590	7893	2675	6202	1761	1464	1618	1186	1386	1560
IM675_23500	NA	cell division protein FtsQ/DivIB	-1.16	1.2e-9	658	571	1373	1166	1414	1539	611	543	558	576	594	804
IM675_17155	NA	peptidylprolyl isomerase A	-1.16	1.2e-9	556	496	1174	1050	1482	989	464	466	558	527	558	583
IM675_05205	NA	glycine zipper 2TM domain-containing protein	-1.13	1.2e-9	5059	5511	11597	14947	10438	9407	5386	5541	5605	4667	5018	5491
IM675_23650	NA	cell division protein ZapE	1.54	1.2e-9	247	317	97	100	93	97	312	405	235	266	243	233
IM675_15875	rne	ribonuclease E	0.72	1.2e-9	7651	8009	4763	4704	4900	4685	8191	8704	7132	7550	7718	7686
IM675_28755	NA	bifunctional diguanylate cyclase/phosphodiesterase	-1.1	1.3e-9	165	201	391	377	440	357	198	210	195	149	175	171
IM675_30120	NA	hypothetical protein	2.27	1.3e-9	78	72	16	9	11	27	64	65	88	80	89	64
IM675_12835	NA	hypothetical protein	0.94	1.4e-9	464	446	236	239	255	215	425	498	416	485	468	438
IM675_07390	NA	RNA polymerase sigma factor	2	1.4e-9	383	481	108	183	86	56	500	479	465	413	377	359
IM675_08545	NA	peptidase	-1.72	1.4e-9	255	326	959	1119	1043	715	442	283	254	191	256	319
IM675_11145	NA	hypothetical protein	2.69	1.5e-9	54	65	9	11	10	6	70	49	76	41	50	69
IM675_00715	cttP	trichloroethylene chemotactic transducer CttP	-0.97	1.6e-9	789	803	1554	1266	1844	1552	820	762	826	753	834	780
IM675_10625	katE	catalase HPII	-1.38	1.6e-9	293	206	649	703	691	551	223	206	189	262	317	301
IM675_14535	NA	TIGR03761 family integrating conjugative element protein	3.37	1.6e-9	56	39	5	5	4	5	33	39	45	57	55	58
IM675_05130	NA	YchJ family protein	-1.28	1.7e-9	55	49	127	125	140	115	45	52	50	57	51	58
IM675_07470	NA	alkane 1-monooxygenase	-2.35	1.8e-9	87	93	459	156	490	731	103	96	80	93	86	82
IM675_09885	NA	CoA transferase subunit B	-1.84	1.9e-9	66	69	241	258	310	156	61	83	62	42	68	88
IM675_13925	NA	YihY/virulence factor BrkB family protein	-1.48	2e-9	2461	2509	6926	9907	5221	5651	2693	2378	2456	1980	2475	2927
IM675_16200	NA	ammonium transporter	-2.59	2e-9	510	835	4049	5930	4980	1238	832	925	750	520	461	549
IM675_25185	NA	cytochrome c	-1.28	2e-9	197	212	497	408	556	527	231	176	228	159	188	244
IM675_21585	hpaB	4-hydroxyphenylacetate 3-monooxygenase, oxygenase component	1.29	2.1e-9	200	212	85	95	74	84	221	173	241	217	178	205
IM675_03500	NA	L,D-transpeptidase	-1.73	2.1e-9	640	483	1863	1217	1810	2560	385	457	608	558	725	636
IM675_08110	NA	NADP-dependent oxidoreductase	-2.61	2.1e-9	154	154	936	311	726	1772	116	153	192	159	163	138
IM675_10665	clsB	cardiolipin synthase ClsB	-2.59	2.2e-9	10	15	74	80	77	65	15	9	22	17	8	5
IM675_23380	groL	chaperonin GroEL	1.69	2.2e-9	47887	59655	16723	23512	13386	13272	51953	81195	45817	43158	48699	51806
IM675_22895	NA	hypothetical protein	1.32	2.2e-9	483	467	190	248	189	134	508	500	393	516	481	451
IM675_16565	NA	CvpA family protein	1.28	2.2e-9	406	423	171	203	121	190	448	470	352	403	423	392
IM675_29295	NA	helix-turn-helix transcriptional regulator	2.17	2.2e-9	128	98	25	30	22	24	122	73	98	100	178	106
IM675_19395	mexK	multidrug efflux RND transporter permease subunit MexK	1.19	2.3e-9	1138	1132	499	669	377	451	1125	1142	1131	1110	1163	1140
IM675_13830	NA	MerR family transcriptional regulator	-1.11	2.3e-9	3073	3432	7033	7676	5547	7876	3651	3324	3321	2589	3107	3523
IM675_07890	NA	amidohydrolase family protein	-1.51	2.3e-9	287	276	805	1152	712	551	289	234	304	314	253	295
IM675_27235	NA	glycosyltransferase	-0.99	2.5e-9	2465	2535	4952	4985	4151	5719	2563	2748	2294	2161	2501	2733
IM675_23795	NA	ZIP family metal transporter	1.46	2.5e-9	377	424	146	203	104	131	360	473	438	336	407	388
IM675_14185	NA	GntR family transcriptional regulator	1.14	2.7e-9	799	808	364	344	322	427	732	796	897	664	968	764
IM675_14275	NA	hypothetical protein	2.76	2.7e-9	94	59	11	16	16	2	49	68	60	89	93	99
IM675_24430	NA	DUF3275 family protein	-1.5	2.7e-9	200	176	530	328	600	661	159	206	163	197	204	198
IM675_25455	NA	ribose-phosphate pyrophosphokinase	1.87	2.8e-9	4479	4542	1234	2047	796	860	4709	5417	3501	4531	4359	4548
IM675_17905	NA	hypothetical protein	1.47	2.9e-9	857	749	292	316	190	370	858	613	777	764	880	927
IM675_30880	NA	MerR family DNA-binding transcriptional regulator	-1.73	2.9e-9	28	26	90	113	70	89	33	26	19	26	29	31
IM675_05295	livG	high-affinity branched-chain amino acid ABC transporter ATP-binding protein LivG	-1.29	3e-9	85	89	212	172	251	212	86	93	87	79	72	104
IM675_28010	NA	ABC transporter ATP-binding protein	-1.25	3.2e-9	793	954	2078	1963	2175	2097	1241	868	753	724	775	880
IM675_09985	mexY	multidrug efflux RND transporter permease subunit MexY	1.16	3.3e-9	1160	1270	543	708	501	421	1351	1298	1160	1206	1149	1127
IM675_15840	plsX	phosphate acyltransferase PlsX	1.31	3.3e-9	299	336	127	144	134	105	320	401	288	355	269	272
IM675_17420	NA	hypothetical protein	1.92	3.4e-9	107	142	33	41	28	30	114	190	120	100	97	123
IM675_24940	NA	TIGR00645 family protein	1.24	3.5e-9	1419	1315	580	759	424	558	1495	1210	1241	1393	1400	1465
IM675_12305	NA	hypothetical protein	1.9	3.5e-9	3554	3509	945	1291	501	1045	4770	2982	2774	2833	3434	4394
IM675_09975	NA	YjiK family protein	-1.61	3.6e-9	241	263	772	541	661	1114	301	201	288	203	246	274
IM675_00710	NA	response regulator	-1.41	3.6e-9	2035	1970	5326	3328	6137	6513	1941	1881	2087	1696	2090	2320
IM675_29800	NA	methionine ABC transporter ATP-binding protein	1.93	3.6e-9	837	742	208	338	189	97	745	754	727	935	847	729
IM675_28060	rfbB	dTDP-glucose 4,6-dehydratase	-0.75	3.6e-9	1500	1628	2628	2521	2659	2705	1726	1626	1531	1372	1524	1605
IM675_13990	NA	hypothetical protein	2.57	3.8e-9	51	65	10	8	10	11	71	74	49	53	39	61
IM675_13260	NA	NADP-dependent isocitrate dehydrogenase	1.05	4e-9	7586	7353	3603	4497	3501	2812	7603	7740	6715	7186	7737	7835
IM675_23335	NA	hypothetical protein	-1.54	4.1e-9	134	126	376	295	382	452	88	114	175	118	152	131
IM675_02940	NA	phage tail protein	-0.97	4.1e-9	303	244	535	525	529	553	247	247	240	299	304	306
IM675_15455	NA	long-chain-acyl-CoA synthetase	-1.02	4.2e-9	683	710	1416	1556	1453	1239	751	555	823	673	690	685
IM675_12140	pvdG	pyoverdine biosynthesis thioesterase PvdG	2.91	4.3e-9	54	54	8	8	2	13	45	66	49	37	61	63
IM675_12310	NA	hypothetical protein	1.64	4.5e-9	475	525	161	123	131	229	680	426	469	455	398	572
IM675_27245	NA	PIG-L family deacetylase	1.17	4.6e-9	394	416	178	147	213	175	416	436	395	477	353	353
IM675_25650	NA	ChaN family lipoprotein	1.89	4.8e-9	96	130	30	28	34	29	110	174	105	98	100	90
IM675_08445	exsA	T3SS regulon transcriptional activator ExsA	1.26	4.9e-9	444	392	176	225	128	174	436	386	355	458	447	428
IM675_11265	NA	transcriptional regulator	1.41	4.9e-9	861	743	303	373	241	293	761	559	911	714	932	936
IM675_19745	rpsP	30S ribosomal protein S16	1.91	4.9e-9	911	1223	284	448	209	194	1224	1556	888	889	961	883
IM675_13235	infA	translation initiation factor IF-1	1.14	5e-9	1204	1293	569	628	480	597	1529	1315	1036	1282	1042	1289
IM675_20165	secD	protein translocase subunit SecD	1.61	5e-9	888	1006	311	475	254	206	1024	1150	843	913	901	851
IM675_08150	tssA	type VI secretion system protein TssA	-1.58	5.1e-9	935	1163	3144	3275	2478	3678	1451	1217	821	720	884	1200
IM675_25975	NA	type II toxin-antitoxin system RatA family toxin	-0.92	5.1e-9	504	545	991	928	900	1144	560	551	524	516	446	550
IM675_09585	NA	DUF4747 family protein	-1.66	5.1e-9	5563	7266	20305	21408	16804	22702	10031	6952	4815	4680	5025	6984
IM675_30795	NA	hypothetical protein	1.7	5.8e-9	145	138	44	42	43	46	171	148	94	153	115	167
IM675_12055	NA	metal ABC transporter permease	2.18	5.9e-9	60	57	13	16	15	8	64	51	56	70	61	48
IM675_20055	der	ribosome biogenesis GTPase Der	-1.11	5.9e-9	418	522	1015	889	1006	1150	525	592	449	399	432	423
IM675_15235	ohrR	organic hydroperoxide resistance protein OhrR	1.81	6e-9	145	125	38	42	46	27	89	139	147	113	170	154
IM675_18725	algE	outer membrane porin AlgE	-1.62	6e-9	39	37	117	108	103	140	46	39	26	48	30	39
IM675_04765	NA	protein SlyX	-1.55	6.2e-9	83	70	224	142	233	296	76	74	60	85	82	82
IM675_12145	pvdS	pyoverdine signaling pathway sigma factor PvdS	2.36	6.4e-9	1402	1436	276	511	222	96	1555	1565	1187	1591	1221	1392
IM675_16255	NA	quinone-dependent dihydroorotate dehydrogenase	1.26	6.8e-9	238	240	99	92	108	97	238	235	246	305	214	195
IM675_10695	NA	DUF2934 domain-containing protein	-3.67	6.9e-9	1	4	31	22	26	45	4	3	5	1	1	1
IM675_02180	NA	glutathione S-transferase family protein	-1.05	6.9e-9	264	263	547	513	483	647	223	280	285	233	270	290
IM675_13315	NA	PhoX family phosphatase	1.79	7.2e-9	104	101	30	33	22	35	99	129	77	90	98	124
IM675_18655	NA	bacterioferritin-associated ferredoxin	1.74	8e-9	7017	6438	2010	3105	1446	1480	6747	6456	6110	4732	7714	8606
IM675_26600	NA	Rho termination factor N-terminal domain-containing protein	-1.99	8e-9	47	44	182	97	211	237	39	30	63	41	48	53
IM675_13675	NA	AraC family transcriptional regulator	-1.32	8e-9	135	184	398	356	435	403	198	192	162	110	159	137
IM675_08710	NA	alpha-L-glutamate ligase-like protein	1.33	8.3e-9	252	264	102	134	106	67	288	270	232	268	254	236
IM675_09930	NA	homogentisate 1,2-dioxygenase	-1.46	8.4e-9	1863	1459	4570	4883	4881	3946	1381	1244	1753	2541	1450	1598
IM675_22445	NA	acyl-CoA synthetase	1.02	8.5e-9	1550	1408	732	908	655	634	1454	1285	1484	1442	1645	1564
IM675_22480	mexG	multidrug efflux RND transporter inhibitory subunit MexG	1.61	8.5e-9	1977	1446	560	711	462	507	1156	1262	1922	1567	2143	2223
IM675_09430	NA	hypothetical protein	2.65	8.7e-9	50	55	8	5	9	11	48	54	62	63	54	33
IM675_18735	algX	alginate biosynthesis protein AlgX	-2	9e-9	52	29	164	116	180	196	21	31	36	63	45	48
IM675_07305	NA	aminotransferase class I/II-fold pyridoxal phosphate-dependent enzyme	-1.92	9e-9	28	22	95	63	99	123	15	26	24	21	30	33
IM675_21245	eat	ethanolamine permease	-2.58	9.1e-9	124	284	1219	1138	1567	951	421	274	156	90	122	161
IM675_00370	NA	twin transmembrane helix small protein	-1.78	9.5e-9	150	134	490	320	545	605	114	113	176	97	200	154
IM675_25950	grpE	nucleotide exchange factor GrpE	1.34	9.6e-9	6966	7430	2850	3875	2702	1972	6495	6948	8845	6785	7186	6926
IM675_21980	NA	glycoside hydrolase family 19 protein	1.83	9.6e-9	93	77	24	25	27	19	92	60	79	83	90	107
IM675_17815	flgA	flagellar basal body P-ring formation protein FlgA	-1.63	1e-8	135	168	467	581	429	392	244	127	133	115	133	157
IM675_29635	NA	TerC family protein	2.34	1e-8	87	57	14	17	16	10	46	60	64	106	77	80
IM675_02240	rarD	EamA family transporter RarD	1.48	1.1e-8	457	457	165	250	123	121	451	473	446	455	406	510
IM675_20755	tauA	taurine ABC transporter substrate-binding protein	2.33	1.1e-8	466	346	81	133	73	37	246	264	528	469	538	391
IM675_06585	NA	LuxR family transcriptional regulator	-1.15	1.1e-8	6418	6590	14472	14420	11282	17714	7167	6838	5765	5189	7094	6971
IM675_12630	NA	TolC family protein	2.79	1.1e-8	54	51	8	16	2	6	38	53	62	46	53	63
IM675_05495	NA	hypothetical protein	-1.33	1.1e-8	178	145	409	381	398	446	137	113	186	143	196	195
IM675_18945	NA	alpha/beta hydrolase	-1.63	1.2e-8	304	289	922	1291	861	613	302	231	335	259	249	405
IM675_00050	NA	CsgG/HfaB family protein	2.63	1.2e-8	66	64	11	14	4	14	65	39	87	54	84	61
IM675_28535	NA	ATP-binding cassette domain-containing protein	1.44	1.3e-8	450	392	155	213	125	129	435	419	322	395	546	411
IM675_29660	NA	insulinase family protein	-0.75	1.3e-8	402	402	674	711	666	645	373	429	405	424	378	404
IM675_28555	rsd	sigma D regulator	-1.88	1.3e-8	2922	3154	11214	7163	6985	19495	3589	2810	3064	2772	2966	3027
IM675_22190	NA	sigma-54-dependent Fis family transcriptional regulator	-2.59	1.3e-8	242	249	1475	406	1148	2869	220	267	260	230	231	266
IM675_20150	NA	inositol monophosphatase	1.49	1.3e-8	1155	1184	417	633	295	323	1153	1350	1051	1085	1156	1224
IM675_30090	atpB	F0F1 ATP synthase subunit A	1.58	1.3e-8	4386	5257	1609	2367	1268	1190	5400	6408	3962	4251	4802	4107
IM675_01215	NA	delta-9 fatty acid desaturase DesA	1.17	1.3e-8	9812	9110	4197	5655	3699	3236	9475	8766	9090	10700	9669	9066
IM675_00390	NA	protoheme IX farnesyltransferase	-1.72	1.3e-8	92	74	274	225	260	336	64	46	111	101	79	95
IM675_04080	NA	tyrosine-type recombinase/integrase	1.48	1.4e-8	10005	9565	3501	4952	2253	3299	10848	10358	7489	9217	9898	10900
IM675_01770	NA	YggU family protein	1.22	1.4e-8	298	310	130	138	149	102	279	300	351	355	285	253
IM675_10020	gorA	glutathione-disulfide reductase	-1.12	1.4e-8	978	900	2039	1780	2120	2218	954	687	1058	832	1052	1051
IM675_31360	NA	aldehyde dehydrogenase	-2.39	1.4e-8	552	779	3493	1102	3797	5579	910	812	615	569	483	604
IM675_08020	NA	acyl-CoA dehydrogenase family protein	1.53	1.4e-8	492	448	163	233	110	147	419	401	525	388	555	535
IM675_04400	argR	transcriptional regulator ArgR	-1.38	1.5e-8	158	138	385	322	392	443	163	103	146	123	153	197
IM675_13355	nuoH	NADH-quinone oxidoreductase subunit NuoH	-1.34	1.5e-8	506	627	1428	1027	1629	1630	713	684	483	505	491	521
IM675_25225	NA	class I SAM-dependent methyltransferase	1.68	1.5e-8	125	124	39	50	45	21	121	103	147	147	110	118
IM675_20395	NA	transcriptional regulator	1.31	1.5e-8	172	189	72	73	93	49	177	192	199	170	183	163
IM675_29020	NA	HU family DNA-binding protein	-2.34	1.5e-8	932	1592	6397	3696	7426	8071	1105	975	2696	959	878	960
IM675_30135	NA	ribonuclease P protein component	1.96	1.6e-8	3352	6147	1220	1744	994	922	4815	6762	6865	3558	3161	3338
IM675_12860	NA	hypothetical protein	1.74	1.6e-8	120	109	34	48	33	22	91	139	98	123	136	101
IM675_03540	NA	hypothetical protein	1.65	1.7e-8	263	198	73	58	79	83	136	205	251	242	304	242
IM675_13230	NA	arginyltransferase	-1.47	1.7e-8	1451	1339	3867	2299	4411	4892	1376	1339	1301	1164	1456	1732
IM675_10090	NA	AzlC family ABC transporter permease	1.22	1.7e-8	222	185	87	83	98	80	192	179	183	255	214	195
IM675_10660	NA	UPF0104 family protein	-2.16	1.7e-8	11	12	52	66	30	61	10	13	14	10	11	12
IM675_15120	msrB	peptide-methionine (R)-S-oxide reductase MsrB	-0.86	1.7e-8	743	733	1344	1308	1333	1389	725	605	867	753	721	753
IM675_22150	NA	hypothetical protein	-2.49	1.7e-8	1934	3103	14164	4491	12866	25136	3012	3166	3130	2029	2022	1751
IM675_25465	pth	aminoacyl-tRNA hydrolase	1.89	1.7e-8	90	89	24	39	17	18	93	105	67	81	91	97
IM675_18900	NA	hypothetical protein	-1.5	1.8e-8	216	231	633	359	716	822	228	250	214	199	244	204
IM675_20145	trmJ	tRNA (cytosine(32)/uridine(32)-2'-O)-methyltransferase TrmJ	0.88	1.9e-8	450	460	247	283	223	236	473	448	458	403	473	475
IM675_02590	NA	MliC family protein	-1.12	1.9e-8	152	150	330	280	317	395	146	128	177	145	172	140
IM675_16760	NA	SDR family oxidoreductase	0.79	1.9e-8	1703	1761	1003	909	1005	1094	1916	1824	1544	1642	1771	1696
IM675_17805	NA	protein-glutamate O-methyltransferase CheR	-0.74	1.9e-8	2146	2295	3700	3953	3509	3639	2312	2171	2401	1916	2317	2205
IM675_20335	NA	glutathione S-transferase family protein	-1.44	1.9e-8	163	171	453	297	430	632	166	156	189	146	155	188
IM675_12250	gcvH	glycine cleavage system protein GcvH	2.31	1.9e-8	73	102	18	20	18	14	87	151	67	58	82	80
IM675_00440	NA	LysR family transcriptional regulator	1.61	2e-8	134	107	40	45	40	33	98	98	126	107	156	139
IM675_09830	pqqE	pyrroloquinoline quinone biosynthesis protein PqqE	-1.23	2e-8	73	65	162	134	190	162	60	78	57	72	73	75
IM675_26885	rpsR	30S ribosomal protein S18	1.58	2.1e-8	1578	2038	604	739	556	518	2348	2562	1205	1593	1517	1624
IM675_11230	NA	DNA topoisomerase IB	-1.64	2.1e-8	128	91	342	317	376	333	84	61	127	100	147	137
IM675_15110	NA	MarR family transcriptional regulator	1.09	2.1e-8	1961	1837	892	1141	735	800	1763	1666	2081	1759	2026	2099
IM675_03565	mmsB	3-hydroxyisobutyrate dehydrogenase	-1.69	2.1e-8	64	72	219	122	230	306	69	72	76	51	68	72
IM675_14875	NA	DUF3742 family protein	-0.95	2.2e-8	304	313	595	525	615	645	322	266	351	271	306	335
IM675_22875	NA	DMT family transporter	1.55	2.2e-8	85	86	29	25	33	29	75	84	97	91	89	74
IM675_29610	NA	DUF4105 domain-containing protein	1.23	2.2e-8	274	237	108	116	127	83	224	212	276	300	259	263
IM675_18030	NA	SDR family oxidoreductase	2.14	2.2e-8	361	298	75	25	68	131	275	316	303	344	402	336
IM675_26875	rplI	50S ribosomal protein L9	1.78	2.2e-8	629	1000	236	208	251	250	1150	1239	610	698	556	633
IM675_20990	amn	AMP nucleosidase	-1.07	2.3e-8	400	386	827	709	969	803	366	320	473	368	396	435
IM675_16650	NA	Hsp20 family protein	1.42	2.3e-8	79961	89702	31727	47562	22265	25354	89817	94294	84996	79867	80444	79572
IM675_14025	NA	TetR/AcrR family transcriptional regulator	1.78	2.4e-8	138	178	46	77	33	30	191	174	169	136	138	141
IM675_26930	hflC	protease modulator HflC	0.97	2.4e-8	4891	5015	2537	3144	2473	1995	4804	5343	4897	4717	5069	4887
IM675_07450	guaD	guanine deaminase	-1.79	2.4e-8	91	74	286	139	346	374	68	77	78	105	86	83
IM675_25255	NA	HAMP domain-containing protein	-0.81	2.4e-8	2695	2821	4837	4783	5160	4569	2923	2566	2976	2308	2766	3011
IM675_09455	NA	FecR family protein	2.53	2.5e-8	72	59	11	9	16	8	54	39	84	82	84	50
IM675_08625	NA	N-acetyltransferase	-1.02	2.6e-8	887	1047	1966	2097	1761	2039	1146	1063	931	730	925	1008
IM675_24950	NA	AAA family ATPase	-0.92	2.6e-8	917	847	1664	1520	1824	1647	844	767	928	779	1051	921
IM675_30665	NA	hypothetical protein	2.21	2.7e-8	76	74	17	28	9	13	79	91	50	66	75	87
IM675_00540	NA	nucleoside 2-deoxyribosyltransferase	-1.89	2.8e-8	28	17	83	55	100	96	16	17	17	28	27	28
IM675_02790	apaG	Co2+/Mg2+ efflux protein ApaG	-0.88	2.8e-8	313	348	610	588	634	607	330	403	311	301	301	338
IM675_28015	NA	ABC transporter substrate-binding protein	-1.7	2.8e-8	613	1040	2678	2292	3110	2630	1300	1027	793	515	649	674
IM675_16785	NA	hypothetical protein	1.41	2.8e-8	2035	2301	814	1052	598	793	2629	2710	1566	1915	2026	2163
IM675_13770	NA	hypothetical protein	-1.23	2.8e-8	112	108	258	205	226	344	108	111	106	118	99	118
IM675_11895	NA	response regulator transcription factor	1.32	2.9e-8	135	153	57	58	66	48	149	163	148	111	155	139
IM675_05500	NA	PQQ-dependent sugar dehydrogenase	-1.23	2.9e-8	333	303	747	703	769	768	269	223	417	327	357	316
IM675_14890	NA	TraI domain-containing protein	-0.97	3e-8	345	324	653	525	756	677	318	315	340	319	382	333
IM675_20115	hscB	co-chaperone HscB	1.2	3.1e-8	1445	1510	646	891	515	532	1493	1508	1530	1548	1525	1261
IM675_01870	NA	protein PilJ	1.14	3.1e-8	678	678	307	342	361	217	587	785	662	665	686	684
IM675_22720	rplV	50S ribosomal protein L22	1.47	3.2e-8	5108	6443	2089	2310	1804	2152	6780	8501	4049	4658	4818	5848
IM675_13905	NA	DNA-specific endonuclease I	2.11	3.2e-8	117	135	30	28	15	46	90	194	120	122	111	118
IM675_10620	NA	general stress protein	-1.45	3.3e-8	240	247	664	422	944	626	232	257	252	199	248	271
IM675_05845	NA	response regulator	-1.06	3.3e-8	6241	5878	12634	16514	10118	11270	5437	6005	6193	5827	6350	6546
IM675_29795	NA	hypothetical protein	1.49	3.3e-8	301	304	108	145	116	62	269	350	292	253	346	303
IM675_26490	purD	phosphoribosylamine--glycine ligase	2.09	3.4e-8	74	82	18	13	22	19	73	84	90	107	59	54
IM675_21530	NA	response regulator transcription factor	-2.77	3.5e-8	317	362	2314	5097	742	1102	371	431	284	292	298	361
IM675_23970	NA	ABC transporter substrate-binding protein	-1.1	3.7e-8	218	253	503	406	559	543	304	220	234	211	216	225
IM675_01225	speB	agmatinase	2.03	3.7e-8	55	55	14	11	12	18	54	45	66	61	50	54
IM675_06650	fliN	flagellar motor switch protein FliN	-1.26	3.8e-8	121	111	277	238	265	328	118	133	81	104	129	129
IM675_02270	NA	LysR family transcriptional regulator	0.93	3.9e-8	455	451	238	269	192	253	448	472	432	444	495	425
IM675_18255	NA	class II aldolase/adducin family protein	-1.94	3.9e-8	661	732	2669	1309	2081	4615	792	581	824	669	635	678
IM675_08975	gloB	hydroxyacylglutathione hydrolase	-0.83	4e-8	253	250	448	444	440	459	280	220	249	232	261	266
IM675_13295	NA	GNAT family N-acetyltransferase	-0.88	4.1e-8	889	967	1706	1481	1642	1995	984	923	993	787	956	924
IM675_12060	NA	metal ABC transporter substrate-binding protein	1.88	4.2e-8	58	66	16	14	24	11	64	66	67	59	64	52
IM675_21410	ribD	bifunctional diaminohydroxyphosphoribosylaminopyrimidine deaminase/5-amino-6-(5-phosphoribosylamino)uracil reductase RibD	1.9	4.3e-8	95	84	24	31	30	10	95	84	73	79	117	90
IM675_17775	NA	DUF2804 domain-containing protein	-0.99	4.4e-8	315	336	647	713	667	562	319	285	405	295	307	343
IM675_23620	rpsI	30S ribosomal protein S9	1.99	4.4e-8	4620	5452	1271	2056	944	812	5696	7043	3617	6380	3969	3512
IM675_29455	oadA	sodium-extruding oxaloacetate decarboxylase subunit alpha	-2.05	4.6e-8	1859	1320	6563	3341	10757	5592	1065	1160	1735	1497	1829	2252
IM675_19020	NA	type B 50S ribosomal protein L31	-0.88	4.8e-8	143	153	273	277	245	298	155	155	150	146	139	145
IM675_23665	NA	YhcB family protein	-0.98	4.8e-8	669	823	1470	1610	1327	1474	944	798	727	658	654	695
IM675_09330	NA	multidrug efflux SMR transporter	2.7	5.2e-8	181	172	27	59	19	3	205	146	165	178	192	173
IM675_29460	NA	acetyl-CoA carboxylase biotin carboxylase subunit	-1.44	5.6e-8	1845	1658	4756	3167	4478	6621	1650	1485	1840	1525	1672	2339
IM675_04025	NA	DUF2726 domain-containing protein	-1.26	5.7e-8	1983	2391	5224	4899	4264	6509	2852	2507	1813	1748	1989	2212
IM675_30725	NA	tyrosine-type recombinase/integrase	-0.95	5.7e-8	2312	2405	4544	4743	4112	4776	2823	2340	2052	2639	1950	2348
IM675_27210	asnB	asparagine synthase (glutamine-hydrolyzing)	-1.24	5.7e-8	12986	14354	32364	40132	28956	28003	16980	15852	10230	11824	12159	14975
IM675_25910	NA	DUF4149 domain-containing protein	0.98	5.7e-8	324	375	176	159	200	169	359	380	386	297	318	358
IM675_10775	NA	NAD-dependent epimerase	-1.33	5.8e-8	140	143	356	288	427	355	124	119	186	107	158	156
IM675_07300	NA	RimK family alpha-L-glutamate ligase	-1.21	5.9e-8	134	112	286	263	272	325	97	95	144	137	120	146
IM675_11385	NA	NAD(P)-dependent alcohol dehydrogenase	2.59	6e-8	59	45	8	8	11	6	30	51	55	43	72	61
IM675_17765	NA	FimV family protein	-0.87	6.2e-8	208	220	390	358	428	384	191	239	230	216	207	201
IM675_10355	NA	LLM class flavin-dependent oxidoreductase	3.19	6.2e-8	38	39	4	8	2	3	41	49	26	35	42	37
IM675_00340	NA	SulP family inorganic anion transporter	1.58	6.4e-8	87	95	31	20	31	40	80	115	90	90	93	80
IM675_13370	nuoK	NADH-quinone oxidoreductase subunit NuoK	-1.43	6.7e-8	104	126	308	189	392	344	127	117	134	94	106	112
IM675_07395	NA	FecR family protein	2.34	6.7e-8	58	74	13	22	11	6	87	61	75	79	47	48
IM675_15265	NA	hypothetical protein	1.63	6.7e-8	88	78	27	22	28	30	92	62	81	101	75	88
IM675_13365	nuoJ	NADH-quinone oxidoreductase subunit J	-1.65	6.8e-8	142	173	492	266	608	602	178	201	139	117	145	163
IM675_29180	NA	GlxA family transcriptional regulator	-2.34	6.9e-8	164	338	1272	749	1303	1764	474	330	211	126	151	214
IM675_15850	NA	DUF177 domain-containing protein	1.69	7e-8	3431	5160	1332	1597	1183	1217	5285	6830	3365	4375	3023	2894
IM675_10825	NA	manganese catalase family protein	-1.22	7.1e-8	71	55	147	155	145	140	63	46	55	66	73	73
IM675_06645	fliM	flagellar motor switch protein FliM	-1.03	7.3e-8	394	428	841	656	887	980	403	390	489	362	381	438
IM675_14325	NA	site-specific integrase	1.21	7.5e-8	1493	1434	633	888	482	530	1337	1438	1526	1329	1595	1554
IM675_22725	rpsS	30S ribosomal protein S19	1.28	7.6e-8	2479	3024	1135	1297	1076	1032	3493	3585	1994	2553	2412	2474
IM675_04090	NA	OmpA family protein	1.02	7.9e-8	5876	5330	2761	3488	2448	2348	4773	5121	6097	5618	5688	6322
IM675_22900	NA	anion permease	1.5	7.9e-8	835	686	269	361	219	226	659	775	625	1160	682	663
IM675_27315	aceF	dihydrolipoyllysine-residue acetyltransferase	-1.17	8e-8	766	708	1654	1305	1975	1682	599	647	880	657	753	887
IM675_23375	NA	chromosome partitioning protein ParB	-1.72	8.1e-8	32	37	114	70	107	164	34	45	32	39	28	31
IM675_21265	NA	transporter substrate-binding domain-containing protein	-1.31	8.3e-8	159	152	386	264	478	416	133	165	159	124	183	170
IM675_26165	NA	DNA-binding protein	1.57	8.4e-8	96	84	31	33	25	35	106	76	71	90	101	99
IM675_16830	NA	bifunctional prephenate dehydrogenase/3-phosphoshikimate 1-carboxyvinyltransferase	0.94	8.5e-8	616	604	316	295	383	271	544	613	654	558	658	634
IM675_01365	NA	cystine ABC transporter substrate-binding protein	-1.06	8.5e-8	327	274	626	555	679	644	276	221	324	358	296	325
IM675_07910	fabB	beta-ketoacyl-ACP synthase I	-0.78	8.6e-8	1805	2080	3345	3508	3128	3398	2090	2193	1957	1622	1859	1935
IM675_28340	gcvH	glycine cleavage system protein GcvH	-2.05	8.6e-8	324	347	1386	2599	892	666	351	350	340	336	346	288
IM675_20330	NA	VIT1/CCC1 transporter family protein	-1.39	8.6e-8	35	38	96	84	97	108	33	39	42	26	42	39
IM675_03705	rnc	ribonuclease III	-1.58	8.8e-8	112	116	341	177	395	451	134	103	112	109	106	120
IM675_27355	NA	sulfite exporter TauE/SafE family protein	2.25	9e-8	339	285	66	117	39	41	225	297	332	507	319	192
IM675_16405	NA	hypothetical protein	-1.03	9.2e-8	378	334	725	777	697	703	354	251	397	407	369	357
IM675_03610	NA	tripartite tricarboxylate transporter permease	1.72	9.4e-8	71	77	23	22	19	27	83	93	55	73	68	71
IM675_16115	yegS	lipid kinase YegS	-1.38	9.4e-8	134	101	308	327	322	276	107	72	125	107	158	137
IM675_02450	NA	Crp/Fnr family transcriptional regulator	1.32	9.9e-8	413	414	166	211	131	155	465	460	317	327	414	498
IM675_05190	NA	GntP family permease	1.37	1e-7	129	127	50	52	49	48	148	93	142	146	120	120
IM675_15240	efp	elongation factor P	1.9	1e-7	8691	11604	2710	4352	2047	1730	12073	15234	7504	10632	8025	7416
IM675_08535	NA	alpha-E domain-containing protein	-2.01	1e-7	233	376	1223	1517	1566	586	509	316	302	211	223	266
IM675_18405	NA	N-acetylglutaminylglutamine amidotransferase	-0.62	1e-7	4224	4085	6391	6697	6675	5800	4158	3845	4251	4082	4197	4394
IM675_12440	NA	LLM class flavin-dependent oxidoreductase	1.18	1e-7	683	601	284	380	217	255	544	586	673	618	728	702
IM675_24435	NA	hypothetical protein	-1.48	1.1e-7	74	49	174	141	190	191	57	37	54	70	75	79
IM675_01435	NA	autotransporter domain-containing protein	1.42	1.1e-7	171	150	60	41	62	78	149	149	154	141	213	158
IM675_14780	NA	ATP-binding protein	0.87	1.1e-7	6512	5745	3345	3014	3087	3933	5868	5623	5743	5729	7135	6672
IM675_10885	NA	TetR/AcrR family transcriptional regulator	1.1	1.1e-7	354	309	155	167	146	151	325	301	300	288	339	435
IM675_06695	flhF	flagellar biosynthesis protein FlhF	-1.26	1.1e-7	107	117	268	217	302	284	134	83	132	89	120	112
IM675_17050	NA	HAMP domain-containing histidine kinase	-1.03	1.1e-7	117	98	220	195	220	244	98	97	101	131	114	105
IM675_04120	NA	glutathione peroxidase	-0.95	1.2e-7	934	940	1810	1727	1854	1850	768	925	1126	796	930	1074
IM675_21035	NA	DUF1820 family protein	1.13	1.2e-7	354	346	161	166	143	174	408	361	268	307	349	408
IM675_25680	NA	Rieske (2Fe-2S) protein	1.21	1.2e-7	216	203	90	73	99	99	156	210	244	200	225	222
IM675_06745	NA	CheW domain-containing protein	-0.9	1.2e-7	769	823	1482	1372	1608	1466	836	785	847	623	765	918
IM675_01360	NA	amino acid ABC transporter permease	-1.05	1.2e-7	70	69	143	144	150	135	65	79	63	64	76	69
IM675_29880	NA	Kef family K(+) transporter	0.95	1.2e-7	539	574	290	311	258	300	561	484	676	504	586	527
IM675_09880	NA	CoA transferase subunit A	-2.01	1.3e-7	60	65	250	388	265	99	49	65	79	55	66	59
IM675_22435	bfiR	two-component system response regulator BfiR	1.13	1.3e-7	195	187	88	91	80	92	181	168	212	159	209	216
IM675_26785	NA	LysR family transcriptional regulator	-1.23	1.3e-7	115	126	282	203	295	347	132	135	111	94	129	122
IM675_29300	NA	hypothetical protein	4.32	1.3e-7	34	39	2	2	3	0	36	36	46	39	33	31
IM675_16450	NA	DUF1853 family protein	-1.73	1.3e-7	74	65	232	142	236	319	40	63	93	74	75	74
IM675_03325	NA	DUF2845 domain-containing protein	1.12	1.4e-7	984	751	400	414	380	405	786	763	703	784	1068	1099
IM675_14290	NA	pyocin activator PrtN family protein	3.51	1.4e-7	42	31	3	3	4	2	26	33	34	53	42	31
IM675_18915	ybaK	Cys-tRNA(Pro) deacylase	1.14	1.4e-7	282	293	130	148	137	105	311	302	266	217	310	320
IM675_15065	NA	substrate-binding domain-containing protein	-1.1	1.4e-7	195	208	434	381	364	558	231	197	195	167	198	220
IM675_15580	NA	SDR family oxidoreductase	-1.42	1.4e-7	55	63	157	122	173	175	79	57	52	70	43	52
IM675_15070	NA	integrase arm-type DNA-binding domain-containing protein	1.01	1.4e-7	320	337	164	156	146	190	327	384	300	365	304	291
IM675_19405	mexL	efflux system transcriptional repressor MexL	1.08	1.5e-7	588	612	285	353	233	268	570	696	570	499	577	688
IM675_26190	NA	hypothetical protein	-1.84	1.5e-7	36	52	158	111	158	206	53	55	49	18	41	48
IM675_20850	NA	SDR family oxidoreductase	-1.58	1.5e-7	215	196	613	378	699	763	153	157	276	176	241	227
IM675_25445	ispE	4-(cytidine 5'-diphospho)-2-C-methyl-D-erythritol kinase	1.68	1.5e-7	3495	3873	1147	1872	691	876	4479	4182	2958	3018	3618	3849
IM675_18470	NA	C40 family peptidase	1.63	1.5e-7	4512	4330	1425	2346	1104	825	4766	4571	3654	4172	4670	4694
IM675_24035	NA	Fe2+-dependent dioxygenase	1.23	1.5e-7	1546	1582	666	958	579	462	1675	1521	1550	1494	1566	1579
IM675_28795	NA	RidA family protein	-1.1	1.5e-7	157	141	320	252	329	381	136	150	137	130	160	180
IM675_09175	NA	hypothetical protein	1.11	1.6e-7	1344	1499	659	597	639	742	1713	1394	1390	978	1483	1570
IM675_18885	NA	heavy-metal-associated domain-containing protein	1.01	1.7e-7	12965	11157	5970	7066	5286	5557	11055	11273	11144	10125	14225	14546
IM675_29600	NA	DUF2388 domain-containing protein	1.21	1.7e-7	519	539	229	316	222	148	527	544	547	543	523	491
IM675_14180	NA	hypothetical protein	1.04	1.7e-7	425	480	221	236	189	237	435	555	448	371	492	410
IM675_06790	NA	GNAT family N-acetyltransferase	1.18	1.7e-7	143	170	69	59	75	72	192	166	153	139	150	139
IM675_22440	bfiS	two-component system sensor histidine kinase BfiS	1.19	1.7e-7	466	439	198	264	172	159	435	404	478	371	528	500
IM675_30070	atpA	F0F1 ATP synthase subunit alpha	1.5	1.7e-7	2275	3362	997	1091	939	961	3779	4189	2117	2046	2364	2414
IM675_21885	NA	hypothetical protein	-1.05	1.7e-7	382	362	768	627	678	1000	339	351	394	363	362	421
IM675_25260	NA	SOS response-associated peptidase	-1.29	1.7e-7	140	121	319	244	372	343	115	110	138	101	169	149
IM675_11695	NA	AraC family transcriptional regulator	-1.23	1.8e-7	140	161	351	345	379	330	173	179	131	159	97	164
IM675_07005	NA	ureidoglycolate lyase	-1.31	1.8e-7	116	90	257	288	265	218	103	97	69	119	93	137
IM675_06235	NA	transporter substrate-binding domain-containing protein	-1.46	1.8e-7	147	205	483	319	535	594	215	204	197	122	140	178
IM675_03795	NA	penicillin-binding protein	-1.57	1.8e-7	1375	1701	4559	2760	4301	6616	1696	1995	1413	1061	1501	1564
IM675_09325	NA	(2Fe-2S)-binding protein	-1.09	1.9e-7	203	190	419	308	512	437	169	213	188	206	187	216
IM675_26995	motA	flagellar motor stator protein MotA	0.95	1.9e-7	2600	2754	1384	1717	1232	1201	3096	2718	2447	2362	2598	2841
IM675_03960	NA	type II toxin-antitoxin system RelE/ParE family toxin	0.82	1.9e-7	3311	3222	1857	1666	1685	2221	3294	3180	3193	2942	3598	3392
IM675_13360	nuoI	NADH-quinone oxidoreductase subunit NuoI	-1.76	2e-7	287	366	1107	511	1467	1343	412	399	286	291	244	327
IM675_20170	yajC	preprotein translocase subunit YajC	1.37	2e-7	1908	2247	806	1189	583	647	2363	2332	2046	2176	1899	1651
IM675_16535	gspE	GspE family T2SS ATPase variant XcpR	-1.2	2e-7	364	341	808	523	1003	899	372	307	342	336	371	384
IM675_31130	NA	Rieske 2Fe-2S domain-containing protein	-0.83	2e-7	2311	2141	3961	3921	3264	4700	2208	2078	2138	2454	2290	2190
IM675_26015	NA	hypothetical protein	0.91	2.1e-7	565	588	307	245	346	331	603	545	617	512	621	563
IM675_26045	NA	serine protein kinase RIO	-1.19	2.1e-7	147	160	351	328	370	354	205	104	171	143	148	152
IM675_19995	NA	peptidoglycan DD-metalloendopeptidase family protein	-1.2	2.1e-7	305	278	672	600	639	777	305	182	346	286	322	306
IM675_08765	NA	OmpA family protein	-0.82	2.1e-7	135328	132594	237088	278284	217390	215590	132220	136600	128961	114446	142359	149179
IM675_30930	NA	helix-turn-helix transcriptional regulator	-1.25	2.1e-7	2868	3771	7896	7044	7556	9089	4163	2850	4299	2332	3376	2895
IM675_18940	NA	GlpM family protein	1.18	2.3e-7	136	119	57	50	55	65	113	123	121	125	149	134
IM675_20815	NA	DEAD/DEAH box helicase	1.14	2.3e-7	336	305	144	127	185	121	251	303	361	336	349	324
IM675_24130	NA	energy-coupling factor ABC transporter permease	-1.1	2.4e-7	243	224	501	613	470	419	259	178	236	211	249	270
IM675_11150	NA	SDR family oxidoreductase	2.26	2.4e-7	94	91	20	33	15	11	50	107	114	70	127	85
IM675_16175	NA	TetR family transcriptional regulator	1.12	2.4e-7	395	404	185	245	156	153	397	466	349	360	412	414
IM675_14160	NA	hypothetical protein	-0.87	2.4e-7	1844	2000	3522	3100	3253	4214	2251	1908	1842	1925	1679	1929
IM675_26030	cueR	Cu(I)-responsive transcriptional regulator	-0.89	2.4e-7	611	751	1264	1222	1273	1297	747	769	736	667	518	648
IM675_30835	NA	hypothetical protein	1.46	2.5e-7	92	89	33	44	31	24	94	101	73	103	90	84
IM675_08065	NA	patatin-like phospholipase family protein	-0.94	2.5e-7	166	200	350	344	380	327	206	209	187	147	168	184
IM675_14110	NA	helix-turn-helix transcriptional regulator	-0.93	2.6e-7	863	998	1774	1464	1933	1924	994	1089	911	775	839	976
IM675_25670	NA	hemin-degrading factor	1.94	2.7e-7	773	1002	231	352	187	155	644	764	1598	604	816	898
IM675_00690	NA	Chemotaxis protein methyltransferase 2	-1.67	2.7e-7	35	44	125	91	143	142	25	48	58	28	37	40
IM675_09820	pqqC	pyrroloquinoline-quinone synthase PqqC	-1.43	2.7e-7	61	53	155	102	174	188	39	56	65	58	63	62
IM675_13800	NA	IS3 family transposase	-0.78	2.8e-7	601	611	1042	1034	906	1185	676	586	572	564	609	631
IM675_30530	NA	peptidase M15	-0.74	2.9e-7	1192	1246	2036	1706	2148	2253	1296	1255	1187	1134	1199	1243
IM675_09815	pqqB	pyrroloquinoline quinone biosynthesis protein PqqB	-1.32	2.9e-7	79	62	176	134	204	190	60	49	79	73	86	77
IM675_15100	NA	ATP-binding protein	1.28	2.9e-7	117	126	50	58	49	43	119	121	138	96	141	114
IM675_00560	NA	adenosine deaminase	-0.9	3e-7	293	290	544	580	548	505	320	268	281	241	290	348
IM675_03560	NA	two pore domain potassium channel family protein	-1.52	3e-7	64	46	159	163	178	137	65	29	45	63	58	71
IM675_09055	NA	phosphotransferase family protein	-2.13	3e-7	269	266	1170	383	1033	2095	296	243	259	319	239	250
IM675_19725	NA	acyl-CoA thioesterase	2.62	3.2e-7	41	42	7	5	2	14	33	51	41	46	44	33
IM675_08935	NA	peptidyl-prolyl cis-trans isomerase	1.21	3.2e-7	2852	3102	1284	1816	1108	929	3335	3361	2610	2810	2867	2878
IM675_14925	NA	rhodanese family protein	1.09	3.2e-7	4781	4199	2116	2425	2057	1866	3346	3967	5283	3997	5224	5122
IM675_27335	NA	acyl-CoA dehydrogenase	-2.47	3.3e-7	122	103	624	181	409	1281	99	124	85	127	132	108
IM675_10565	NA	hypothetical protein	-2.5	3.3e-7	19	6	73	92	63	65	4	5	10	15	22	20
IM675_13900	NA	ParD-like family protein	1.42	3.3e-7	529	578	207	320	150	151	651	577	505	462	576	551
IM675_24585	NA	SDR family oxidoreductase	-1.18	3.4e-7	607	634	1403	1216	1172	1821	785	607	508	575	537	710
IM675_27575	NA	twin-arginine translocase TatA/TatE family subunit	-0.85	3.4e-7	835	845	1515	1464	1391	1690	1006	703	826	835	786	885
IM675_22410	NA	isopenicillin N synthase family oxygenase	3.03	3.5e-7	66	46	6	3	16	0	56	31	51	79	68	51
IM675_07160	cyoA	ubiquinol oxidase subunit II	1.65	3.5e-7	982	934	304	488	285	140	967	912	923	883	996	1067
IM675_30825	NA	DNA-binding protein	-2.15	3.6e-7	153	133	634	816	180	908	158	127	116	165	160	133
IM675_13245	clpS	ATP-dependent Clp protease adapter ClpS	-0.78	3.7e-7	4901	4793	8348	8126	7594	9324	5285	4394	4699	4297	4832	5574
IM675_18495	sdiA	transcriptional regulator SdiA	-1.05	3.8e-7	5546	6576	12549	14764	11617	11268	7206	6961	5561	4473	5646	6520
IM675_12065	NA	thioesterase	1.98	3.8e-7	53	54	13	9	19	11	48	67	47	46	48	66
IM675_07815	brnQ	branched-chain amino acid transport system II carrier protein	1	3.8e-7	1315	1398	679	833	701	502	1557	1314	1324	1191	1367	1388
IM675_06860	NA	APC family permease	1.57	3.9e-7	112	103	35	33	53	21	96	91	123	129	108	99
IM675_15655	NA	alkene reductase	1.42	3.9e-7	3224	2802	1123	1670	938	761	2359	2556	3493	2846	3298	3529
IM675_30420	NA	SDR family NAD(P)-dependent oxidoreductase	-0.71	3.9e-7	603	630	1006	967	976	1075	664	578	647	538	620	651
IM675_05960	NA	hydrolase	-1.02	4e-7	1184	1085	2304	1825	2506	2579	954	978	1323	1026	1253	1272
IM675_13330	NA	NADH-quinone oxidoreductase subunit B	-1.25	4.1e-7	1404	1882	3902	4996	3532	3178	2027	2142	1477	1296	1398	1519
IM675_07410	NA	hypothetical protein	-1.33	4.2e-7	1804	1927	4686	4516	3472	6070	2117	2164	1500	1285	1880	2248
IM675_09140	NA	hypothetical protein	3.07	4.2e-7	44	32	4	6	7	0	30	26	40	32	55	45
IM675_23625	rplM	50S ribosomal protein L13	2.45	4.3e-7	8263	11082	1768	2660	1354	1290	7021	21645	4581	11465	5232	8093
IM675_27535	NA	phasin family protein	-0.82	4.4e-7	2909	2920	5156	5171	4495	5802	2848	2675	3239	2515	2901	3311
IM675_16335	NA	cysteine hydrolase	1.61	4.4e-7	523	492	166	238	130	131	411	359	707	400	658	511
IM675_09445	NA	PepSY domain-containing protein	2.14	4.6e-7	58	64	14	27	6	11	50	79	64	68	53	55
IM675_28565	NA	heme biosynthesis protein HemY	-0.83	4.6e-7	396	418	722	752	756	658	407	357	490	375	427	384
IM675_27860	ntrC	two-component system response regulator NtrC	-2.37	4.7e-7	489	1036	3950	5115	5032	1705	1320	1051	736	335	430	703
IM675_27310	aceE	pyruvate dehydrogenase (acetyl-transferring), homodimeric type	-0.85	4.8e-7	5300	4989	9274	9184	10571	8069	5494	4333	5141	4812	5019	6068
IM675_24930	NA	FKBP-type peptidyl-prolyl cis-trans isomerase	1.28	4.8e-7	98	114	43	42	45	43	106	131	106	111	96	87
IM675_23975	NA	ABC transporter permease subunit	-0.92	5.2e-7	142	134	261	264	283	236	141	110	151	139	136	151
IM675_20885	tnpB	IS66 family insertion sequence element accessory protein TnpB	1.38	5.2e-7	123	99	43	44	42	43	118	80	100	125	138	106
IM675_31115	NA	Zn-ribbon domain-containing OB-fold protein	-0.84	5.2e-7	210	198	366	388	331	379	207	202	186	240	184	207
IM675_09560	NA	(2Fe-2S)-binding protein	-1.45	5.3e-7	49	58	145	117	190	129	47	48	78	40	54	54
IM675_08515	NA	EAL domain-containing protein	1.15	5.4e-7	630	614	280	375	217	249	626	723	492	688	603	599
IM675_23525	NA	UDP-N-acetylmuramoyl-L-alanine--D-glutamate ligase	-0.94	5.4e-7	746	784	1466	1106	1744	1547	742	761	850	716	699	822
IM675_27830	glnA	glutamate--ammonia ligase	-2.23	5.6e-7	30427	46555	181117	278369	213222	51760	52185	50973	36506	26236	29732	35313
IM675_03935	NA	LysR family transcriptional regulator	-1.22	5.6e-7	321	399	840	652	791	1079	425	380	393	241	349	374
IM675_23745	kdsD	arabinose-5-phosphate isomerase KdsD	1.04	5.6e-7	4443	4051	2061	2778	1822	1584	3735	4374	4045	4480	4497	4352
IM675_25635	NA	pentapeptide repeat-containing protein	-1.65	5.8e-7	342	333	1060	525	1396	1260	290	278	433	255	373	397
IM675_19155	fghA	S-formylglutathione hydrolase	-0.95	5.9e-7	158	138	287	278	312	271	112	155	148	173	154	148
IM675_12130	NA	hypothetical protein	-1.32	5.9e-7	4537	4052	10750	6061	12381	13807	4164	3871	4123	4212	4240	5158
IM675_29655	NA	Na/Pi cotransporter family protein	-1.02	5.9e-7	1575	1345	2953	2422	3498	2939	1230	1148	1658	1523	1613	1590
IM675_16540	NA	type II secretion system protein N	-1.02	5.9e-7	292	303	602	547	586	672	345	259	304	226	291	357
IM675_23005	NA	flippase-like domain-containing protein	-1.02	6e-7	100	87	191	219	175	178	89	84	88	86	115	98
IM675_22660	rpsE	30S ribosomal protein S5	1.36	6.1e-7	5615	6867	2435	3086	2147	2071	7128	9144	4329	5944	5427	5473
IM675_26680	ureG	urease accessory protein UreG	-2.6	6.3e-7	176	435	1850	2742	2148	660	547	468	288	138	151	237
IM675_26670	ureE	urease accessory protein UreE	-3.05	6.3e-7	20	41	250	294	421	37	55	27	41	21	15	24
IM675_12030	NA	thiamine pyrophosphate-binding protein	1.37	6.3e-7	128	119	48	42	47	54	137	90	130	152	133	100
IM675_24150	NA	MOSC domain-containing protein	-1.43	6.4e-7	161	120	380	284	411	446	89	101	170	148	167	169
IM675_01045	NA	CBS domain-containing protein	-1.18	6.4e-7	142	122	301	248	314	339	121	103	143	104	164	157
IM675_21280	NA	zinc-dependent peptidase	1.68	6.4e-7	58	59	18	9	25	19	66	56	56	57	53	63
IM675_09075	NA	YhdH/YhfP family quinone oxidoreductase	-0.98	6.4e-7	127	141	264	227	245	320	124	145	155	129	124	127
IM675_24690	NA	type II toxin-antitoxin system ParD family antitoxin	-0.94	6.4e-7	313	308	595	589	506	688	361	303	259	299	288	351
IM675_14105	NA	PA2779 family protein	-1.34	6.4e-7	1406	1081	3144	2139	2931	4362	1155	1034	1055	1173	1387	1657
IM675_24775	clpB	ATP-dependent chaperone ClpB	1.17	6.5e-7	37641	30449	15136	16675	13795	14937	22719	41554	27073	36098	40172	36652
IM675_07185	NA	TonB-dependent siderophore receptor	-1.32	6.5e-7	75	81	193	156	159	264	86	91	64	78	61	84
IM675_00125	NA	DUF1161 domain-containing protein	-0.9	6.7e-7	438	396	778	756	686	891	338	456	393	392	452	470
IM675_29925	NA	SMI1/KNR4 family protein	-1.95	6.8e-7	373	341	1381	577	1102	2463	306	274	444	377	397	346
IM675_29700	algB	sigma-54-dependent response regulator transcription factor AlgB	0.96	6.8e-7	2251	1968	1087	1263	953	1045	1991	1693	2221	1878	2513	2361
IM675_25765	NA	polynucleotide adenylyltransferase PcnB	1.25	7.1e-7	2006	2090	862	1222	818	546	1955	2417	1897	2028	1963	2029
IM675_14350	NA	PilZ domain-containing protein	-0.91	7.4e-7	907	920	1717	1445	1925	1779	880	839	1041	748	912	1060
IM675_30020	NA	class I SAM-dependent methyltransferase	-1.1	7.6e-7	4080	3258	7849	8724	7090	7731	3550	3177	3047	2939	4730	4571
IM675_02175	NA	RNA polymerase sigma factor	1.69	7.6e-7	975	1188	336	584	230	194	1206	1273	1085	915	923	1087
IM675_06945	gcl	glyoxylate carboligase	1.91	7.7e-7	47	51	13	13	12	14	68	43	42	48	45	49
IM675_07010	alc	allantoicase	-1.41	7.8e-7	39	30	90	73	107	91	25	32	32	47	39	31
IM675_28265	amgS	two-component system sensor histidine kinase AmgS	1.24	7.8e-7	217	221	92	122	89	67	210	178	275	207	203	240
IM675_23300	NA	insulin-cleaving metalloproteinase outer membrane protein	1.09	7.9e-7	684	716	330	445	295	250	685	817	648	644	755	652
IM675_04280	pbpG	D-alanyl-D-alanine endopeptidase	-0.88	8e-7	803	713	1393	1284	1381	1513	739	566	833	764	804	842
IM675_19790	NA	CoA pyrophosphatase	-0.96	8.1e-7	601	604	1171	963	1228	1324	760	520	531	579	584	640
IM675_22525	NA	PepSY domain-containing protein	1.42	8.1e-7	113	113	42	48	37	41	96	112	131	142	81	115
IM675_09290	NA	BapA prefix-like domain-containing protein	-1.06	8.2e-7	495	488	1028	728	1010	1345	488	470	505	435	537	513
IM675_15650	NA	TetR/AcrR family transcriptional regulator	1.47	8.3e-7	505	454	174	245	146	131	326	466	569	369	568	578
IM675_01940	mexA	multidrug efflux RND transporter periplasmic adaptor subunit MexA	-0.79	8.5e-7	1766	2014	3268	3713	3175	2915	2133	1982	1927	1568	1808	1924
IM675_01330	NA	thiol-disulfide isomerase	2.82	8.8e-7	33	45	5	5	8	3	30	66	38	27	38	33
IM675_16340	NA	MarR family transcriptional regulator	1.87	8.9e-7	405	377	107	133	73	116	293	274	562	218	588	409
IM675_01785	NA	YggS family pyridoxal phosphate-dependent enzyme	1.04	8.9e-7	591	556	278	245	340	249	523	452	692	595	634	544
IM675_26025	pmrB	two-component system sensor histidine kinase PmrB	1.28	8.9e-7	673	763	294	331	379	172	854	644	790	702	681	636
IM675_00610	triC	triclosan efflux RND transporter permease subunit TriC	-0.74	9e-7	503	454	798	900	753	741	485	417	461	511	486	512
IM675_11575	NA	hypothetical protein	-1.44	9e-7	127	136	355	188	469	408	155	121	131	130	136	114
IM675_14715	NA	DEAD/DEAH box helicase	-0.99	9.1e-7	565	631	1187	889	1218	1453	564	725	604	573	569	554
IM675_13820	NA	type II toxin-antitoxin system RelE/ParE family toxin	-1.2	9.1e-7	10528	9793	23268	17545	22988	29270	8887	7422	13072	9705	11412	10468
IM675_23810	NA	class II fumarate hydratase	1.34	9.2e-7	3717	3180	1364	2061	936	1094	2993	2985	3561	3320	3729	4101
IM675_11010	NA	sigma 54-interacting transcriptional regulator	-0.61	9.2e-7	1073	1181	1718	1677	1699	1778	1237	1198	1108	1076	1030	1111
IM675_29620	NA	AEC family transporter	1.99	9.4e-7	61	53	15	11	13	19	46	35	78	62	64	59
IM675_27330	NA	23S rRNA (adenine(2030)-N(6))-methyltransferase RlmJ	-1.18	9.4e-7	84	100	209	163	201	263	95	105	99	65	95	91
IM675_09895	NA	short-chain fatty acid transporter	-1.22	9.5e-7	50	51	118	136	129	89	47	56	50	62	48	42
IM675_03295	NA	EAL domain-containing protein	1.5	9.6e-7	133	160	52	31	45	80	191	138	151	148	131	121
IM675_17250	NA	RluA family pseudouridine synthase	2.19	9.7e-7	52	58	12	22	12	2	57	56	60	69	46	42
IM675_01635	NA	coniferyl aldehyde dehydrogenase	-1.34	9.7e-7	244	223	591	328	672	773	222	238	208	262	218	253
IM675_04775	NA	DNA starvation/stationary phase protection protein	-0.96	9.7e-7	5383	5261	10388	7924	12538	10702	5328	5464	4992	4572	5182	6396
IM675_16230	NA	response regulator transcription factor	0.98	9.9e-7	280	275	142	158	104	164	284	253	288	261	294	284
IM675_12615	NA	AraC family transcriptional regulator	-2.41	1e-6	25	36	162	41	187	258	31	41	36	26	32	18
IM675_30110	rsmG	16S rRNA (guanine(527)-N(7))-methyltransferase RsmG	1.27	1e-6	220	242	96	134	88	65	228	271	228	264	199	197
IM675_28125	NA	beta-ketoacyl synthase	-1.09	1e-6	368	376	790	589	841	940	326	435	367	291	393	421
IM675_24160	NA	NAD(P)/FAD-dependent oxidoreductase	-0.79	1e-6	474	495	838	869	897	747	494	528	463	558	436	428
IM675_10755	NA	DUF2892 domain-containing protein	-2.02	1.1e-6	18	12	59	44	76	57	8	12	15	27	12	14
IM675_22485	mexH	MexH family multidrug efflux RND transporter periplasmic adaptor subunit	1.52	1.1e-6	261	196	80	114	66	59	191	156	239	201	293	288
IM675_23780	ptsN	PTS IIA-like nitrogen regulatory protein PtsN	-1.45	1.1e-6	1570	1452	4134	2161	6237	4003	1522	1328	1505	1525	1502	1683
IM675_18910	glpK	glycerol kinase GlpK	1.68	1.1e-6	149	148	46	67	55	16	146	152	145	119	164	163
IM675_17330	NA	transporter substrate-binding domain-containing protein	-0.75	1.1e-6	232	234	392	392	394	390	243	253	205	229	214	254
IM675_10075	NA	methyltransferase domain-containing protein	1.13	1.1e-6	322	335	151	169	99	185	374	306	324	286	342	338
IM675_29170	NA	choline ABC transporter substrate-binding protein	-0.77	1.1e-6	629	645	1088	984	1103	1177	631	635	669	516	674	699
IM675_22235	NA	TonB-dependent receptor	1.09	1.1e-6	412	387	188	184	153	226	342	393	426	311	447	477
IM675_05900	NA	YIP1 family protein	-1.67	1.2e-6	653	518	1870	997	2006	2608	367	427	762	651	644	665
IM675_14345	NA	SpoIIE family protein phosphatase	-0.61	1.2e-6	2602	2507	3897	3863	3790	4037	2500	2330	2690	2338	2727	2741
IM675_20360	NA	phosphatidylcholine/phosphatidylserine synthase	-0.79	1.2e-6	1742	1867	3122	3752	2644	2971	1869	1951	1781	1593	1811	1822
IM675_28710	NA	YjbQ family protein	-1.81	1.2e-6	65	101	289	439	277	151	125	102	75	59	71	65
IM675_07475	NA	GntR family transcriptional regulator	-0.68	1.2e-6	1012	1086	1680	1816	1455	1770	1125	1112	1022	972	1008	1057
IM675_19690	NA	adenylate cyclase	-0.95	1.2e-6	129	142	263	314	236	239	146	161	119	128	124	136
IM675_16215	NA	hypothetical protein	-1.65	1.2e-6	57	64	189	245	215	107	38	82	73	64	49	58
IM675_20380	rhlB	ATP-dependent RNA helicase RhlB	1.06	1.2e-6	1157	1292	586	774	545	438	1221	1465	1190	1286	1136	1050
IM675_21705	NA	sugar transporter	1.42	1.3e-6	122	122	45	58	54	24	137	129	100	105	124	135
IM675_03085	NA	anhydro-N-acetylmuramic acid kinase	1.04	1.3e-6	533	594	274	314	323	183	599	585	599	559	546	494
IM675_15495	NA	DUF4398 domain-containing protein	1.31	1.3e-6	152	175	66	100	52	48	168	170	188	142	154	159
IM675_22800	nusG	transcription termination/antitermination protein NusG	1.43	1.3e-6	6568	6344	2391	3489	1755	1928	6741	7248	5044	5573	9017	5114
IM675_16805	NA	LPS O-antigen chain length determinant protein WzzB	1.3	1.3e-6	36879	40116	15615	23037	10960	12848	47952	41319	31078	36509	35497	38632
IM675_12635	NA	heavy metal response regulator transcription factor	1.14	1.3e-6	692	556	283	373	231	245	607	455	604	656	730	690
IM675_22735	rplW	50S ribosomal protein L23	1.44	1.3e-6	2495	3410	1087	1400	930	930	3658	4488	2086	2373	2442	2671
IM675_02720	NA	DNA primase	0.89	1.3e-6	3572	3600	1939	2217	1754	1845	4270	3603	2928	3678	3105	3933
IM675_02690	NA	Fic family protein	-0.79	1.3e-6	957	1103	1784	1811	1521	2020	1193	1106	1010	935	951	987
IM675_22645	secY	preprotein translocase subunit SecY	1.44	1.3e-6	11670	11159	4200	4047	2803	5749	11727	13410	8339	16050	10050	8909
IM675_02535	NA	PHB depolymerase family esterase	-1.24	1.4e-6	163	138	356	327	354	389	103	112	199	145	170	174
IM675_13015	NA	LysE family translocator	-0.97	1.4e-6	191	199	382	294	421	432	191	214	192	166	182	224
IM675_11680	NA	LysR family transcriptional regulator	2.09	1.4e-6	75	63	16	31	15	3	57	62	72	70	93	64
IM675_29290	NA	hypothetical protein	1.92	1.5e-6	154	119	37	64	17	29	101	101	154	139	185	138
IM675_17830	NA	flagellar brake protein	-0.74	1.5e-6	1341	1422	2309	2624	2144	2160	1578	1445	1243	1262	1319	1441
IM675_16810	NA	DUF1049 domain-containing protein	0.87	1.5e-6	4064	3809	2158	2569	1813	2092	4187	3712	3527	3429	4238	4526
IM675_11135	NA	hypothetical protein	1.23	1.5e-6	2002	2106	874	1234	633	754	2637	2058	1624	2056	1952	1998
IM675_20535	NA	efflux transporter outer membrane subunit	1.73	1.6e-6	79	79	24	41	21	10	99	69	68	78	79	81
IM675_08010	NA	enoyl-CoA hydratase/isomerase family protein	1.58	1.7e-6	110	101	36	45	27	35	110	62	132	100	126	106
IM675_15305	NA	lipase secretion chaperone	-2.37	1.7e-6	44	30	193	97	202	279	30	33	27	85	30	18
IM675_00020	NA	transposase	1.03	1.7e-6	631	587	300	342	222	336	716	554	492	650	632	612
IM675_05605	NA	MFS transporter	-0.89	1.7e-6	191	226	385	403	361	392	220	257	200	200	166	206
IM675_27530	NA	TetR/AcrR family transcriptional regulator	-1.69	1.7e-6	42	53	153	200	164	96	74	51	33	30	49	47
IM675_02800	pdxA	4-hydroxythreonine-4-phosphate dehydrogenase PdxA	1.29	1.7e-6	124	132	52	53	58	45	151	120	126	160	118	95
IM675_25195	NA	xanthine dehydrogenase family protein molybdopterin-binding subunit	-1.22	1.8e-6	302	247	642	420	718	787	222	272	247	248	341	318
IM675_11870	NA	hypothetical protein	-1.62	1.8e-6	33	43	115	119	149	76	62	35	32	35	28	35
IM675_04515	mgtE	magnesium transporter	-0.66	1.8e-6	2316	2416	3747	3922	3769	3549	2468	2252	2527	1984	2445	2518
IM675_19620	nalC	efflux system transcriptional repressor NalC	1.26	1.8e-6	451	395	177	205	132	194	299	469	416	336	482	536
IM675_19515	lysS	lysine--tRNA ligase	1.05	1.8e-6	859	872	419	517	385	355	860	1095	661	928	800	849
IM675_08995	NA	nuclear transport factor 2 family protein	-1.08	1.8e-6	271	347	655	556	658	752	327	290	425	240	270	303
IM675_06615	NA	heavy metal response regulator transcription factor	-1.01	1.8e-6	74	82	157	175	149	148	82	68	96	65	78	78
IM675_11065	NA	APC family permease	-1.17	1.8e-6	182	157	382	272	387	486	141	193	137	196	162	189
IM675_17380	NA	TonB-dependent receptor family protein	0.84	1.9e-6	558	583	318	244	329	381	559	604	585	564	578	532
IM675_02890	NA	transcription regulatory protein PrtN	-0.68	1.9e-6	234	219	364	352	372	368	226	220	209	239	223	241
IM675_06395	NA	TetR/AcrR family transcriptional regulator	0.96	1.9e-6	843	778	419	420	345	492	758	763	812	654	917	958
IM675_08250	NA	Smr/MutS family protein	1.1	1.9e-6	158	136	69	70	68	67	120	143	145	130	172	173
IM675_18895	NA	hypothetical protein	-1.22	2e-6	208	193	467	355	543	503	159	161	259	172	252	199
IM675_18710	NA	glycosyltransferase family 2 protein	-1.18	2e-6	89	82	193	239	182	159	103	74	67	83	79	106
IM675_17440	NA	porin	-0.96	2e-6	184	140	316	309	304	335	136	132	151	166	193	192
IM675_25110	NA	carbon starvation protein A	-0.84	2e-6	1046	942	1776	1620	1978	1729	953	846	1027	855	1113	1170
IM675_03675	NA	sigma factor AlgU regulatory protein MucB	1.12	2e-6	1068	1053	489	695	431	341	1071	949	1139	1021	1098	1085
IM675_05070	NA	aldehyde dehydrogenase family protein	1.25	2.1e-6	144	148	62	80	46	61	113	170	160	125	151	157
IM675_16895	NA	GGDEF domain-containing protein	0.99	2.1e-6	1611	1312	737	867	745	599	1317	1327	1292	1315	1682	1837
IM675_14175	NA	hypothetical protein	1.55	2.1e-6	89	92	30	38	39	14	79	113	84	101	91	74
IM675_16095	NA	ATP-binding cassette domain-containing protein	0.92	2.2e-6	454	539	262	311	257	218	515	599	503	487	449	425
IM675_22165	NA	HlyD family efflux transporter periplasmic adaptor subunit	-1.06	2.2e-6	98	90	196	152	209	226	81	83	106	112	86	95
IM675_20825	NA	DUF2076 domain-containing protein	1.06	2.3e-6	1061	899	469	611	421	376	904	809	986	890	1077	1217
IM675_23020	NA	DNA binding protein	-0.7	2.3e-6	4870	4688	7755	6891	8481	7892	5106	4014	4944	5152	4638	4820
IM675_29400	NA	GlsB/YeaQ/YmgE family stress response membrane protein	-1.51	2.4e-6	2744	2409	7350	6871	8819	6361	2281	1875	3070	1465	2760	4008
IM675_13255	icd	NADP-dependent isocitrate dehydrogenase	-0.71	2.4e-6	6552	6809	10907	12317	10532	9872	7050	6649	6727	5587	6821	7249
IM675_11300	ptxR	HTH-type transcriptional regulator PtxR	1.44	2.4e-6	111	94	38	45	31	38	75	86	121	87	119	127
IM675_22740	rplD	50S ribosomal protein L4	2.27	2.5e-6	20712	12401	3434	4419	3010	2874	10164	14502	12537	41063	7624	13448
IM675_27075	NA	DUF1249 domain-containing protein	0.73	2.5e-6	356	355	213	188	223	229	326	380	358	355	368	346
IM675_16460	NA	chromosome partitioning protein ParA	-1.31	2.5e-6	80	73	192	152	175	249	81	47	92	70	80	90
IM675_03330	NA	hypothetical protein	1.2	2.5e-6	231	195	93	108	103	67	161	223	201	193	267	235
IM675_19160	NA	S-(hydroxymethyl)glutathione dehydrogenase/class III alcohol dehydrogenase	-0.93	2.6e-6	500	484	940	1028	865	926	428	414	609	413	548	538
IM675_15785	NA	aminotransferase class V-fold PLP-dependent enzyme	-0.72	2.6e-6	798	822	1334	1245	1246	1512	903	748	814	713	815	865
IM675_11710	NA	carbohydrate ABC transporter permease	-1.42	2.6e-6	28	31	79	75	77	84	41	27	26	29	36	19
IM675_06290	NA	GntR family transcriptional regulator	0.88	2.7e-6	869	888	478	611	413	409	863	847	954	839	806	962
IM675_06590	lasI	acyl-homoserine-lactone synthase LasI	-0.63	2.7e-6	8528	8774	13355	13911	12287	13868	9803	8281	8239	9009	7804	8772
IM675_08035	kdpB	potassium-transporting ATPase subunit KdpB	4.15	2.8e-6	28	37	2	2	3	0	27	57	26	36	30	18
IM675_21905	NA	DUF4124 domain-containing protein	-1.49	2.8e-6	7268	8003	21448	21685	16340	26319	11651	7012	5344	10273	5641	5889
IM675_23070	NA	DUF4124 domain-containing protein	0.85	2.8e-6	243	217	127	136	130	115	202	211	237	257	234	236
IM675_10490	NA	LysR family transcriptional regulator	-1.18	2.8e-6	69	55	142	127	141	159	64	39	63	68	62	78
IM675_25155	mscL	large-conductance mechanosensitive channel protein MscL	-1.01	2.8e-6	1701	2254	3988	3705	4981	3279	2394	2117	2250	1649	1720	1734
IM675_22890	NA	methyl-accepting chemotaxis protein	-1.6	2.9e-6	110	98	315	164	513	269	95	91	108	111	89	129
IM675_16330	NA	FUSC family protein	2.06	2.9e-6	121	81	25	17	17	40	85	45	114	105	148	110
IM675_21430	trxA	thioredoxin	1.01	3e-6	2730	2979	1415	1945	1056	1243	2813	2971	3152	2686	2726	2778
IM675_14250	NA	toprim domain-containing protein	-1.19	3e-6	144	112	292	227	287	363	113	85	139	152	140	139
IM675_04740	NA	hypothetical protein	0.97	3.1e-6	268	309	147	158	135	150	333	337	258	306	232	267
IM675_27825	thiI	tRNA 4-thiouridine(8) synthase ThiI	1.51	3.2e-6	525	673	210	313	205	112	607	833	578	616	474	487
IM675_25595	ilvN	acetolactate synthase small subunit	0.92	3.3e-6	540	595	301	344	248	311	585	690	509	475	598	547
IM675_23645	NA	hypothetical protein	-1.24	3.4e-6	127	102	271	192	293	328	88	94	123	107	155	120
IM675_14215	NA	hypothetical protein	-1.46	3.4e-6	20783	25458	63563	60984	45257	84450	36577	21220	18577	16866	18349	27135
IM675_15630	NA	alpha/beta hydrolase	-1.22	3.4e-6	40	41	94	81	101	100	53	28	41	39	42	39
IM675_15635	NA	hypothetical protein	2.56	3.4e-6	44	27	6	6	4	8	30	18	34	45	42	44
IM675_17810	NA	chemotaxis protein CheV	-0.7	3.4e-6	8718	8649	14113	13376	14593	14368	8692	8072	9184	7106	9648	9399
IM675_29025	NA	rubredoxin--NAD(+) reductase	-1.07	3.5e-6	134	143	291	236	325	311	167	113	148	107	163	133
IM675_01630	NA	twin-arginine translocation pathway signal protein	-1.47	3.5e-6	57	52	150	78	177	196	47	45	63	54	59	58
IM675_23240	feoA	ferrous iron transporter A	1.73	3.5e-6	548	699	187	228	257	76	670	859	567	685	407	553
IM675_22780	rplL	50S ribosomal protein L7/L12	1.44	3.6e-6	3758	6523	1893	1813	1697	2170	6557	8174	4840	3980	3407	3887
IM675_11450	NA	hypothetical protein	-1.11	3.6e-6	119	108	245	223	274	237	115	79	131	145	95	117
IM675_09630	NA	LacI family DNA-binding transcriptional regulator	-1.27	3.7e-6	59	60	144	105	150	177	44	70	65	45	62	70
IM675_00615	NA	LysR family transcriptional regulator	-1.33	3.9e-6	81	72	193	163	215	201	86	38	92	73	86	83
IM675_05120	NA	trimeric intracellular cation channel family protein	1.42	3.9e-6	92	70	30	28	34	29	59	78	73	95	102	78
IM675_09970	liuR	liu genes transcriptional regulator LiuR	-1.24	3.9e-6	2688	3142	6882	4125	7032	9490	3386	3230	2810	2333	2919	2813
IM675_15135	htpX	protease HtpX	1.2	3.9e-6	7514	7077	3178	4808	2134	2592	7297	6813	7122	7639	7261	7641
IM675_26855	NA	YgiQ family radical SAM protein	1.34	4e-6	312	405	141	161	168	94	427	485	304	380	279	277
IM675_24045	NA	phosphoethanolamine transferase CptA	1.25	4e-6	334	390	152	116	182	158	392	517	261	316	337	350
IM675_02640	NA	carboxymuconolactone decarboxylase family protein	-2.51	4.1e-6	40	46	246	50	247	440	58	22	58	33	39	49
IM675_24400	NA	hypothetical protein	-1.25	4.2e-6	3038	3470	7749	5691	7009	10548	3840	3612	2959	2115	3198	3801
IM675_16055	topA	type I DNA topoisomerase	0.75	4.2e-6	4837	5142	2970	3560	2883	2466	5180	5516	4731	5027	4671	4812
IM675_01780	NA	pyrroline-5-carboxylate reductase	1.2	4.2e-6	169	132	66	58	67	72	110	121	164	186	163	157
IM675_20820	NA	NYN domain-containing protein	0.83	4.3e-6	1174	1005	614	667	502	674	949	1048	1019	1048	1219	1256
IM675_07405	NA	Fic family protein	-1.04	4.4e-6	2456	2695	5279	5355	4000	6481	2878	2985	2223	1973	2502	2892
IM675_23820	pmbA	metalloprotease PmbA	0.86	4.5e-6	917	779	469	534	449	422	674	739	923	911	930	910
IM675_08305	NA	PLDc_N domain-containing protein	-1.93	4.5e-6	28	21	94	75	113	94	16	7	39	31	25	28
IM675_09540	metE	5-methyltetrahydropteroyltriglutamate-- homocysteine S-methyltransferase	-2.03	4.5e-6	557	685	2530	697	2850	4043	579	796	680	418	580	674
IM675_15030	NA	TlpA family protein disulfide reductase	0.94	4.6e-6	346	279	163	195	143	151	281	284	271	326	375	337
IM675_20065	NA	YfgM family protein	0.86	4.6e-6	330	331	182	200	182	164	388	304	302	377	308	304
IM675_23390	fxsA	membrane protein FxsA	1.29	4.7e-6	3570	4099	1566	2283	1146	1268	3076	3883	5338	3793	3295	3621
IM675_22515	phzM	pyocyanin biosynthetic protein PhzM	-1.33	4.7e-6	271	313	734	419	850	934	292	315	332	198	300	314
IM675_20750	NA	ATP-binding cassette domain-containing protein	2.42	4.7e-6	65	59	12	3	12	19	30	46	100	63	77	55
IM675_21295	mucE	mucoid induction factor MucE	-1.2	4.7e-6	39	50	102	116	110	81	48	52	50	32	40	46
IM675_08615	NA	hypothetical protein	-1.34	4.7e-6	224	300	665	572	474	949	329	350	222	216	240	216
IM675_18180	NA	2-oxo acid dehydrogenase subunit E2	-1.79	4.7e-6	48	52	173	97	182	239	23	78	56	52	43	48
IM675_08530	NA	circularly permuted type 2 ATP-grasp protein	-1.88	4.8e-6	968	1511	4546	5772	6229	1638	1782	1620	1129	924	976	1006
IM675_17235	minC	septum site-determining protein MinC	1.02	5e-6	391	366	188	259	153	151	382	376	340	359	394	421
IM675_02950	NA	phage tail sheath family protein	-1.14	5.2e-6	120	90	232	239	230	226	120	76	74	110	130	120
IM675_28310	NA	TIGR00153 family protein	-1.22	5.3e-6	808	1110	2230	1778	2181	2731	1484	979	869	762	848	815
IM675_03980	NA	PAAR domain-containing protein	6.09	5.5e-6	240	412	5	3	3	8	909	313	14	19	544	157
IM675_13705	NA	LysE family translocator	-1.04	5.5e-6	152	159	320	305	333	323	211	147	120	129	145	180
IM675_17230	NA	lipid A biosynthesis lauroyl acyltransferase	1.24	5.6e-6	503	517	217	330	145	177	547	543	460	438	546	525
IM675_09890	NA	acetyl-CoA C-acetyltransferase	-1.22	5.7e-6	53	56	127	106	129	147	44	46	79	47	53	58
IM675_11985	pvdN	pyoverdine-tailoring periplasmic protein PvdN	1.42	5.8e-6	174	131	57	50	51	72	119	136	137	243	136	143
IM675_12640	NA	sensor histidine kinase	1.46	5.8e-6	133	98	43	48	27	53	94	79	120	146	133	120
IM675_29615	NA	GFA family protein	-1.41	5.8e-6	53	41	126	109	128	142	53	22	49	43	64	52
IM675_24745	NA	hypothetical protein	2.39	6e-6	40	72	11	13	4	16	96	72	47	41	33	46
IM675_00650	NA	TetR family transcriptional regulator C-terminal domain-containing protein	-1.23	6e-6	158	174	390	533	398	237	191	193	139	151	156	166
IM675_07735	NA	3'-5' exoribonuclease	-0.79	6.1e-6	237	251	422	366	420	481	247	266	239	205	269	237
IM675_05390	NA	NTP transferase domain-containing protein	-1.05	6.1e-6	88	100	194	222	173	188	112	112	75	86	75	102
IM675_30400	NA	cache domain-containing protein	-0.87	6.1e-6	481	476	878	819	715	1099	518	434	475	417	514	512
IM675_08700	NA	outer membrane protein transport protein	-0.97	6.1e-6	82	89	168	163	143	199	93	99	76	92	78	76
IM675_11940	NA	acylase	2.15	6.2e-6	43	46	10	16	12	2	49	47	43	54	27	49
IM675_14785	NA	PIN domain-containing protein	0.8	6.2e-6	8359	7631	4607	4354	3979	5490	7077	7698	8118	7094	9155	8826
IM675_03975	NA	VRR-NUC domain-containing protein	1.29	6.2e-6	410	397	165	189	120	186	445	480	266	299	487	442
IM675_24310	NA	Rha family transcriptional regulator	-1.63	6.3e-6	154	140	455	211	530	623	142	90	189	169	163	130
IM675_12655	muxC	multidrug efflux RND transporter permease subunit MuxC	-0.66	6.7e-6	408	440	667	658	730	613	471	419	429	377	429	419
IM675_12335	NA	hypothetical protein	0.73	6.8e-6	1673	1545	969	914	901	1091	1761	1511	1364	1825	1539	1656
IM675_22765	rpsL	30S ribosomal protein S12	2.21	6.8e-6	31487	36773	7355	8845	6089	7131	71105	26143	13070	25148	17533	51779
IM675_01080	NA	IS3 family transposase	-1.03	6.8e-6	3395	3718	7241	6999	5875	8848	4355	3985	2814	2752	3586	3848
IM675_19500	NA	flavohemoglobin expression-modulating QEGLA motif protein	-0.9	6.9e-6	281	307	549	528	666	454	353	250	319	271	270	300
IM675_18740	algL	alginate biosynthesis protein AlgL	-1.97	7e-6	32	19	100	80	110	112	7	22	27	42	34	20
IM675_24450	NA	hypothetical protein	-1.52	7.2e-6	59	48	152	116	215	126	46	64	35	81	49	46
IM675_08815	acnB	bifunctional aconitate hydratase 2/2-methylisocitrate dehydratase	0.73	7.4e-6	2000	2065	1227	1431	1201	1050	2159	2260	1776	1937	2024	2038
IM675_23980	NA	ABC transporter permease subunit	-1.33	7.5e-6	56	55	139	89	139	190	71	50	44	54	49	64
IM675_29805	NA	ABC transporter permease	1.63	7.7e-6	240	236	77	122	81	27	272	202	234	269	249	204
IM675_00675	siaA	biofilm formation regulator phosphatase SiaA	1.33	8e-6	129	177	61	84	45	54	187	199	144	135	126	125
IM675_13955	NA	DUF2789 domain-containing protein	-0.78	8e-6	775	861	1401	1131	1475	1598	810	812	960	731	802	792
IM675_17555	NA	long-chain-fatty-acid--CoA ligase	-0.98	8.1e-6	530	512	1030	750	971	1368	573	465	497	477	546	566
IM675_27525	phaC	class II poly(R)-hydroxyalkanoic acid synthase	-2.24	8.1e-6	236	491	1716	2410	2179	561	648	519	306	200	205	303
IM675_20125	iscU	Fe-S cluster assembly scaffold IscU	0.8	8.1e-6	2526	2800	1524	1749	1526	1297	2748	3044	2609	2990	2276	2311
IM675_06530	NA	cytosine permease	1.73	8.2e-6	59	46	16	9	17	21	36	44	57	66	59	51
IM675_15105	sagS	two-component system sensor histidine kinase/response regulator SagS	-0.66	8.2e-6	471	432	714	703	785	655	462	435	399	441	472	498
IM675_21040	miaB	tRNA (N6-isopentenyl adenosine(37)-C2)-methylthiotransferase MiaB	1.05	8.2e-6	1090	1201	554	727	528	408	1220	1441	943	1039	1164	1066
IM675_14335	tal	transaldolase	-0.91	8.4e-6	846	884	1621	2010	1562	1290	916	769	968	715	853	971
IM675_03530	NA	hypothetical protein	1.17	8.6e-6	2239	1719	880	941	890	809	1335	1381	2442	2008	2489	2221
IM675_16470	NA	carbon-nitrogen hydrolase family protein	1.33	8.7e-6	722	622	268	413	214	178	519	636	711	580	829	757
IM675_29165	choW	choline ABC transporter permease subunit	-0.74	8.7e-6	199	195	329	311	378	298	196	202	186	181	216	201
IM675_24060	NA	methyl-accepting chemotaxis protein	-1.08	8.8e-6	2694	2068	5034	4708	4625	5769	2296	1899	2008	2746	1935	3400
IM675_23985	NA	ATP-binding cassette domain-containing protein	-1.17	8.9e-6	60	63	138	109	161	143	51	74	63	42	65	71
IM675_14295	NA	hypothetical protein	1.88	9e-6	77	63	19	17	18	22	68	29	94	70	77	82
IM675_26650	NA	MFS transporter	1.22	9e-6	84	72	33	34	39	25	68	74	73	87	86	78
IM675_19365	NA	GldG family protein	1.22	9.2e-6	88	76	35	31	42	32	80	67	81	88	98	78
IM675_02725	NA	GatB/YqeY domain-containing protein	2.11	9.2e-6	186	211	46	84	44	10	211	281	142	227	157	173
IM675_19665	NA	hypothetical protein	1.32	9.4e-6	139	126	54	64	38	59	95	174	108	133	147	137
IM675_25700	alaC	alanine transaminase	1	9.7e-6	786	745	383	536	287	327	817	683	736	815	761	783
IM675_16780	NA	glycosyltransferase family 4 protein	0.91	9.7e-6	2349	2344	1252	1502	909	1345	2600	2487	1944	2222	2364	2460
IM675_22650	rplO	50S ribosomal protein L15	1.27	9.8e-6	6671	8789	3205	4039	2514	3062	8887	11855	5624	6284	6902	6826
IM675_12980	pqsH	2-heptyl-3-hydroxy-4(1H)-quinolone synthase	-1.12	9.8e-6	202	255	497	570	515	405	250	317	197	159	210	239
IM675_30095	NA	F0F1 ATP synthase subunit I	1.51	9.8e-6	356	449	142	234	88	104	511	505	330	390	338	341
IM675_11640	NA	LLM class flavin-dependent oxidoreductase	1.59	9.8e-6	388	266	108	53	149	123	342	245	212	336	382	447
IM675_06715	NA	protein phosphatase CheZ	-0.51	9.9e-6	1257	1228	1766	1827	1768	1703	1311	1204	1167	1208	1246	1319
IM675_21335	NA	mandelate racemase/muconate lactonizing enzyme family protein	-1.1	1e-5	70	55	135	114	136	155	44	57	64	64	74	73
IM675_28350	NA	iron ABC transporter permease	1.49	1e-5	226	202	77	134	47	49	213	200	193	245	201	233
IM675_19270	NA	phosphatidate cytidylyltransferase	2.08	1e-5	32	34	8	8	9	6	41	37	26	28	31	37
IM675_28600	NA	hypothetical protein	1.24	1e-5	2894	2075	1054	1408	748	1007	2458	1852	1916	3452	2528	2702
IM675_12280	NA	YgdI/YgdR family lipoprotein	2.14	1.1e-5	66	105	19	14	33	10	107	148	60	80	55	61
IM675_14360	NA	acyl-CoA thioesterase	1.09	1.1e-5	188	165	83	58	82	110	145	181	169	178	210	176
IM675_11455	NA	TonB-dependent receptor	-0.9	1.1e-5	159	166	302	341	339	226	163	156	179	177	142	157
IM675_04015	NA	IS3 family transposase	-0.62	1.1e-5	1613	1592	2470	2531	2333	2544	1734	1548	1495	1485	1501	1852
IM675_05735	NA	winged helix-turn-helix domain-containing protein	1.44	1.1e-5	144	96	44	31	48	53	79	86	122	153	137	140
IM675_01050	NA	suppressor of fused domain protein	1.42	1.1e-5	105	93	37	47	27	38	106	61	111	124	91	101
IM675_04590	NA	2-hydroxyacid dehydrogenase	-1.68	1.1e-5	103	77	288	134	350	381	69	77	87	123	61	123
IM675_04075	NA	hypothetical protein	1.12	1.1e-5	6544	7246	3169	4477	2556	2476	8333	8010	5396	6442	6330	6860
IM675_02455	NA	LysR family transcriptional regulator	1.03	1.1e-5	128	131	64	72	58	61	147	107	138	137	109	138
IM675_25535	NA	hypothetical protein	1.59	1.2e-5	170	204	62	83	75	27	184	281	148	198	158	155
IM675_06805	ccmA	cytochrome c biogenesis heme-transporting ATPase CcmA	1.38	1.2e-5	77	85	31	33	31	29	78	105	73	100	60	71
IM675_04455	NA	aspartate kinase	1.03	1.2e-5	802	952	429	569	346	373	1080	1028	749	837	804	766
IM675_00420	NA	C4-dicarboxylate transporter DctA	0.94	1.3e-5	4826	4591	2449	3014	1656	2676	4807	4427	4539	4280	4896	5301
IM675_20140	cysE	serine O-acetyltransferase	0.69	1.3e-5	481	539	316	323	302	323	494	528	594	513	461	469
IM675_30505	NA	site-specific integrase	2.15	1.3e-5	2158	1042	361	578	246	258	1209	1150	766	1939	3511	1025
IM675_06510	NA	MBL fold metallo-hydrolase	-1.56	1.3e-5	69	52	181	136	166	241	69	26	63	60	60	88
IM675_20130	iscS	IscS subfamily cysteine desulfurase	0.97	1.3e-5	7574	7912	3954	5482	2900	3479	7500	8044	8191	8232	7318	7173
IM675_08645	NA	universal stress protein	-0.77	1.3e-5	2208	2154	3722	3097	3683	4386	2067	1946	2448	1962	2212	2448
IM675_25300	mqo	malate dehydrogenase (quinone)	0.99	1.3e-5	1089	914	504	669	485	358	890	1001	852	1089	1082	1095
IM675_11080	NA	NAD(P)/FAD-dependent oxidoreductase	-1.56	1.3e-5	143	146	426	209	325	744	155	141	142	132	153	145
IM675_00600	triA	triclosan efflux RND transporter adaptor protein TriA	-1.25	1.3e-5	64	60	149	172	139	135	74	34	73	54	64	75
IM675_25285	NA	hypothetical protein	1	1.3e-5	183	167	87	70	98	92	147	185	168	196	204	148
IM675_25545	NA	chromosome partitioning protein ParA	1.24	1.4e-5	302	403	149	197	140	110	460	462	287	317	283	305
IM675_25900	rlmE	23S rRNA (uridine(2552)-2'-O)-methyltransferase RlmE	1.01	1.4e-5	13787	11667	6337	8588	5629	4795	12421	11104	11475	15210	11729	14420
IM675_12450	NA	hypothetical protein	-0.71	1.4e-5	4658	4186	7240	6432	8697	6592	4035	4163	4359	4399	4510	5064
IM675_24440	NA	hypothetical protein	-1.69	1.5e-5	123	66	304	209	377	327	53	73	71	179	87	104
IM675_20000	NA	DUF4345 domain-containing protein	-0.84	1.5e-5	406	373	698	711	679	703	426	281	410	459	356	403
IM675_28235	hslO	Hsp33 family molecular chaperone HslO	0.88	1.5e-5	398	398	217	283	175	193	427	387	378	432	358	403
IM675_14340	NA	STAS domain-containing protein	-1.01	1.5e-5	1538	1711	3265	3691	2327	3779	1944	1795	1394	1294	1513	1805
IM675_18375	NA	thiolase family protein	-1.47	1.5e-5	73	85	218	117	194	344	76	84	95	62	67	89
IM675_14330	dusA	tRNA dihydrouridine(20/20a) synthase DusA	0.76	1.6e-5	211	212	125	142	112	121	209	200	226	211	203	220
IM675_19385	NA	YbaY family lipoprotein	-0.97	1.6e-5	231	296	517	406	595	550	277	336	276	266	213	215
IM675_23640	NA	GlxA family transcriptional regulator	0.75	1.6e-5	317	316	187	195	192	175	347	339	261	315	306	331
IM675_17615	NA	phosphoethanolamine transferase	1.06	1.7e-5	168	177	82	81	95	70	161	232	140	155	176	174
IM675_31145	NA	SDR family oxidoreductase	-0.69	1.7e-5	332	307	516	536	506	507	322	278	323	383	309	304
IM675_06810	ccmB	heme exporter protein CcmB	1.54	1.7e-5	74	67	23	25	36	10	68	64	68	71	89	61
IM675_28760	rep	DNA helicase Rep	1.06	1.7e-5	651	691	323	438	291	241	632	859	583	738	613	602
IM675_02130	creC	two-component system sensor histidine kinase CreC	1.54	1.7e-5	62	61	21	16	26	21	50	62	70	60	80	44
IM675_10790	NA	hypothetical protein	-1.9	1.7e-5	25	13	73	44	67	107	17	6	16	24	26	25
IM675_01850	gshB	glutathione synthase	-0.66	1.7e-5	798	742	1219	1174	1241	1241	784	699	744	670	824	901
IM675_20945	NA	polyribonucleotide nucleotidyltransferase	-0.68	1.7e-5	2015	1922	3151	3832	2749	2874	1854	1904	2006	2084	1937	2023
IM675_29355	NA	hypothetical protein	2.63	1.8e-5	25	27	4	6	3	3	26	30	24	18	34	24
IM675_08760	sigX	RNA polymerase sigma factor SigX	-0.91	1.8e-5	13574	15011	26823	30864	20443	29163	16190	16327	12517	11317	13818	15587
IM675_00385	NA	COX15/CtaA family protein	-1.63	1.8e-5	48	33	125	78	118	180	23	26	49	49	41	54
IM675_22665	rplR	50S ribosomal protein L18	1.35	1.8e-5	2249	3058	1037	1249	1088	776	2894	4455	1826	2346	2212	2190
IM675_05125	NA	hypothetical protein	-1.19	1.8e-5	49	61	125	91	123	161	61	50	73	44	52	50
IM675_19810	nagA	N-acetylglucosamine-6-phosphate deacetylase	1.11	1.8e-5	187	179	84	45	104	102	180	178	178	188	185	188
IM675_22245	NA	ABC transporter ATP-binding protein	1.79	1.9e-5	70	78	21	16	31	16	63	63	109	49	59	102
IM675_07540	NA	NAD(P)/FAD-dependent oxidoreductase	1.14	1.9e-5	1520	1351	653	406	600	953	1399	1219	1434	1588	1562	1411
IM675_16020	NA	S-methyl-5'-thioinosine phosphorylase	1.47	1.9e-5	341	336	122	177	143	46	332	319	358	385	340	297
IM675_19350	NA	cysteine desulfurase	0.65	1.9e-5	350	363	227	206	239	236	359	384	345	330	360	359
IM675_21945	NA	phage portal protein	1.26	1.9e-5	119	91	44	55	39	38	114	85	73	122	122	113
IM675_05795	NA	AraC family transcriptional regulator	0.91	1.9e-5	280	309	155	134	196	135	353	299	276	302	252	286
IM675_22430	NA	ABC transporter substrate-binding protein	1.67	1.9e-5	889	705	251	448	164	142	621	531	962	1015	883	768
IM675_25945	dnaK	molecular chaperone DnaK	1.12	1.9e-5	83256	57874	32487	37607	36030	23825	54915	62060	56648	72285	77070	100412
IM675_02610	NA	methyltransferase domain-containing protein	-0.92	1.9e-5	146	143	273	275	311	233	155	104	170	145	140	154
IM675_27540	NA	phasin family protein	-0.89	1.9e-5	2858	2806	5234	6254	3729	5721	2804	2602	3012	2487	2838	3248
IM675_20045	NA	amidohydrolase	-1.15	1.9e-5	110	88	221	142	239	282	103	79	83	118	107	106
IM675_23210	NA	DUF479 domain-containing protein	1.17	2e-5	596	383	217	198	238	215	384	332	432	688	590	510
IM675_28030	NA	methyltransferase	1.71	2e-5	45	44	14	19	12	10	36	61	36	45	48	41
IM675_03535	NA	DUF1145 domain-containing protein	1.11	2e-5	876	734	372	473	360	282	579	690	931	702	1000	927
IM675_20060	bamB	outer membrane protein assembly factor BamB	1.09	2e-5	328	408	173	180	193	145	451	493	280	311	352	320
IM675_01605	NA	sel1 repeat family protein	-0.79	2e-5	315	315	547	495	458	688	302	318	326	347	293	304
IM675_15330	NA	DUF962 domain-containing protein	-0.85	2.1e-5	198	208	365	286	363	448	207	187	230	180	210	203
IM675_01390	NA	YjiK family protein	0.88	2.1e-5	227	227	123	145	118	107	199	278	205	218	233	230
IM675_21600	NA	helix-turn-helix domain-containing protein	-0.88	2.1e-5	121	104	207	172	219	231	105	88	118	120	128	114
IM675_22995	NA	glycosyltransferase family 1 protein	-0.76	2.1e-5	1057	890	1650	1649	1574	1727	819	854	998	884	1144	1143
IM675_02915	NA	hypothetical protein	-1.16	2.1e-5	58	85	159	145	176	156	85	73	96	49	53	72
IM675_15410	NA	CPBP family intramembrane metalloprotease	-0.51	2.1e-5	759	756	1081	1164	996	1083	790	740	737	764	759	754
IM675_30175	NA	hypothetical protein	-0.9	2.2e-5	823	852	1559	1369	1513	1795	739	836	982	617	999	851
IM675_00645	NA	purine permease	-2.68	2.2e-5	73	125	635	899	945	61	121	164	90	70	52	97
IM675_25790	pgi	glucose-6-phosphate isomerase	-0.76	2.2e-5	1721	1797	2973	3436	2623	2861	1665	1863	1864	1387	1786	1988
IM675_18350	NA	aliphatic sulfonate ABC transporter substrate-binding protein	2.05	2.2e-5	827	686	183	350	146	54	573	506	977	1017	886	578
IM675_25880	NA	triose-phosphate isomerase	1.22	2.2e-5	4496	4867	2009	3069	1424	1533	4829	5958	3815	4983	4204	4302
IM675_17125	NA	tRNA-binding protein	-1.12	2.2e-5	62	73	146	95	168	174	64	79	76	69	59	59
IM675_26160	NA	hypothetical protein	1.32	2.2e-5	1309	1651	594	864	422	495	2256	1461	1237	1239	1160	1528
IM675_10110	sstT	serine/threonine transporter SstT	0.99	2.3e-5	398	469	218	253	230	170	417	602	388	416	396	383
IM675_22085	NA	hypothetical protein	-0.76	2.3e-5	1431	1505	2484	2667	2228	2555	1747	1607	1161	1345	1441	1508
IM675_21565	NA	molybdenum cofactor biosynthesis protein F	2.19	2.3e-5	74	41	13	23	10	5	49	27	48	68	70	85
IM675_26340	mgtA	magnesium-translocating P-type ATPase	1.09	2.3e-5	492	478	229	194	183	309	560	333	540	505	517	454
IM675_04530	rimO	30S ribosomal protein S12 methylthiotransferase RimO	-0.84	2.3e-5	276	334	544	455	540	639	321	382	300	265	285	278
IM675_00035	NA	hypothetical protein	0.92	2.3e-5	160	141	80	89	72	78	145	128	149	178	163	139
IM675_09070	sohB	protease SohB	-0.78	2.4e-5	552	564	959	855	900	1123	518	518	655	476	634	548
IM675_13220	trxB	thioredoxin-disulfide reductase	-0.54	2.5e-5	1036	993	1478	1556	1492	1386	1049	1004	925	954	1059	1095
IM675_10135	cmrA	AraC family transcriptional regulator CmrA	-1.05	2.5e-5	131	115	255	197	321	247	113	86	144	120	136	138
IM675_15280	NA	ABC transporter permease	1.16	2.5e-5	169	211	85	106	91	57	210	215	208	212	140	154
IM675_28095	dctQ	C4-dicarboxylate TRAP transporter small permease protein DctQ	-1.39	2.5e-5	40	29	91	77	86	110	20	26	40	30	47	42
IM675_29735	NA	cytochrome c4	1.13	2.5e-5	2195	2630	1104	1209	1140	962	2264	1786	3839	2087	2353	2146
IM675_23150	NA	IclR family transcriptional regulator	-2	2.6e-5	17	21	75	52	106	69	37	7	20	16	11	23
IM675_28925	NA	acyl-CoA thioesterase	-0.69	2.7e-5	251	251	405	428	404	384	214	274	264	280	232	241
IM675_01085	NA	DUF2875 family protein	-0.76	2.7e-5	899	852	1479	1358	1347	1732	986	840	729	857	828	1012
IM675_23255	NA	NAD-dependent epimerase/dehydratase family protein	-1.01	2.7e-5	83	93	178	134	186	212	90	76	114	80	89	79
IM675_28355	NA	extracellular solute-binding protein	1.33	2.7e-5	2135	3090	1036	1555	730	824	2476	3762	3032	2351	2158	1896
IM675_24090	NA	O-antigen ligase family protein	0.98	2.8e-5	715	808	386	503	287	366	918	871	635	690	687	768
IM675_04130	NA	NADH:flavin oxidoreductase	-1.26	2.8e-5	88	89	212	116	221	300	94	89	84	95	97	73
IM675_19520	prfB	peptide chain release factor 2	1.42	2.8e-5	221	277	93	119	112	48	267	354	210	273	181	210
IM675_20180	queA	tRNA preQ1(34) S-adenosylmethionine ribosyltransferase-isomerase QueA	0.99	2.9e-5	203	210	104	139	82	92	190	221	218	240	186	182
IM675_29780	NA	transcriptional repressor	-0.96	2.9e-5	137	132	262	247	264	274	102	119	174	153	114	145
IM675_22510	phzB	phenazine biosynthesis protein PhzB	-1.23	2.9e-5	1879	2604	5258	5441	4406	5928	3201	2915	1697	1393	2078	2167
IM675_20075	ispG	flavodoxin-dependent (E)-4-hydroxy-3-methylbut-2-enyl-diphosphate synthase	0.94	2.9e-5	858	1151	523	550	526	492	1210	1339	904	922	848	803
IM675_08105	NA	SulP family inorganic anion transporter	-1.46	3e-5	141	121	362	189	332	564	135	114	115	178	99	148
IM675_01345	NA	2OG-Fe(II) oxygenase	0.71	3e-5	413	377	242	266	208	253	358	390	384	376	412	450
IM675_20540	NA	LysR family transcriptional regulator	-0.65	3e-5	369	367	580	588	503	648	356	399	345	340	375	391
IM675_06580	NA	cation-transporting P-type ATPase	0.91	3e-5	354	361	190	148	210	212	304	450	330	366	317	379
IM675_27375	NA	ParA family protein	-0.73	3e-5	518	580	908	1063	895	768	653	544	544	496	517	540
IM675_24520	NA	integrating conjugative element protein	1.85	3.1e-5	56	47	15	23	9	11	38	49	55	72	61	34
IM675_13475	norR	nitric oxide reductase transcriptional regulator NorR	0.76	3.1e-5	1005	953	581	648	511	583	911	933	1015	807	1037	1172
IM675_24040	NA	sel1 repeat family protein	1.18	3.1e-5	140	140	62	83	65	37	135	111	173	148	133	138
IM675_26080	NA	AraC family transcriptional regulator	-0.83	3.1e-5	209	202	363	288	395	406	228	183	194	237	207	182
IM675_01705	NA	DUF423 domain-containing protein	1.05	3.2e-5	152	164	77	111	59	61	149	176	168	156	158	144
IM675_00685	cheD	chemoreceptor glutamine deamidase CheD	-1.69	3.2e-5	16	18	55	44	70	51	24	11	20	17	22	8
IM675_07825	NA	hypothetical protein	-0.8	3.2e-5	27009	32808	51975	51373	49963	54587	32302	30634	35490	33304	24678	23046
IM675_26495	NA	response regulator	-0.94	3.2e-5	308	348	629	742	669	476	431	283	331	279	317	329
IM675_06565	NA	ABC-F family ATP-binding cassette domain-containing protein	1.32	3.2e-5	188	184	75	106	70	48	203	195	154	126	192	246
IM675_31060	NA	FAD-dependent oxidoreductase	1.19	3.2e-5	838	719	341	244	311	468	626	660	870	1076	826	611
IM675_18300	NA	DUF1244 domain-containing protein	-1.13	3.2e-5	259	302	613	799	668	371	348	309	249	259	236	284
IM675_17000	NA	hypothetical protein	1.02	3.2e-5	283	271	136	178	145	86	227	299	287	290	293	267
IM675_26005	speD	adenosylmethionine decarboxylase	1.62	3.3e-5	4070	4262	1351	2503	892	658	4980	4172	3635	3165	4349	4696
IM675_16670	NA	acyl-CoA thioesterase	1.68	3.3e-5	37	42	12	6	17	13	42	35	49	37	37	37
IM675_05385	NA	HAD family phosphatase	-1.16	3.4e-5	88	116	227	236	250	196	89	147	111	63	89	111
IM675_14280	NA	phage antirepressor KilAC domain-containing protein	4.26	3.4e-5	35	18	1	2	1	2	12	17	25	54	29	24
IM675_12975	uvrY	UvrY/SirA/GacA family response regulator transcription factor	-0.58	3.4e-5	2643	2602	3915	3941	3463	4343	2675	2650	2481	2367	2740	2822
IM675_10585	NA	metallothionein	-2.93	3.4e-5	6	5	44	6	55	72	5	6	5	9	1	8
IM675_20580	NA	peptide chain release factor 3	1.13	3.4e-5	560	674	282	394	253	199	734	784	503	567	598	514
IM675_05560	NA	peptide deformylase	-0.89	3.4e-5	344	392	685	663	661	731	299	361	518	356	358	319
IM675_00665	siaC	biofilm formation regulator SiaD modulator protein SiaC	3.14	3.4e-5	18	38	3	3	6	0	36	44	35	13	19	21
IM675_25330	upp	uracil phosphoribosyltransferase	-0.79	3.4e-5	155	192	299	305	293	298	188	207	180	164	136	166
IM675_26945	hfq	RNA chaperone Hfq	0.79	3.6e-5	25306	27569	15339	18552	11949	15517	31393	27047	24268	24589	24454	26876
IM675_22260	NA	iron chelate uptake ABC transporter family permease subunit	4.16	3.6e-5	27	22	1	0	2	2	16	14	36	33	31	17
IM675_26070	NA	acetyl-CoA C-acetyltransferase	-0.69	3.6e-5	336	314	525	620	483	472	296	306	340	351	312	344
IM675_01695	NA	hypothetical protein	1.11	3.6e-5	121	120	56	70	57	40	99	140	122	130	133	99
IM675_28865	NA	ABC transporter substrate-binding protein	-0.71	3.6e-5	317	310	514	530	543	468	299	265	366	286	320	343
IM675_05405	NA	flagellar protein FlaG	-0.66	3.6e-5	2356	2164	3565	3822	3173	3699	2203	1964	2326	2019	2490	2558
IM675_16000	NA	amino acid permease	0.95	3.7e-5	263	269	139	167	99	150	317	268	221	248	277	265
IM675_26485	purH	bifunctional phosphoribosylaminoimidazolecarboxamide formyltransferase/IMP cyclohydrolase	1.09	3.7e-5	323	341	156	130	146	191	312	366	344	439	312	220
IM675_03875	NA	VOC family protein	-1	3.8e-5	76	72	148	159	145	140	57	89	69	63	95	69
IM675_05535	NA	hypothetical protein	1.28	3.9e-5	142	114	53	30	59	69	99	118	126	115	172	140
IM675_09935	NA	IclR family transcriptional regulator	-0.89	3.9e-5	144	137	259	330	246	202	125	151	135	153	151	127
IM675_27875	secB	protein-export chaperone SecB	1.1	3.9e-5	2461	3376	1358	1700	1255	1120	3457	4231	2441	2677	2318	2388
IM675_17820	flgM	flagellar biosynthesis anti-sigma factor FlgM	-0.47	3.9e-5	7516	8106	10800	10587	11012	10803	8398	7826	8093	7281	7214	8053
IM675_12650	opmB	multidrug efflux RND transporter outer membrane subunit OpmB	-1.36	3.9e-5	109	140	318	155	414	384	133	165	120	98	115	114
IM675_27035	NA	metal-dependent hydrolase	2.77	3.9e-5	24	31	4	2	9	0	35	37	20	20	30	21
IM675_15125	NA	pyridoxal phosphate-dependent aminotransferase	1.07	3.9e-5	501	595	261	353	207	223	613	734	437	509	497	496
IM675_31370	NA	RICIN domain-containing protein	-1.84	4e-5	3016	1955	8872	4763	6249	15603	2101	1843	1922	4851	2433	1765
IM675_03660	nadB	L-aspartate oxidase	-0.57	4e-5	987	1009	1483	1322	1666	1462	979	987	1061	907	1017	1035
IM675_30945	NA	SDR family oxidoreductase	0.84	4e-5	227	202	121	108	120	134	214	166	227	228	238	216
IM675_02735	tsaD	tRNA (adenosine(37)-N6)-threonylcarbamoyltransferase complex transferase subunit TsaD	0.95	4e-5	176	219	103	127	91	91	241	220	197	177	189	163
IM675_04160	cysZ	sulfate transporter CysZ	0.88	4e-5	561	507	290	391	241	237	488	563	469	554	551	579
IM675_28345	gcvT	glycine cleavage system aminomethyltransferase GcvT	0.85	4.1e-5	296	311	169	175	192	139	308	252	373	283	307	299
IM675_18315	ssuB	aliphatic sulfonates ABC transporter ATP-binding protein	-2.76	4.2e-5	32	26	195	22	347	217	23	9	45	44	28	24
IM675_24590	NA	TetR/AcrR family transcriptional regulator	-0.92	4.2e-5	617	688	1233	1399	886	1416	805	698	562	622	560	670
IM675_25045	NA	ABC transporter ATP-binding protein	-1.48	4.3e-5	31	20	72	67	70	80	27	9	26	30	33	29
IM675_17385	NA	AraC family transcriptional regulator	0.85	4.3e-5	152	153	84	75	90	88	142	176	142	141	168	146
IM675_09850	NA	MFS transporter	1.49	4.3e-5	130	124	45	39	55	40	108	171	92	197	101	91
IM675_07895	NA	DUF3859 domain-containing protein	-1.15	4.3e-5	101	104	228	281	262	140	100	99	113	73	120	110
IM675_07015	uraD	2-oxo-4-hydroxy-4-carboxy-5-ureidoimidazoline decarboxylase	-1.23	4.4e-5	50	42	110	103	116	110	31	32	64	41	56	54
IM675_08805	NA	ANTAR domain-containing response regulator	-2.52	4.4e-5	52	166	624	944	748	182	212	188	98	37	46	73
IM675_28630	NA	TIGR02647 family protein	-1.04	4.5e-5	118	116	240	198	270	252	82	118	148	93	138	122
IM675_23555	rsmH	16S rRNA (cytosine(1402)-N(4))-methyltransferase RsmH	-0.76	4.5e-5	1338	1308	2247	2158	2231	2351	1084	1134	1705	1320	1332	1363
IM675_29905	NA	aspartate aminotransferase family protein	1.38	4.5e-5	705	931	314	383	297	263	1513	581	698	657	732	726
IM675_08970	NA	LysM peptidoglycan-binding domain-containing protein	1.04	4.5e-5	1144	1177	563	792	530	368	1232	1331	969	1239	1120	1071
IM675_06180	aprA	serralysin family metalloprotease AprA	-0.9	4.5e-5	1946	1682	3390	2975	3676	3518	1707	1807	1534	2602	1552	1684
IM675_30430	NA	VOC family protein	-0.73	4.6e-5	372	403	640	531	631	758	412	392	405	357	420	338
IM675_15285	greB	transcription elongation factor GreB	1.03	4.6e-5	104	117	55	70	46	48	100	121	131	107	100	105
IM675_17845	NA	glutamine synthetase	-0.85	4.6e-5	456	444	809	706	921	798	449	442	441	329	488	553
IM675_21240	NA	sigma-54-dependent Fis family transcriptional regulator	-1.78	4.6e-5	197	214	702	261	1351	494	229	238	174	192	164	234
IM675_28255	rimK	30S ribosomal protein S6--L-glutamate ligase	-0.69	4.7e-5	211	217	345	380	310	344	205	251	194	211	204	217
IM675_26825	azu	azurin	-0.84	4.7e-5	29710	38837	61164	65159	55584	62749	40596	44363	31553	31121	28152	29858
IM675_24055	NA	type III PLP-dependent enzyme	-0.62	4.8e-5	1175	1210	1831	1599	1719	2176	1249	1252	1131	1181	1134	1209
IM675_25935	dapB	4-hydroxy-tetrahydrodipicolinate reductase	1.43	4.9e-5	1608	1520	580	398	1021	320	1306	1739	1514	1512	1813	1499
IM675_00535	NA	nucleoside hydrolase	-1.01	4.9e-5	168	177	346	303	452	282	219	140	172	141	167	195
IM675_00040	NA	MgtC/SapB family protein	-0.88	4.9e-5	79	88	154	150	145	167	84	96	85	63	95	78
IM675_27015	NA	molecular chaperone	-0.64	5e-5	745	753	1164	1052	1350	1090	774	717	768	720	675	839
IM675_10890	NA	NADP-dependent oxidoreductase	1.27	5e-5	120	110	48	73	31	40	99	134	96	102	136	122
IM675_09230	modA	molybdate ABC transporter substrate-binding protein	0.99	5e-5	316	288	152	117	181	158	358	213	293	302	297	350
IM675_18280	NA	antibiotic biosynthesis monooxygenase	-2.43	5e-5	28	54	219	309	308	40	74	33	55	23	19	41
IM675_22710	rplP	50S ribosomal protein L16	1.22	5.2e-5	2724	3818	1406	1372	1354	1493	4131	5143	2180	2448	2765	2960
IM675_26345	NA	hypothetical protein	1.04	5.2e-5	229	257	119	130	84	143	232	301	239	282	211	193
IM675_10170	cynR	transcriptional regulator CynR	0.89	5.2e-5	236	209	121	123	106	134	240	178	211	196	254	260
IM675_04440	astE	succinylglutamate desuccinylase	-0.73	5.2e-5	309	362	556	450	621	596	365	365	357	307	294	326
IM675_01260	NA	polyamine ABC transporter substrate-binding protein	0.76	5.3e-5	279	265	161	173	138	172	271	280	244	314	241	282
IM675_15275	NA	ABC transporter ATP-binding protein	0.91	5.3e-5	176	171	93	109	77	92	156	204	154	189	186	153
IM675_19610	armR	MexR antirepressor ArmR	2.97	5.4e-5	36	20	3	0	7	3	22	14	24	30	52	25
IM675_17920	NA	RHS repeat protein	0.76	5.5e-5	1279	1162	719	858	577	723	1209	1209	1068	1095	1353	1389
IM675_08550	NA	cytochrome c	1.29	5.5e-5	57	70	25	27	34	16	66	71	73	61	59	52
IM675_11095	NA	FAD-binding oxidoreductase	0.96	5.7e-5	171	149	82	100	90	56	138	157	150	181	176	155
IM675_05990	NA	NAD(P)/FAD-dependent oxidoreductase	-1.45	5.7e-5	214	173	529	345	533	709	181	162	178	344	177	120
IM675_20285	NA	CesT family type III secretion system chaperone	-1.08	5.7e-5	124	88	225	155	246	274	92	88	84	130	122	120
IM675_28420	NA	EVE domain-containing protein	0.88	5.8e-5	987	821	492	420	595	460	888	632	943	1003	977	982
IM675_27265	NA	serine/threonine protein kinase	0.88	5.8e-5	433	382	222	253	199	213	430	290	425	496	420	384
IM675_00670	siaB	biofilm formation regulator kinase SiaB	1.95	5.8e-5	33	28	8	14	7	3	33	27	25	34	29	35
IM675_28620	NA	hypothetical protein	-0.94	6e-5	158	229	372	341	376	398	229	219	240	138	169	166
IM675_14950	NA	cytochrome c4	1.24	6e-5	92	88	39	52	28	37	67	84	113	104	91	82
IM675_28810	NA	YnbE family lipoprotein	-0.94	6.1e-5	206	167	359	283	370	424	176	137	188	172	216	230
IM675_05395	NA	CDP-glycerol glycerophosphotransferase family protein	-0.6	6.3e-5	533	527	805	753	846	814	535	460	586	484	545	569
IM675_11700	NA	sugar ABC transporter substrate-binding protein	-1.41	6.3e-5	36	26	82	45	108	92	29	26	23	31	35	41
IM675_25625	mrcB	penicillin-binding protein 1B	0.69	6.3e-5	522	496	317	381	258	312	509	511	469	521	516	529
IM675_14880	NA	RES family NAD+ phosphorylase	-0.93	6.4e-5	794	826	1546	1184	1341	2112	711	849	917	680	815	887
IM675_07875	NA	(2Fe-2S)-binding protein	1.13	6.5e-5	92	81	39	41	48	29	89	70	84	78	105	93
IM675_15365	NA	AAA family ATPase	-0.74	6.5e-5	148	156	253	230	268	261	135	146	186	142	154	148
IM675_20705	NA	DUF2474 domain-containing protein	-1.2	6.5e-5	38	44	94	70	129	81	40	37	55	42	39	33
IM675_30690	NA	hypothetical protein	-0.86	6.6e-5	19187	19517	35153	34484	28816	42158	21646	22267	14638	16591	19047	21922
IM675_25920	carB	carbamoyl-phosphate synthase large subunit	1.04	6.6e-5	5421	4541	2416	2614	2361	2272	4145	4339	5141	7921	4347	3994
IM675_08235	NA	VOC family protein	-0.82	6.7e-5	215	216	382	359	318	470	248	181	219	202	200	243
IM675_17150	NA	alpha/beta hydrolase	-0.96	6.7e-5	181	173	344	230	359	444	180	155	183	180	160	203
IM675_07845	htpG	molecular chaperone HtpG	0.77	6.7e-5	18201	18325	10720	13995	9099	9065	18213	19771	16992	16939	18034	19630
IM675_17580	NA	DUF1656 domain-containing protein	-1.34	6.7e-5	24	21	58	50	51	75	16	20	27	18	31	24
IM675_01720	trmB	tRNA (guanosine(46)-N7)-methyltransferase TrmB	1.83	6.8e-5	83	75	21	9	45	10	90	70	64	97	72	79
IM675_12970	uvrC	excinuclease ABC subunit UvrC	0.83	6.9e-5	589	591	332	431	312	252	575	621	578	668	586	514
IM675_17650	NA	hypothetical protein	1.09	7.1e-5	277	206	114	109	106	127	183	184	252	215	342	276
IM675_30985	NA	multidrug effflux MFS transporter	1.22	7.2e-5	79	78	33	20	37	43	99	61	73	80	78	79
IM675_13745	NA	MerR family transcriptional regulator	-0.76	7.2e-5	186	175	305	275	329	311	144	167	215	188	182	187
IM675_23430	NA	YajQ family cyclic di-GMP-binding protein	-1.9	7.2e-5	3194	3934	13269	6737	5231	27838	5166	3439	3197	2825	3237	3519
IM675_17795	hsbR	two-component system response regulator HsbR	-0.77	7.3e-5	659	686	1146	933	1294	1212	602	630	826	578	715	685
IM675_17640	NA	ABC transporter permease	-1.05	7.5e-5	78	62	145	119	141	174	49	64	73	94	65	74
IM675_12950	NA	ProQ activator of osmoprotectant transporter prop	-0.64	7.6e-5	1140	1298	1901	2106	1846	1751	1251	1399	1243	994	1176	1250
IM675_03315	NA	N-acetyltransferase	1.79	7.8e-5	33	35	10	5	7	19	35	37	33	27	35	37
IM675_21960	NA	terminase small subunit	1.24	7.9e-5	169	123	62	73	44	70	147	106	115	210	133	163
IM675_17305	NA	carboxy terminal-processing peptidase	-0.51	8e-5	12493	12583	17907	20497	17387	15837	12786	12726	12237	12292	12311	12876
IM675_02160	NA	protein phosphatase 2C domain-containing protein	-1.02	8.3e-5	247	268	521	442	455	668	286	200	317	185	297	259
IM675_02680	NA	hypothetical protein	1.31	8.4e-5	296	249	111	150	58	124	296	178	275	247	354	288
IM675_17145	NA	LysR family transcriptional regulator	-1.29	8.4e-5	146	143	353	178	457	425	105	131	192	151	146	142
IM675_23515	murG	undecaprenyldiphospho-muramoylpentapeptide beta-N-acetylglucosaminyltransferase	-0.92	8.5e-5	134	121	242	255	277	193	140	101	121	110	127	164
IM675_24905	rpmA	50S ribosomal protein L27	2.33	8.7e-5	4600	14053	1852	1981	1972	1601	25425	12918	3817	4867	3955	4978
IM675_03845	NA	GntR family transcriptional regulator	5.24	8.7e-5	411	960	18	20	13	21	305	2545	32	41	926	267
IM675_06605	mexM	multidrug efflux RND transporter periplasmic adaptor subunit MexM	-1.33	8.7e-5	58	66	156	245	123	100	80	47	72	63	59	52
IM675_11625	NA	NADP-dependent glyceraldehyde-3-phosphate dehydrogenase	0.93	8.7e-5	138	161	78	84	81	70	169	170	143	110	145	160
IM675_11970	ompQ	pyoverdine export/recycling transporter outer membrane subunit OmpQ	2.28	9e-5	23	27	5	5	4	6	17	30	34	26	21	21
IM675_07970	NA	alpha/beta hydrolase	-0.91	9.1e-5	139	178	297	297	333	260	136	188	210	141	133	143
IM675_12350	NA	PepSY domain-containing protein	2.58	9.2e-5	25	20	4	8	1	3	23	13	25	27	24	24
IM675_19530	wspF	Wsp signal transduction system protein-glutamate methylesterase WspF	-0.96	9.2e-5	152	121	265	211	266	319	101	138	125	175	126	154
IM675_22160	NA	hypothetical protein	-0.78	9.2e-5	16739	19506	31173	23093	35811	34616	21061	18421	19036	16354	18207	15655
IM675_07210	NA	DNA/RNA non-specific endonuclease	-1.4	9.2e-5	109	141	331	191	360	441	93	203	128	138	99	90
IM675_13780	NA	ATP-dependent Clp protease ATP-binding subunit	-0.95	9.2e-5	99	102	194	163	213	206	116	68	122	100	91	106
IM675_15605	NA	ABC transporter substrate-binding protein	2.57	9.2e-5	23	22	4	5	2	5	25	24	15	17	21	30
IM675_13895	map	type I methionyl aminopeptidase	0.92	9.3e-5	260	268	140	180	112	127	217	302	286	217	286	278
IM675_09505	NA	ribonucleoside triphosphate reductase	1.16	9.3e-5	170	182	78	72	103	59	131	239	175	136	178	195
IM675_09475	NA	PucR family transcriptional regulator	-1.11	9.4e-5	179	217	427	244	464	574	222	205	222	164	204	170
IM675_22910	NA	pilus assembly protein	-1.36	9.6e-5	145	138	365	203	303	588	138	101	176	119	156	161
IM675_22575	pchC	pyochelin biosynthesis editing thioesterase PchC	1.16	9.6e-5	106	94	45	66	39	30	100	79	105	110	119	90
IM675_29195	NA	YeiH family protein	-1.21	9.7e-5	107	105	245	377	153	207	95	115	104	85	114	123
IM675_22675	rpsH	30S ribosomal protein S8	1.49	9.8e-5	21007	16051	6599	10831	4050	4918	17417	20977	9758	26239	20229	16554
IM675_26810	pncB	nicotinate phosphoribosyltransferase	-0.65	9.9e-5	169	164	262	256	269	260	155	157	178	148	177	182
IM675_28765	NA	pyruvate oxidase	-1.26	1e-4	213	257	564	869	526	296	228	296	248	191	216	233
IM675_30100	NA	ParB/RepB/Spo0J family partition protein	0.98	1e-4	421	598	257	281	257	234	722	575	498	423	469	372
IM675_24275	NA	DUF2857 domain-containing protein	0.96	1e-4	148	124	70	64	66	80	145	131	96	151	149	145
IM675_14135	NA	helix-turn-helix transcriptional regulator	2.35	1.1e-4	26	24	5	3	8	3	26	19	27	18	39	23
IM675_22785	rplJ	50S ribosomal protein L10	1.78	1.1e-4	6906	15069	3199	3633	2639	3325	25794	12151	7262	6579	6992	7147
IM675_28945	NA	DUF4870 domain-containing protein	-0.79	1.1e-4	511	442	824	878	722	871	427	459	439	391	618	525
IM675_05290	NA	ATP-binding cassette domain-containing protein	-0.98	1.1e-4	103	127	227	294	186	201	134	137	109	85	103	122
IM675_20085	pilF	type 4a pilus biogenesis protein PilF	0.9	1.1e-4	651	824	394	456	422	303	808	969	694	714	660	578
IM675_15730	NA	cobalamin biosynthesis protein	1.57	1.1e-4	46	59	18	28	17	8	57	46	75	43	49	44
IM675_24515	NA	lytic transglycosylase domain-containing protein	1.69	1.1e-4	72	59	20	9	21	30	72	62	44	105	66	46
IM675_02030	NA	Zn-dependent hydrolase	-1.16	1.1e-4	104	135	267	336	295	169	139	113	153	77	118	117
IM675_23310	NA	imelysin	1.16	1.1e-4	83	67	33	30	40	30	58	71	73	70	83	96
IM675_22655	rpmD	50S ribosomal protein L30	1.16	1.1e-4	2566	3463	1348	1492	1232	1319	3880	4607	1902	2508	2556	2633
IM675_09840	NA	iron-containing alcohol dehydrogenase	-0.99	1.1e-4	155	153	305	192	329	393	145	178	135	139	163	163
IM675_28445	NA	NADPH:quinone oxidoreductase family protein	-1.94	1.1e-4	84	88	329	116	192	679	53	102	108	106	72	74
IM675_02965	NA	phage tail tape measure protein	-1.02	1.2e-4	72	69	144	108	161	162	86	50	72	86	64	67
IM675_01565	NA	uracil-xanthine permease	1.5	1.2e-4	74	105	32	55	25	16	103	117	96	78	62	83
IM675_25060	NA	TetR/AcrR family transcriptional regulator	1.08	1.2e-4	206	192	95	98	75	112	166	205	205	135	220	264
IM675_26935	hflK	FtsH protease activity modulator HflK	0.82	1.2e-4	6531	6698	3747	5152	3253	2836	6732	6904	6459	6375	6579	6638
IM675_09085	NA	DUF4442 domain-containing protein	0.94	1.2e-4	490	512	263	334	194	260	427	527	581	385	576	509
IM675_20460	NA	multidrug transporter	-0.83	1.2e-4	101	109	186	191	181	186	88	119	119	81	119	102
IM675_29060	glcC	transcriptional regulator GlcC	-1.01	1.2e-4	69	65	135	108	140	156	55	68	71	48	77	82
IM675_13685	NA	GFA family protein	-0.89	1.2e-4	116	101	202	166	239	201	94	90	119	103	138	108
IM675_08895	parS	sensor histidine kinase ParS	0.87	1.2e-4	254	268	143	169	156	104	260	320	224	266	257	239
IM675_10965	NA	4-hydroxythreonine-4-phosphate dehydrogenase PdxA	-1.75	1.2e-4	12	12	40	25	48	46	5	21	11	11	11	13
IM675_25770	folK	2-amino-4-hydroxy-6- hydroxymethyldihydropteridine diphosphokinase	1.41	1.3e-4	88	77	31	14	33	46	63	104	63	87	100	78
IM675_28035	NA	MarR family transcriptional regulator	1.17	1.3e-4	122	148	60	52	67	61	206	139	99	110	127	130
IM675_27485	NA	primosomal protein N'	0.8	1.3e-4	157	164	92	86	104	84	152	186	154	176	144	152
IM675_16660	NA	SDR family oxidoreductase	-1.42	1.3e-4	45	37	108	53	153	119	25	38	46	41	44	50
IM675_30605	NA	hypothetical protein	-1.83	1.3e-4	181	193	663	325	1412	253	214	187	179	197	178	167
IM675_07905	NA	methyl-accepting chemotaxis protein	0.74	1.3e-4	1487	1471	888	1156	794	714	1482	1425	1505	1357	1529	1574
IM675_18715	alg44	alginate biosynthesis protein Alg44	-1.27	1.3e-4	42	31	88	75	92	97	38	16	38	48	34	44
IM675_01845	NA	energy transducer TonB	1.2	1.3e-4	157	157	68	91	83	30	165	172	133	168	140	162
IM675_29515	NA	acetyl-CoA hydrolase/transferase family protein	0.82	1.3e-4	304	259	159	145	196	135	227	255	294	316	304	291
IM675_01560	NA	metallophosphoesterase	-0.75	1.4e-4	192	183	315	261	345	341	184	152	212	174	199	204
IM675_21155	rlmH	23S rRNA (pseudouridine(1915)-N(3))-methyltransferase RlmH	1.44	1.4e-4	48	55	20	28	9	22	44	62	60	49	46	50
IM675_21480	feaR	transcriptional regulator FeaR	-1.38	1.4e-4	32	45	100	128	122	49	49	38	49	29	34	33
IM675_15160	NA	MFS transporter	1.4	1.4e-4	61	67	24	31	18	24	85	64	53	83	51	48
IM675_01310	NA	ABC transporter permease subunit	-0.81	1.4e-4	774	967	1525	1435	1468	1671	985	1118	797	650	775	898
IM675_12220	NA	polysaccharide deacetylase family protein	1.19	1.4e-4	232	300	116	152	122	75	246	406	248	193	248	254
IM675_29495	NA	outer membrane assembly lipoprotein YfiO	-0.88	1.4e-4	131	135	244	197	314	220	159	106	139	138	127	127
IM675_01575	NA	class I SAM-dependent rRNA methyltransferase	-0.68	1.4e-4	247	239	389	456	388	323	227	257	233	222	257	263
IM675_22775	rpoB	DNA-directed RNA polymerase subunit beta	1.3	1.4e-4	19690	21760	8393	7699	8739	8741	19349	26872	19058	11847	13420	33802
IM675_01860	pilH	twitching motility response regulator PilH	0.76	1.4e-4	267	261	156	155	165	148	224	289	271	217	296	288
IM675_10150	NA	sigma-70 family RNA polymerase sigma factor	2.93	1.4e-4	23	18	2	2	6	0	13	17	25	28	17	24
IM675_11755	NA	MetQ/NlpA family ABC transporter substrate-binding protein	-2.14	1.4e-4	10	12	48	11	82	53	7	15	14	11	8	12
IM675_01625	NA	GMC family oxidoreductase	-1.02	1.5e-4	57	53	111	75	134	126	49	51	60	53	50	67
IM675_26780	NA	branched-chain amino acid ABC transporter substrate-binding protein	-0.92	1.5e-4	1233	1487	2570	2611	2423	2675	1857	1445	1158	908	1288	1503
IM675_02755	NA	multifunctional CCA addition/repair protein	-0.86	1.5e-4	163	150	284	259	286	307	130	134	188	125	174	189
IM675_22700	rpsQ	30S ribosomal protein S17	1.6	1.5e-4	2904	2326	862	877	721	988	2716	2889	1374	5325	1554	1834
IM675_28915	NA	FAD-binding protein	1.04	1.5e-4	113	98	51	52	57	45	106	70	119	118	119	101
IM675_14885	NA	integrase	-0.85	1.5e-4	1070	1100	1955	1778	1650	2436	963	928	1409	915	1136	1159
IM675_10015	NA	VOC family protein	-1.01	1.5e-4	399	381	784	459	873	1020	394	357	393	336	409	451
IM675_17955	phnP	phosphonate metabolism protein PhnP	-1.47	1.5e-4	26	19	63	47	53	91	16	17	25	37	24	17
IM675_10310	kynB	kynurenine formamidase KynB	1.13	1.5e-4	84	87	39	39	38	40	74	91	94	56	102	93
IM675_19870	NA	multicopper oxidase family protein	0.77	1.5e-4	510	542	309	403	294	231	527	543	556	488	536	506
IM675_23440	NA	putative 2-dehydropantoate 2-reductase	-1.16	1.5e-4	50	66	128	120	168	96	54	59	85	41	53	54
IM675_04655	NA	transcriptional antiterminator	-1.65	1.5e-4	21	16	58	34	102	37	16	14	19	25	19	19
IM675_16560	purF	amidophosphoribosyltransferase	0.53	1.5e-4	1249	1176	838	869	855	789	1102	1294	1132	1137	1279	1330
IM675_12290	NA	N-acetyltransferase	-1.5	1.5e-4	14	11	36	30	31	48	10	9	15	18	14	11
IM675_20925	NA	integrase	1.02	1.5e-4	6455	7051	3326	4727	2388	2863	8886	6797	5471	6572	5711	7082
IM675_19085	NA	MBL fold metallo-hydrolase	-0.81	1.5e-4	492	450	825	589	985	900	412	469	469	432	497	548
IM675_19625	NA	hypothetical protein	-0.64	1.5e-4	469	440	709	634	640	852	464	448	409	488	434	485
IM675_30140	rpmH	50S ribosomal protein L34	1.78	1.6e-4	1506	2694	612	753	511	572	4897	2115	1069	1758	1102	1659
IM675_24300	NA	TIGR03761 family integrating conjugative element protein	-0.9	1.6e-4	85	65	140	141	161	118	65	72	57	85	84	85
IM675_05905	NA	molecular chaperone DnaJ	-0.87	1.6e-4	247	241	445	302	512	521	246	235	242	292	214	236
IM675_20100	iscX	Fe-S cluster assembly protein IscX	0.63	1.6e-4	912	912	588	514	596	653	937	755	1045	904	912	921
IM675_30720	NA	phage integrase Arm DNA-binding domain-containing protein	-0.82	1.6e-4	168	185	312	272	273	392	161	210	184	144	169	190
IM675_24725	NA	hypothetical protein	0.61	1.6e-4	827	736	514	466	508	567	687	825	696	814	864	804
IM675_12925	NA	GNAT family N-acetyltransferase	-1.52	1.6e-4	18	37	78	61	92	80	25	48	37	20	17	18
IM675_16170	NA	glutaredoxin family protein	0.95	1.6e-4	281	308	152	156	175	124	310	352	260	198	342	303
IM675_20965	NA	DUF2788 domain-containing protein	0.56	1.6e-4	1353	1217	873	933	863	822	1316	1066	1268	1319	1355	1385
IM675_06765	NA	YafY family transcriptional regulator	0.98	1.6e-4	94	91	47	56	43	43	82	79	113	97	99	88
IM675_29555	gmd	GDP-mannose 4,6-dehydratase	-1.16	1.6e-4	1013	1201	2475	2160	3832	1434	1209	1013	1382	926	1039	1073
IM675_19230	lpxB	lipid-A-disaccharide synthase	0.68	1.6e-4	221	220	137	125	144	143	242	219	198	227	233	203
IM675_05540	NA	magnesium transporter	-0.77	1.7e-4	874	808	1439	1261	1333	1724	808	727	890	683	903	1038
IM675_22630	rpsK	30S ribosomal protein S11	1.59	1.7e-4	4005	3111	1182	1224	1177	1144	3149	4079	2105	7564	2314	2136
IM675_08830	NA	tRNA-(ms[2]io[6]A)-hydroxylase	1.41	1.7e-4	71	59	24	11	37	24	45	63	69	82	66	66
IM675_02300	NA	fimbrial protein	0.88	1.7e-4	1120	939	562	714	411	562	1089	938	791	1038	1131	1192
IM675_20730	betT	choline BCCT transporter BetT	0.79	1.7e-4	330	377	203	177	223	210	367	305	460	320	356	313
IM675_06445	NA	ester cyclase	-0.93	1.8e-4	75	104	170	172	187	150	99	104	108	61	77	86
IM675_30080	NA	F0F1 ATP synthase subunit B	1.48	1.8e-4	1461	2554	720	1028	507	624	2707	3552	1402	1363	1506	1515
IM675_12245	gcvP	aminomethyl-transferring glycine dehydrogenase	0.89	1.9e-4	156	130	77	78	86	67	135	129	126	129	180	157
IM675_24860	fkpB	FKBP-type peptidyl-prolyl cis-trans isomerase	0.88	1.9e-4	271	344	167	203	152	147	304	388	341	231	311	272
IM675_25890	folP	dihydropteroate synthase	0.71	1.9e-4	1050	1073	648	847	544	553	1106	992	1122	1049	1054	1047
IM675_23960	NA	ABC transporter substrate-binding protein	-0.97	1.9e-4	1574	2161	3664	3049	3671	4271	2738	2162	1585	1521	1466	1734
IM675_13835	ihfA	integration host factor subunit alpha	-0.75	1.9e-4	3550	4636	6876	7440	6472	6718	4344	4293	5271	3174	3968	3506
IM675_27720	NA	amino acid permease	-1.58	2e-4	48	49	145	244	52	140	62	40	44	47	47	50
IM675_18195	NA	Glu/Leu/Phe/Val dehydrogenase	-1.09	2e-4	664	597	1338	792	1422	1800	490	594	706	511	743	738
IM675_30790	NA	ATP-binding domain-containing protein	-0.67	2e-4	1828	1912	2980	2805	2625	3510	2099	2113	1523	1798	1822	1864
IM675_02930	NA	baseplate J/gp47 family protein	-1.4	2e-4	31	19	66	61	70	69	22	15	20	18	38	36
IM675_27090	thiC	phosphomethylpyrimidine synthase ThiC	0.51	2e-4	1362	1387	965	908	901	1085	1494	1404	1261	1343	1377	1367
IM675_22505	NA	PhzA/PhzB family protein	-1.26	2e-4	118	137	306	456	265	196	191	90	129	111	139	103
IM675_27360	NA	bifunctional O-acetylhomoserine aminocarboxypropyltransferase/cysteine synthase	1.57	2.1e-4	71	59	21	13	37	14	60	55	63	99	66	48
IM675_05265	NA	DUF488 domain-containing protein	-0.68	2.1e-4	146	152	238	197	257	260	147	152	157	131	154	153
IM675_25655	NA	heme ABC transporter ATP-binding protein	2.36	2.1e-4	40	24	6	14	3	2	17	19	34	48	30	42
IM675_04875	NA	type 1 fimbrial protein	1.17	2.1e-4	159	115	61	89	53	41	131	98	116	166	172	140
IM675_07560	NA	metal-dependent hydrolase	-0.85	2.1e-4	760	759	1366	1152	1072	1873	827	823	626	745	781	755
IM675_20135	iscR	Fe-S cluster assembly transcriptional regulator IscR	1.17	2.2e-4	9025	8661	3923	6627	2621	2520	8513	8688	8781	8799	9021	9256
IM675_14445	NA	Crp/Fnr family transcriptional regulator	1.37	2.2e-4	40	37	15	14	15	16	34	41	36	35	39	45
IM675_15685	NA	M28 family peptidase	-0.91	2.2e-4	421	513	874	634	1006	981	533	519	486	368	358	538
IM675_07995	NA	CynX/NimT family MFS transporter	1.83	2.2e-4	39	47	11	3	20	11	27	63	50	39	37	41
IM675_08310	NA	DNA-3-methyladenine glycosylase 2 family protein	-0.77	2.2e-4	96	104	169	152	210	147	109	99	103	101	93	95
IM675_21710	NA	GNAT family N-acetyltransferase	-0.75	2.2e-4	307	287	499	355	596	545	295	282	284	305	304	311
IM675_18475	rarD	EamA family transporter RarD	2.48	2.2e-4	30	22	4	6	6	2	23	20	21	48	26	14
IM675_06555	NA	DTW domain-containing protein	1.26	2.2e-4	70	53	25	25	29	22	58	37	62	66	71	73
IM675_12840	NA	hypothetical protein	-0.78	2.2e-4	686	817	1287	1309	1196	1356	959	867	626	590	690	778
IM675_07240	NA	hypothetical protein	0.76	2.2e-4	505	456	285	366	239	250	446	437	485	475	468	573
IM675_31285	phnD	phosphate/phosphite/phosphonate ABC transporter substrate-binding protein	-0.74	2.3e-4	649	676	1108	889	1421	1013	678	764	585	631	631	685
IM675_30615	NA	alpha/beta hydrolase	-0.89	2.3e-4	63	68	121	128	117	118	50	82	72	55	73	61
IM675_08430	exsC	type III secretion system regulatory chaperone ExsC	-0.96	2.3e-4	43	52	92	91	88	99	57	59	40	39	39	52
IM675_07115	NA	DUF2937 family protein	-0.82	2.3e-4	177	163	299	286	365	247	150	137	203	160	187	182
IM675_03950	NA	hypothetical protein	1.81	2.3e-4	46	43	13	27	3	10	48	39	41	41	59	38
IM675_12040	NA	hypothetical protein	5.13	2.4e-4	19	16	0	0	1	0	19	4	26	27	15	14
IM675_16345	NA	NAD-glutamate dehydrogenase	-0.47	2.4e-4	2014	2018	2794	2528	2726	3127	2059	2021	1975	1889	2079	2074
IM675_01490	ptsP	phosphoenolpyruvate--protein phosphotransferase	-0.65	2.4e-4	1101	1135	1753	1739	1941	1580	1198	1033	1173	874	1181	1249
IM675_17720	NA	cytochrome P450	-1.17	2.4e-4	131	134	299	156	295	444	142	105	154	129	138	126
IM675_27715	NA	ABC transporter substrate-binding protein	-1.58	2.4e-4	23	16	59	86	35	57	25	9	15	25	21	24
IM675_27915	NA	hypothetical protein	1.57	2.4e-4	110	115	37	44	58	10	116	140	88	122	128	82
IM675_10615	NA	hypothetical protein	-1.08	2.4e-4	66	50	123	106	148	113	42	50	58	46	75	76
IM675_30570	NA	hypothetical protein	-0.87	2.4e-4	2453	2805	4814	3760	4137	6546	3238	2909	2269	2310	2457	2591
IM675_02805	NA	peptidyl-prolyl cis-trans isomerase	0.68	2.4e-4	1426	1747	989	991	952	1024	1952	1863	1427	1469	1427	1381
IM675_19505	NA	hypothetical protein	-0.62	2.4e-4	315	301	474	481	442	497	324	330	248	288	329	328
IM675_14990	ccsA	cytochrome c biogenesis protein CcsA	1.24	2.4e-4	102	112	46	67	24	48	94	116	127	80	109	117
IM675_10485	NA	SRPBCC family protein	-1.13	2.5e-4	106	101	227	142	193	346	107	84	111	86	124	107
IM675_11785	NA	FMNH2-dependent monooxygenase	-1.24	2.6e-4	29	27	66	58	83	56	21	24	35	41	21	26
IM675_04610	pirA	TonB-dependent siderophore receptor PirA	0.85	2.6e-4	531	426	266	216	230	352	431	420	426	593	524	476
IM675_03135	vreR	anti-sigma factor VreR	1.35	2.6e-4	65	65	26	38	18	22	39	72	84	63	67	66
IM675_13280	NA	DMT family transporter	0.88	2.6e-4	87	85	47	50	48	41	81	87	85	92	90	79
IM675_03810	NA	sulfite exporter TauE/SafE family protein	3.14	2.6e-4	36	95	8	11	2	10	60	212	12	26	41	41
IM675_15475	NA	PLP-dependent aminotransferase family protein	-0.48	2.7e-4	4822	4780	6683	7252	6398	6398	4908	4365	5068	4474	4757	5234
IM675_15510	NA	precorrin-2 C(20)-methyltransferase	1.1	2.7e-4	55	56	26	27	27	24	52	63	54	63	50	52
IM675_14945	NA	cbb3-type cytochrome c oxidase subunit II	1.13	2.8e-4	70	70	31	22	40	32	54	86	70	66	79	65
IM675_19430	NA	DUF72 domain-containing protein	0.85	2.8e-4	215	209	117	139	135	78	198	202	228	185	226	235
IM675_15625	NA	hypothetical protein	3.81	2.8e-4	19	19	1	0	3	0	9	19	29	19	12	25
IM675_23185	NA	FprA family A-type flavoprotein	0.92	2.8e-4	1309	1588	765	814	650	832	2046	1624	1093	1528	1176	1224
IM675_06505	NA	LysR family transcriptional regulator	0.91	2.8e-4	259	246	135	183	113	110	220	214	305	227	267	284
IM675_02715	rpoD	RNA polymerase sigma factor RpoD	0.84	2.8e-4	40310	44341	23706	33020	18896	19200	45975	47979	39068	38270	39241	43418
IM675_05785	NA	polysaccharide lyase family 7 protein	-0.79	2.8e-4	131	109	208	184	257	182	114	107	107	118	135	140
IM675_26675	NA	urease accessory protein UreF	-2.79	2.9e-4	8	17	84	94	155	5	16	16	19	4	7	12
IM675_01140	NA	antibiotic biosynthesis monooxygenase	-1.66	2.9e-4	10	9	29	22	39	27	7	7	12	15	6	9
IM675_19730	rplS	50S ribosomal protein L19	1.37	2.9e-4	3547	5808	1816	1761	1452	2234	6737	7921	2767	3638	3399	3605
IM675_23010	NA	hypothetical protein	-1.21	2.9e-4	39	37	89	80	110	76	42	29	41	21	49	48
IM675_04790	ruvC	crossover junction endodeoxyribonuclease RuvC	-0.71	2.9e-4	299	354	533	441	531	626	315	396	351	302	283	311
IM675_28730	NA	YifB family Mg chelatase-like AAA ATPase	-1.15	2.9e-4	202	182	425	648	324	301	209	205	131	174	186	246
IM675_25565	NA	paraquat-inducible protein A	-0.78	3e-4	194	196	333	266	429	304	220	179	189	186	215	182
IM675_07105	NA	HIT family protein	-0.7	3e-4	298	345	521	538	549	476	377	271	386	303	276	314
IM675_16390	cprR	cationic peptide response regulator transcription factor CprR	-1.37	3e-4	29	28	74	58	70	96	19	23	42	17	31	39
IM675_06660	fliP	flagellar type III secretion system pore protein FliP	-1	3e-4	188	222	410	566	394	269	213	266	188	177	172	216
IM675_03735	NA	hypothetical protein	-1.02	3e-4	122	112	238	147	229	339	96	120	121	137	112	117
IM675_14170	NA	hypothetical protein	1.04	3e-4	82	71	37	28	40	43	72	60	82	78	74	93
IM675_00275	tssH	type VI secretion system ATPase TssH	-1.32	3.1e-4	126	196	403	192	449	567	222	202	164	129	131	120
IM675_20445	NA	nitrate/nitrite sensor histidine kinase	-0.62	3.1e-4	513	465	754	719	650	894	472	418	504	508	495	535
IM675_27750	NA	ABC transporter substrate-binding protein	-0.79	3.2e-4	582	545	976	838	1035	1055	544	390	701	578	622	545
IM675_21475	NA	NAD(P)-dependent oxidoreductase	-0.89	3.2e-4	224	295	481	456	599	387	337	312	236	201	230	242
IM675_09090	NA	TetR/AcrR family transcriptional regulator	0.74	3.2e-4	160	172	100	111	103	84	153	173	189	147	162	172
IM675_09910	NA	sigma-54-dependent transcriptional regulator	-1	3.3e-4	107	141	248	316	265	164	148	160	116	96	114	112
IM675_22640	rpmJ	50S ribosomal protein L36	1.12	3.3e-4	2127	3109	1207	1470	994	1155	3652	3814	1860	1948	2172	2262
IM675_26370	NA	TetR/AcrR family transcriptional regulator	0.8	3.3e-4	213	181	114	108	111	123	187	161	195	173	237	229
IM675_10935	NA	LysR family transcriptional regulator	-0.97	3.3e-4	49	51	99	130	82	84	50	61	44	41	55	50
IM675_10815	NA	DUF2061 domain-containing protein	-1.51	3.4e-4	11	9	30	25	38	25	6	10	13	10	11	13
IM675_22370	NA	glyoxalase/bleomycin resistance/dioxygenase family protein	-0.83	3.4e-4	62	70	118	131	107	116	82	66	62	54	72	61
IM675_24015	NA	LamB/YcsF family protein	-0.78	3.4e-4	194	201	341	320	276	425	248	180	177	194	183	205
IM675_24080	NA	carboxylating nicotinate-nucleotide diphosphorylase	-0.75	3.4e-4	171	156	277	222	253	355	164	146	157	165	185	164
IM675_11125	NA	phytanoyl-CoA dioxygenase family protein	0.82	3.5e-4	715	593	370	295	342	473	611	502	666	748	774	623
IM675_29705	NA	HAMP domain-containing protein	0.79	3.5e-4	723	657	399	539	336	323	661	576	734	719	762	689
IM675_16620	leuD	3-isopropylmalate dehydratase small subunit	-0.92	3.5e-4	701	683	1309	1805	1062	1059	583	609	859	574	750	778
IM675_22965	rcpC	type 4b pilus Flp biogenesis protein RcpC	-1.2	3.6e-4	94	100	224	180	181	311	133	52	115	84	89	108
IM675_03080	erpA	iron-sulfur cluster insertion protein ErpA	0.9	3.6e-4	6277	6531	3422	4846	2296	3122	6285	6214	7093	5269	6707	6854
IM675_02550	NA	methionine adenosyltransferase	0.59	3.6e-4	917	927	612	592	694	550	935	983	862	780	1013	958
IM675_05415	fliS	flagellar export chaperone FliS	-0.92	3.6e-4	14458	18009	30780	35058	23301	33982	19411	20406	14211	10938	14712	17724
IM675_27475	NA	thermonuclease family protein	-1.29	3.7e-4	96	102	240	111	274	336	72	136	98	100	84	103
IM675_22530	NA	hypothetical protein	2.18	3.7e-4	25	21	5	0	7	8	18	19	25	34	20	20
IM675_25240	NA	ester cyclase	0.52	3.7e-4	657	649	458	469	425	480	649	684	615	585	704	683
IM675_00095	NA	RNA 2'-phosphotransferase	1.74	3.7e-4	28	27	8	14	9	2	28	27	27	26	24	33
IM675_04805	ybgC	tol-pal system-associated acyl-CoA thioesterase	0.71	3.9e-4	1688	1867	1090	1372	907	992	1846	2149	1607	1628	1760	1677
IM675_03895	NA	N-acetylmuramoyl-L-alanine amidase	-0.71	3.9e-4	159	136	242	269	219	239	136	121	151	139	169	169
IM675_08015	NA	IclR family transcriptional regulator	0.89	3.9e-4	724	723	390	553	264	354	696	755	716	609	772	791
IM675_01130	NA	carboxymuconolactone decarboxylase family protein	-1	4e-4	50	57	107	75	130	115	60	50	62	41	46	62
IM675_05090	rmuC	DNA recombination protein RmuC	0.75	4e-4	194	223	123	103	135	132	247	213	209	207	209	167
IM675_07125	phnW	2-aminoethylphosphonate--pyruvate transaminase	1.06	4e-4	74	88	39	30	36	51	69	87	107	71	71	80
IM675_12735	NA	translocation/assembly module TamB	-0.69	4e-4	138	126	214	217	193	233	120	131	128	114	153	148
IM675_02835	NA	alpha/beta hydrolase family protein	-0.91	4e-4	144	139	266	313	263	223	179	88	149	144	156	131
IM675_03870	NA	DUF3325 domain-containing protein	2.56	4e-4	23	62	7	6	4	11	65	101	20	21	25	24
IM675_15780	NA	TetR/AcrR family transcriptional regulator	0.93	4.1e-4	1178	1500	703	841	611	658	1414	2008	1080	1318	1067	1149
IM675_20305	NA	hydrolase	-1.1	4.1e-4	170	157	351	220	461	371	141	120	208	128	174	210
IM675_30415	NA	hypothetical protein	1.64	4.1e-4	30	30	9	5	12	11	34	22	34	33	24	33
IM675_06370	NA	winged helix-turn-helix transcriptional regulator	-1.56	4.1e-4	10	7	27	30	19	32	6	10	7	10	10	12
IM675_15035	dsbG	thiol:disulfide interchange protein DsbG	1.06	4.1e-4	119	99	53	63	45	51	78	83	136	104	122	129
IM675_20120	iscA	iron-sulfur cluster assembly protein IscA	0.88	4.1e-4	2644	3138	1569	2117	1115	1474	3076	3716	2622	2438	2710	2784
IM675_16555	NA	O-succinylhomoserine sulfhydrylase	0.85	4.2e-4	166	178	95	105	92	89	147	220	166	135	194	170
IM675_10960	NA	amidohydrolase	-1.64	4.2e-4	12	10	34	14	42	48	7	13	11	11	13	11
IM675_18190	pdhA	pyruvate dehydrogenase (acetyl-transferring) E1 component subunit alpha	-1.56	4.2e-4	85	64	221	109	232	322	49	35	108	64	84	107
IM675_22580	pchB	isochorismate lyase PchB	1.58	4.2e-4	102	93	33	64	15	21	80	101	97	66	110	131
IM675_23080	NA	tetratricopeptide repeat protein	-0.61	4.2e-4	190	173	278	275	288	269	171	166	181	218	168	184
IM675_20665	copA1	copper-translocating P-type ATPase CopA1	0.76	4.2e-4	1589	1482	906	978	905	835	1319	1481	1645	1118	1741	1907
IM675_19200	NA	CTP synthase	0.9	4.3e-4	4522	4042	2292	3271	2063	1542	4147	4334	3646	3980	4760	4825
IM675_13975	NA	LysR family transcriptional regulator	1.14	4.3e-4	84	86	39	63	31	22	77	88	92	84	94	73
IM675_20080	NA	helix-turn-helix domain-containing protein	0.89	4.3e-4	377	451	222	273	204	190	499	494	360	472	358	300
IM675_16835	NA	histidinol-phosphate transaminase	0.87	4.3e-4	309	394	191	205	237	132	375	443	365	314	315	297
IM675_10405	NA	four-helix bundle copper-binding protein	-1.52	4.4e-4	12	10	31	31	36	25	9	9	12	10	8	18
IM675_20515	NA	ABC transporter ATP-binding protein	-0.63	4.4e-4	508	485	770	917	751	640	494	459	501	440	533	553
IM675_16925	zwf	glucose-6-phosphate dehydrogenase	0.84	4.4e-4	3340	3628	1952	1470	1803	2584	4140	3287	3458	2689	3388	3942
IM675_19040	NA	DMT family transporter	1.67	4.4e-4	30	29	9	9	11	6	28	38	20	26	34	29
IM675_03690	lepA	elongation factor 4	0.79	4.5e-4	1861	2255	1193	1366	1147	1067	2336	2769	1659	1982	1775	1826
IM675_19685	NA	DUF3509 domain-containing protein	-0.71	4.5e-4	1365	1189	2096	2414	1806	2068	1024	1147	1397	1145	1385	1564
IM675_13700	cysK	cysteine synthase A	-0.81	4.5e-4	347	465	710	817	695	617	536	417	443	299	355	387
IM675_03920	NA	3-keto-5-aminohexanoate cleavage protein	1.47	4.5e-4	68	72	25	17	28	30	111	69	35	60	78	67
IM675_12050	NA	metal ABC transporter ATP-binding protein	3.45	4.5e-4	27	15	2	3	0	3	11	4	29	29	25	27
IM675_23990	NA	ABC transporter ATP-binding protein	-1.07	4.6e-4	56	51	112	75	101	161	57	60	38	57	54	56
IM675_29480	NA	glucose-6-phosphate dehydrogenase	-0.85	4.7e-4	436	381	735	541	763	900	332	349	463	359	450	499
IM675_12730	NA	CDP-alcohol phosphatidyltransferase family protein	0.8	4.7e-4	212	265	138	134	122	156	261	289	245	181	205	250
IM675_19280	frr	ribosome recycling factor	0.74	4.8e-4	328	412	221	253	220	191	417	456	364	349	299	338
IM675_01520	NA	FkbM family methyltransferase	-0.77	4.8e-4	114	101	185	211	144	199	98	102	102	97	118	127
IM675_13765	NA	GFA family protein	-0.94	4.8e-4	41	56	92	77	110	89	50	61	56	41	40	42
IM675_23940	NA	ABC transporter substrate-binding protein	-1.03	4.8e-4	1880	2198	4155	3080	2989	6396	2713	2038	1843	1853	1862	1926
IM675_27855	ntrB	two-component system sensor histidine kinase NtrB	-2.75	4.8e-4	1208	2737	13299	20644	17534	1719	3301	3049	1862	1253	981	1391
IM675_19110	NA	TolB family protein	0.74	4.8e-4	238	237	141	172	147	105	215	274	222	254	230	230
IM675_04885	NA	fimbrial biogenesis outer membrane usher protein	0.63	4.9e-4	814	702	490	431	442	597	689	744	674	798	812	832
IM675_09870	NA	acetoacetate--CoA ligase	-0.74	4.9e-4	160	150	259	209	264	304	144	177	129	158	145	179
IM675_13340	nuoE	NADH-quinone oxidoreductase subunit NuoE	-0.66	5e-4	338	380	565	598	632	465	425	393	324	320	360	335
IM675_08810	NA	ABC transporter substrate-binding protein	-2.88	5e-4	65	195	959	1306	1420	151	242	203	139	50	58	88
IM675_09040	NA	LysR family transcriptional regulator	-0.85	5e-4	64	55	109	103	102	121	61	41	64	60	63	71
IM675_05400	fliC	B-type flagellin	-0.57	5.1e-4	167894	171789	252608	276857	211440	269526	181051	181501	152816	148351	170016	185314
IM675_06425	NA	response regulator transcription factor	1.15	5.1e-4	89	103	44	64	31	35	85	137	85	79	99	88
IM675_15995	NA	Na(+)-translocating NADH-quinone reductase subunit A	0.76	5.1e-4	908	962	552	730	512	414	943	1055	888	790	972	961
IM675_12865	NA	sensor domain-containing phosphodiesterase	-0.57	5.1e-4	3075	3058	4565	5250	4070	4375	3284	3126	2763	2640	3156	3430
IM675_08610	NA	macro domain-containing protein	-1.07	5.2e-4	205	213	438	266	600	449	175	229	236	139	237	239
IM675_08715	NA	inactive transglutaminase family protein	0.94	5.3e-4	1641	1821	901	1291	828	583	1815	2173	1476	1739	1615	1568
IM675_04100	pta	phosphate acetyltransferase	-0.76	5.3e-4	215	226	372	300	479	336	194	256	227	191	221	232
IM675_11845	NA	type VI secretion system tube protein Hcp	-1.46	5.4e-4	28	26	74	27	112	84	21	28	29	32	25	29
IM675_13995	NA	cupin domain-containing protein	-0.75	5.4e-4	154	167	271	334	220	258	138	183	181	139	158	165
IM675_21395	ribE	6,7-dimethyl-8-ribityllumazine synthase	0.82	5.4e-4	307	314	176	181	201	145	250	404	287	260	331	331
IM675_21605	NA	2,4'-dihydroxyacetophenone dioxygenase family protein	2.5	5.4e-4	18	18	3	5	4	0	13	16	26	23	16	16
IM675_02060	NA	nodulation protein NfeD	-1.4	5.5e-4	89	86	230	106	259	323	46	109	102	63	99	104
IM675_15680	NA	purine permease	0.91	5.5e-4	92	108	53	53	62	43	103	107	112	75	109	92
IM675_28190	NA	chorismate mutase	0.84	5.5e-4	118	113	65	72	55	69	126	102	110	134	124	97
IM675_20890	NA	IS66 family insertion sequence hypothetical protein	0.77	5.5e-4	234	240	140	158	130	131	292	245	182	252	214	237
IM675_15955	sthA	Si-specific NAD(P)(+) transhydrogenase	-0.61	5.5e-4	803	897	1300	1549	1211	1141	968	938	784	759	795	855
IM675_18610	opmE	multidrug efflux transporter outer membrane subunit OpmE	1.76	5.5e-4	58	33	14	19	12	10	36	16	49	64	53	56
IM675_26900	rnr	ribonuclease R	0.52	5.6e-4	4786	4384	3188	3446	3387	2732	4274	4279	4599	4326	5134	4897
IM675_11660	NA	acyl-CoA/acyl-ACP dehydrogenase	-0.96	5.6e-4	36	33	68	50	75	78	35	37	28	34	38	37
IM675_21970	NA	lysis protein	1.57	5.6e-4	43	37	13	19	13	8	50	20	39	41	36	52
IM675_14100	NA	PA2778 family cysteine peptidase	-1.61	5.7e-4	61	32	142	69	165	191	22	36	38	36	81	65
IM675_05480	NA	multidrug effflux MFS transporter	2.22	5.7e-4	27	24	5	3	7	6	19	29	25	44	26	11
IM675_14410	NA	ABC transporter permease	0.81	5.7e-4	587	645	351	445	357	252	589	786	561	640	581	539
IM675_14260	NA	hypothetical protein	1.04	5.8e-4	101	83	45	45	46	43	87	56	105	115	91	97
IM675_02415	NA	CbbQ/NirQ/NorQ/GpvN family protein	-1.05	5.8e-4	50	45	98	66	114	113	40	54	40	42	65	42
IM675_30045	NA	M23 family metallopeptidase	-1.01	5.9e-4	64	65	130	80	143	167	61	52	81	58	64	71
IM675_04110	NA	DUF3565 domain-containing protein	-0.82	5.9e-4	185	212	351	306	345	401	240	193	202	146	162	246
IM675_12240	NA	hypothetical protein	2.73	5.9e-4	16	28	3	3	2	5	25	44	15	8	24	16
IM675_28250	NA	ATP-dependent zinc protease	-0.82	6e-4	71	74	128	136	119	129	61	84	76	62	90	61
IM675_08905	tig	trigger factor	0.94	6e-4	7043	8688	4106	5594	3745	2979	9534	10351	6180	7055	6964	7109
IM675_29590	NA	DUF1127 domain-containing protein	-0.63	6e-4	1347	1530	2229	1738	2342	2608	1593	1505	1491	1353	1246	1442
IM675_15810	mltG	endolytic transglycosylase MltG	0.62	6.1e-4	544	467	329	336	321	331	396	528	477	550	575	506
IM675_17135	azoR3	FMN-dependent NADH-azoreductase AzoR3	0.91	6.1e-4	156	120	74	97	63	62	117	134	109	145	162	159
IM675_13620	NA	acyl-CoA thioesterase	1.41	6.3e-4	60	58	22	11	35	19	44	81	48	56	75	50
IM675_04685	purM	phosphoribosylformylglycinamidine cyclo-ligase	0.59	6.3e-4	313	354	221	211	247	206	355	377	329	329	312	300
IM675_08635	NA	thioredoxin family protein	-0.77	6.4e-4	125	165	248	227	235	282	150	189	155	115	140	122
IM675_07365	NA	VOC family protein	-1.08	6.4e-4	64	56	127	100	175	105	55	41	73	82	60	50
IM675_26075	NA	3-oxoacyl-ACP reductase	-0.82	6.5e-4	234	221	401	453	449	301	197	181	285	203	256	243
IM675_30675	NA	hypothetical protein	0.69	6.5e-4	1729	1647	1048	1319	834	992	1933	1535	1474	1601	1809	1778
IM675_02685	NA	NERD domain-containing protein	1.2	6.5e-4	83	58	31	34	28	30	71	38	67	85	92	72
IM675_17935	NA	GNAT family N-acetyltransferase	-0.9	6.6e-4	106	124	215	234	222	188	137	77	157	102	108	109
IM675_29125	NA	phosphate ABC transporter substrate-binding protein PstS	-1.53	6.6e-4	365	387	1089	2231	471	566	406	351	404	316	383	396
IM675_08295	NA	acireductone dioxygenase	-0.63	6.6e-4	350	364	555	502	516	647	329	343	421	344	309	397
IM675_00955	pcaC	4-carboxymuconolactone decarboxylase	-0.84	6.7e-4	69	77	130	153	136	100	91	72	67	65	61	80
IM675_08030	kdpA	potassium-transporting ATPase subunit KdpA	1.6	6.8e-4	45	35	14	11	9	21	53	26	27	55	45	35
IM675_29365	NA	sarcosine oxidase subunit delta	3.46	6.8e-4	16	14	1	0	3	0	12	19	12	20	15	12
IM675_18590	purB	adenylosuccinate lyase	1.04	7e-4	157	140	72	48	72	97	108	128	185	133	189	149
IM675_23835	NA	carbon-nitrogen hydrolase family protein	0.89	7.1e-4	2540	1932	1208	1369	1200	1055	1883	1751	2161	3489	2018	2114
IM675_11425	NA	M48 family metalloprotease	2.57	7.1e-4	19	15	3	0	1	8	15	16	15	23	15	18
IM675_14500	NA	hypothetical protein	-0.94	7.2e-4	265	334	575	673	600	452	397	380	225	207	290	299
IM675_23505	NA	D-alanine--D-alanine ligase	-0.72	7.3e-4	439	456	737	513	862	836	450	453	464	383	465	468
IM675_11350	NA	antibiotic biosynthesis monooxygenase	1.39	7.3e-4	75	71	28	44	31	8	66	89	59	91	59	74
IM675_19075	NA	DUF3820 family protein	-0.65	7.3e-4	172	186	279	308	310	220	185	202	171	181	167	169
IM675_31465	NA	Hcp family type VI secretion system effector	-0.92	7.3e-4	158	198	336	298	450	260	214	233	148	174	144	157
IM675_16320	NA	tetratricopeptide repeat protein	1.26	7.4e-4	56	47	22	25	19	21	34	50	57	49	73	45
IM675_06400	NA	alpha/beta fold hydrolase	1.23	7.5e-4	99	68	35	48	40	18	60	72	71	85	104	108
IM675_20930	NA	hypothetical protein	0.89	7.6e-4	10214	11043	5720	7755	4017	5388	14127	10276	8726	9903	9060	11681
IM675_29325	NA	HdeD family acid-resistance protein	-1.02	7.6e-4	81	73	156	102	176	191	67	62	91	61	103	78
IM675_01715	NA	thiazole synthase	0.82	7.6e-4	118	126	69	72	72	64	152	101	125	110	109	135
IM675_22555	pchF	pyochelin non-ribosomal peptide synthetase PchF	0.66	7.6e-4	950	823	564	666	493	532	732	819	917	1052	827	971
IM675_09860	NA	MmcQ/YjbR family DNA-binding protein	-1.07	7.6e-4	55	47	107	111	109	102	38	36	66	41	76	48
IM675_10390	NA	NAD(P)/FAD-dependent oxidoreductase	-1.15	7.6e-4	29	30	65	56	77	61	17	30	42	33	22	31
IM675_25930	carA	glutamine-hydrolyzing carbamoyl-phosphate synthase small subunit	1.54	7.6e-4	3243	5777	1554	1917	1356	1389	3126	3258	10949	3079	3528	3121
IM675_07770	sdhC	succinate dehydrogenase, cytochrome b556 subunit	1.02	7.6e-4	11558	12546	5934	9307	4710	3787	13237	14653	9748	10964	11655	12056
IM675_14130	NA	DUF2975 domain-containing protein	1.13	7.6e-4	128	108	54	63	42	59	65	111	148	111	152	121
IM675_23965	NA	outer membrane porin, OprD family	-0.83	7.7e-4	142	151	260	219	232	328	153	174	125	116	178	131
IM675_15775	NA	radical SAM protein	0.65	7.7e-4	168	175	110	108	104	118	175	197	154	172	172	161
IM675_03040	NA	AAA family ATPase	-0.78	7.8e-4	109	124	200	197	198	206	118	120	133	83	100	143
IM675_30370	NA	cytochrome P450	-0.76	7.8e-4	789	635	1209	1028	1025	1574	635	564	707	728	795	842
IM675_06410	NA	hypothetical protein	-0.76	7.9e-4	750	1033	1509	1620	1235	1673	1018	1129	951	686	786	777
IM675_31180	NA	hypothetical protein	-4.03	7.9e-4	1010	329	10940	25815	5611	1394	292	271	423	2593	202	235
IM675_11540	NA	LysE family translocator	0.54	7.9e-4	515	522	355	330	414	320	570	484	514	529	524	491
IM675_28305	NA	inorganic phosphate transporter	-0.9	7.9e-4	61	70	121	80	147	135	61	79	69	55	64	62
IM675_01945	mexB	multidrug efflux RND transporter permease subunit MexB	-0.58	8e-4	5462	6128	8666	9710	8390	7899	6209	6696	5480	4621	5770	5996
IM675_24755	NA	site-specific integrase	-0.53	8e-4	938	805	1262	1342	1299	1145	826	736	853	914	1003	898
IM675_01800	czcD	CDF family zinc transporter CzcD	-0.84	8e-4	211	259	419	372	428	459	182	348	247	204	212	218
IM675_04980	purC	phosphoribosylaminoimidazolesuccinocarboxamide synthase	-0.61	8.1e-4	1769	2153	2991	3203	2944	2826	2309	2301	1849	1661	1669	1976
IM675_30960	NA	glycosyl hydrolase	0.67	8.2e-4	348	291	202	170	209	226	265	289	320	327	375	343
IM675_12770	NA	TerC family protein	0.73	8.2e-4	1297	1285	781	1081	625	636	1322	1233	1301	1277	1351	1264
IM675_01110	gabD	NADP-dependent succinate-semialdehyde dehydrogenase	0.65	8.2e-4	1777	1624	1087	1336	1072	854	1581	1618	1673	1537	1912	1882
IM675_25035	NA	TolC family protein	-1	8.3e-4	36	42	78	83	79	73	35	33	59	31	35	42
IM675_24500	NA	hypothetical protein	-0.6	8.3e-4	564	634	910	1000	773	957	682	640	579	550	498	644
IM675_16070	fadB	fatty acid oxidation complex subunit alpha FadB	1.02	8.4e-4	22930	26434	12149	19041	8367	9039	29096	29487	20719	19992	23441	25358
IM675_00060	NA	DUF799 domain-containing protein	3.26	8.4e-4	13	23	2	5	1	0	23	36	9	19	11	10
IM675_18400	NA	MarR family transcriptional regulator	0.7	8.5e-4	591	639	378	409	366	358	673	735	509	466	656	650
IM675_10840	NA	glutathione-dependent formaldehyde dehydrogenase	-1.3	8.6e-4	22	16	47	38	58	46	14	14	21	32	21	14
IM675_11645	NA	ABC transporter permease	-1.44	8.6e-4	48	44	125	52	191	132	44	38	49	26	51	67
IM675_21495	NA	aldehyde dehydrogenase family protein	1.81	8.8e-4	26	24	7	14	3	5	31	19	20	32	24	23
IM675_24100	pilB	type IV-A pilus assembly ATPase PilB	0.5	8.8e-4	1987	2087	1437	1410	1383	1518	2398	2100	1764	1932	1986	2043
IM675_29575	NA	methyltransferase domain-containing protein	1.07	8.8e-4	65	61	30	36	30	24	46	64	74	79	62	54
IM675_09470	NA	DUF2599 domain-containing protein	-1.19	8.8e-4	112	78	217	120	203	328	94	68	72	117	128	90
IM675_09250	NA	hypothetical protein	1.12	8.9e-4	71	64	31	31	31	30	60	88	43	74	79	61
IM675_09535	NA	OsmC domain/YcaO domain-containing protein	0.91	9e-4	263	315	153	153	153	155	296	438	212	292	266	233
IM675_27580	tatB	Sec-independent protein translocase subunit TatB	-0.83	9e-4	140	147	255	220	308	237	191	99	150	139	135	146
IM675_19275	uppS	di-trans,poly-cis-decaprenylcistransferase	1.05	9.1e-4	189	260	109	136	110	80	217	335	230	148	239	179
IM675_04870	NA	Hpt domain-containing protein	0.65	9.1e-4	750	794	493	594	405	480	896	786	700	650	782	817
IM675_25420	prmC	peptide chain release factor N(5)-glutamine methyltransferase	1.15	9.1e-4	68	66	30	17	36	37	67	83	49	84	61	59
IM675_01210	NA	EAL domain-containing protein	0.62	9.1e-4	303	285	191	211	181	180	273	311	271	357	281	271
IM675_29420	NA	LysR family transcriptional regulator	0.82	9.2e-4	632	573	343	367	254	408	502	484	733	535	651	711
IM675_07110	NA	class II glutamine amidotransferase	-0.79	0.00093000000000000005	367	298	575	452	717	556	295	237	363	361	365	374
IM675_14960	NA	cation-translocating P-type ATPase	0.64	0.00093000000000000005	543	485	330	367	270	354	459	539	457	468	593	570
IM675_00980	NA	Gfo/Idh/MocA family oxidoreductase	1.75	0.00093000000000000005	19	28	7	6	7	8	29	29	26	19	16	23
IM675_22750	rpsJ	30S ribosomal protein S10	1.1	9.4e-4	10632	13625	5646	8718	3807	4413	15909	15984	8982	10383	9808	11705
IM675_29450	mtr	tryptophan permease	-4.18	9.4e-4	245	148	3553	10076	510	75	123	145	178	137	131	467
IM675_28360	NA	LysR family transcriptional regulator	0.83	9.6e-4	198	164	102	106	103	97	140	146	207	162	209	223
IM675_15845	rpmF	50S ribosomal protein L32	1.31	9.6e-4	1703	2754	899	1267	651	779	3551	3376	1334	1778	1496	1836
IM675_29030	NA	rubredoxin	-1.19	9.6e-4	59	76	154	92	176	193	54	106	68	41	75	59
IM675_02490	NA	FAD-binding oxidoreductase	0.83	9.7e-4	754	678	403	498	324	387	600	625	811	540	836	887
IM675_08510	bglX	beta-glucosidase BglX	0.95	9.8e-4	129	92	57	63	49	61	80	109	87	143	129	116
IM675_18625	gloA	lactoylglutathione lyase	-0.71	9.8e-4	2329	2377	3849	5246	2865	3436	2442	2352	2338	2352	2238	2399
IM675_09320	NA	xanthine dehydrogenase family protein molybdopterin-binding subunit	-0.84	9.9e-4	180	159	303	233	388	287	128	146	202	203	167	171
IM675_22690	rplX	50S ribosomal protein L24	1.65	9.9e-4	3562	9658	2113	1849	1968	2522	6285	7011	15677	2850	4410	3427
IM675_15370	pyrF	orotidine-5'-phosphate decarboxylase	1.07	9.9e-4	57	54	27	39	20	21	57	59	46	55	53	62
IM675_07155	NA	MFS transporter	1.08	0.001	79	101	42	56	44	27	104	121	77	68	77	91
IM675_22535	fptA	Fe(3+)-pyochelin receptor FptA	0.73	0.001	4044	3634	2314	2644	2603	1695	3644	3420	3838	3707	4980	3444
IM675_11100	NA	hypothetical protein	1	0.001	189	178	92	103	65	108	248	116	170	171	210	186
IM675_21625	NA	carbohydrate porin	2.94	0.001	17	12	2	3	2	0	13	12	10	19	15	16
IM675_18250	NA	alpha/beta hydrolase	-1.45	0.001	32	25	78	33	83	118	24	16	36	38	24	33
IM675_18585	NA	adenylosuccinate lyase family protein	1.1	0.001	181	155	78	42	91	102	145	110	209	174	200	168
IM675_30765	NA	restriction endonuclease subunit S	0.93	0.001	5152	4672	2580	3149	1818	2774	6088	4459	3470	6285	3822	5348
IM675_15710	cobN	cobaltochelatase subunit CobN	0.62	0.001	248	233	156	166	176	126	250	226	223	252	263	231
IM675_27595	NA	methyl-accepting chemotaxis protein	0.66	0.001	218	241	146	155	125	158	260	249	213	234	230	190
IM675_30680	NA	hypothetical protein	1.7	0.001	11043	8789	3047	3925	2147	3068	16713	5240	4413	7314	20167	5648
IM675_04135	NA	DegV family protein	-0.82	0.0011	48	46	83	72	98	78	39	51	48	53	44	48
IM675_25485	NA	type II toxin-antitoxin system RelE/ParE family toxin	0.96	0.0011	6338	7495	3552	3899	2925	3833	11522	5038	5926	6102	6070	6842
IM675_09620	NA	sugar ABC transporter ATP-binding protein	-1.31	0.0011	18	24	52	64	67	24	22	23	27	19	19	16
IM675_13350	nuoG	NADH-quinone oxidoreductase subunit NuoG	-0.84	0.0011	479	625	988	867	1312	785	729	611	536	414	513	508
IM675_19675	NA	YjfI family protein	0.59	0.0011	493	528	341	397	285	341	513	577	495	445	533	501
IM675_04510	NA	DUF4124 domain-containing protein	-0.71	0.0011	100	104	168	161	157	185	96	122	94	79	114	107
IM675_05200	NA	hypothetical protein	1.68	0.0011	24	28	8	5	12	6	31	33	20	20	32	21
IM675_10105	NA	APC family permease	0.8	0.0011	524	623	329	400	291	296	752	676	441	549	475	548
IM675_13335	nuoC	NADH-quinone oxidoreductase subunit C/D	-0.84	0.0011	1088	1432	2248	2656	2247	1842	1634	1653	1007	1054	1029	1182
IM675_16635	NA	RidA family protein	-0.85	0.0011	166	138	275	273	279	272	116	127	172	114	193	193
IM675_21500	NA	helix-turn-helix transcriptional regulator	-1.14	0.0011	34	38	79	52	83	102	30	46	38	43	37	21
IM675_09570	NA	xanthine dehydrogenase family protein molybdopterin-binding subunit	-0.81	0.0011	62	57	104	106	117	89	55	48	67	55	74	56
IM675_27565	hisI	phosphoribosyl-AMP cyclohydrolase	-0.52	0.0011	641	705	965	928	900	1066	694	631	791	688	613	621
IM675_05630	NA	transcriptional regulator	-0.55	0.0011	273	267	396	341	400	449	260	247	293	292	250	277
IM675_08670	pabB	aminodeoxychorismate synthase component I	0.68	0.0012	476	472	296	348	292	247	589	433	394	477	441	509
IM675_30170	gmhB	D-glycero-beta-D-manno-heptose 1,7-bisphosphate 7-phosphatase	-0.78	0.0012	202	246	384	444	329	381	219	312	209	169	205	233
IM675_11830	NA	type VI secretion protein	-0.92	0.0012	69	69	132	159	137	99	67	55	86	49	73	84
IM675_12725	NA	bifunctional alpha/beta hydrolase/class I SAM-dependent methyltransferase	1.03	0.0012	133	147	67	41	109	53	155	148	137	117	143	139
IM675_30775	NA	hypothetical protein	0.67	0.0012	443	470	287	356	223	282	508	417	486	394	441	495
IM675_23170	NA	YceI family protein	-0.85	0.0012	320	338	595	689	586	510	235	326	452	244	356	360
IM675_04435	NA	topoisomerase II	-0.51	0.0012	378	384	542	558	523	545	362	373	418	330	376	427
IM675_27785	NA	class 1 fructose-bisphosphatase	-0.57	0.0012	2314	2498	3584	4499	3156	3097	2442	2673	2380	2352	2257	2333
IM675_13815	NA	XRE family transcriptional regulator	-0.76	0.0012	10040	9447	16477	12728	15263	21440	8628	8839	10874	7790	11401	10928
IM675_30085	atpE	F0F1 ATP synthase subunit C	1.37	0.0013	2703	2944	1094	1280	1207	797	3378	4032	1421	1716	1787	4607
IM675_05320	NA	DUF5064 family protein	-0.84	0.0013	1169	1486	2367	2514	2116	2472	1792	1622	1043	915	1199	1392
IM675_12845	NA	HAMP domain-containing protein	0.7	0.0013	197	182	116	88	139	121	183	196	167	216	183	191
IM675_21700	NA	PAS domain S-box protein	-0.8	0.0013	177	151	284	259	350	242	142	146	165	231	147	154
IM675_26625	NA	molybdopterin-binding protein	-1.38	0.0013	18	13	40	38	27	56	13	6	19	18	19	16
IM675_27250	NA	antimicrobial resistance protein Mig-14	0.7	0.0013	175	190	112	133	106	99	182	220	169	183	189	152
IM675_30815	radC	DNA repair protein RadC	-0.99	0.0013	92	75	166	178	97	225	71	74	79	78	93	105
IM675_19120	NA	ferredoxin family protein	0.81	0.0013	2068	2151	1206	1528	771	1319	2218	2418	1819	1767	2199	2239
IM675_23330	pncB	nicotinate phosphoribosyltransferase	-0.66	0.0013	550	586	896	1174	732	784	587	638	532	521	568	560
IM675_28105	arcD	arginine-ornithine antiporter	0.62	0.0013	7541	8946	5375	4614	5560	5950	10160	9422	7255	7244	7698	7680
IM675_07680	NA	FAD-binding oxidoreductase	0.99	0.0013	389	416	203	217	227	164	492	484	273	250	418	499
IM675_21830	NA	tyrosine--tRNA ligase	0.99	0.0013	80	76	39	27	47	43	88	60	80	70	98	71
IM675_25385	NA	NAD(P)/FAD-dependent oxidoreductase	-0.75	0.0013	903	844	1474	1058	1569	1795	779	810	944	700	961	1047
IM675_08000	NA	FadR family transcriptional regulator	1.02	0.0013	87	67	38	33	40	41	78	55	67	68	90	104
IM675_15940	NA	PilZ domain-containing protein	-0.56	0.0013	412	417	611	505	621	707	451	373	426	399	389	448
IM675_17875	NA	AmiS/UreI family transporter	-0.75	0.0013	178	193	313	306	256	376	197	193	189	128	202	206
IM675_07070	NA	YcgN family cysteine cluster protein	1.27	0.0013	59	63	25	31	21	24	68	83	38	81	54	43
IM675_21555	cupB2	molecular chaperone CupB2	1.17	0.0013	54	52	24	13	19	40	59	45	52	48	54	58
IM675_22305	NA	NAD(P)/FAD-dependent oxidoreductase	1.05	0.0013	65	54	29	27	21	40	52	49	60	55	75	65
IM675_12230	gcvT	glycine cleavage system aminomethyltransferase GcvT	-1.17	0.0013	47	43	101	63	135	105	26	55	46	33	56	54
IM675_17825	flgN	flagellar export chaperone FlgN	-0.59	0.0013	1334	1402	2065	1583	2257	2355	1424	1443	1339	1184	1336	1482
IM675_22285	NA	GNAT family N-acetyltransferase	1	0.0013	163	113	69	69	63	76	113	79	147	148	171	170
IM675_16465	NA	NADPH-dependent 2,4-dienoyl-CoA reductase	0.59	0.0013	171	180	116	120	112	116	163	194	182	176	176	161
IM675_04940	NA	M48 family metallopeptidase	-0.55	0.0014	831	838	1224	1438	1254	980	897	814	804	762	862	868
IM675_12120	NA	hypothetical protein	-1.15	0.0014	70	66	150	64	198	188	66	54	78	71	75	63
IM675_26895	rlmB	23S rRNA (guanosine(2251)-2'-O)-methyltransferase RlmB	0.77	0.0014	192	163	104	72	108	132	162	151	175	203	187	185
IM675_14050	NA	hypothetical protein	-0.8	0.0014	172	168	296	231	297	360	145	164	195	123	201	191
IM675_22540	pchI	ABC transporter ATP-binding protein PchI	-0.83	0.0014	85	67	137	147	123	140	67	48	87	86	81	89
IM675_13310	NA	isocitrate lyase	0.7	0.0014	16999	15940	10167	13861	8358	8282	15885	17268	14667	15647	17557	17791
IM675_16280	NA	helix-turn-helix transcriptional regulator	-0.66	0.0014	274	229	399	363	406	429	197	234	255	228	319	274
IM675_14150	NA	chemotaxis transducer	-0.77	0.0014	259	344	514	406	626	508	378	319	335	229	250	298
IM675_26725	NA	LysR family transcriptional regulator	0.7	0.0014	215	195	127	125	101	155	203	185	196	183	218	245
IM675_28025	NA	ABC transporter permease	-1.05	0.0014	71	101	179	245	152	140	119	121	64	68	74	73
IM675_28585	algR	alginate biosynthesis regulator AlgR	-0.6	0.0015	1606	1454	2318	2441	2314	2198	1333	1429	1601	1231	1833	1752
IM675_05600	NA	rhamnosyltransferase	-1.06	0.0015	109	86	203	170	292	147	83	55	120	107	108	112
IM675_22670	rplF	50S ribosomal protein L6	0.95	0.0015	7582	9847	4517	5855	3767	3930	9982	13382	6177	7280	8118	7347
IM675_08070	NA	hypothetical protein	0.93	0.0015	192	150	91	117	76	78	126	123	201	176	193	206
IM675_19595	NA	WG repeat-containing protein	0.83	0.0015	318	280	168	105	173	226	251	264	324	321	331	303
IM675_20390	dauA	FAD-dependent catabolic D-arginine dehydrogenase DauA	1.2	0.0015	72	72	31	27	35	32	62	111	43	64	85	65
IM675_13805	NA	inovirus-type Gp2 protein	-0.91	0.0015	44	41	80	63	80	99	31	53	38	50	40	43
IM675_11410	arsH	arsenical resistance protein ArsH	1.03	0.0015	47	43	22	19	24	24	41	44	44	51	46	44
IM675_16930	NA	MurR/RpiR family transcriptional regulator	0.91	0.0016	199	215	110	58	120	151	220	188	236	195	197	205
IM675_28390	pepP	Xaa-Pro aminopeptidase	-0.62	0.0016	492	516	774	875	804	644	534	427	587	422	516	537
IM675_14900	NA	crotonase/enoyl-CoA hydratase family protein	-0.56	0.0016	530	448	722	695	732	738	483	386	476	474	543	572
IM675_04270	NA	lysozyme inhibitor	-0.53	0.0016	250	276	380	441	352	346	284	265	278	262	246	242
IM675_26585	NA	phosphate starvation-inducible protein	-1.32	0.0016	48	38	107	77	141	102	47	14	52	42	40	61
IM675_09980	NA	transporter	0.89	0.0016	127	188	85	88	98	69	194	194	175	138	122	122
IM675_29410	purE	5-(carboxyamino)imidazole ribonucleotide mutase	1.37	0.0016	101	128	44	69	47	16	134	173	75	89	99	114
IM675_13265	NA	NUDIX hydrolase	1.2	0.0016	99	83	39	48	53	16	61	112	76	98	109	90
IM675_28400	NA	TIGR02449 family protein	-0.79	0.0016	233	260	427	402	345	534	300	212	268	180	233	288
IM675_06770	NA	hypothetical protein	0.93	0.0016	64	58	32	28	38	29	64	46	65	64	64	64
IM675_20375	NA	acyl-CoA synthetase	-0.99	0.0016	132	90	222	200	224	242	74	63	133	146	120	131
IM675_22450	NA	acyl-CoA dehydrogenase C-terminal domain-containing protein	0.61	0.0016	573	484	345	313	386	336	476	419	556	596	603	519
IM675_23875	gatA	Asp-tRNA(Asn)/Glu-tRNA(Gln) amidotransferase subunit GatA	0.56	0.0016	455	466	311	317	363	253	459	515	423	464	468	433
IM675_04410	NA	aspartate aminotransferase family protein	-0.7	0.0016	365	359	590	414	618	738	391	340	346	365	411	320
IM675_07530	NA	CbrC family protein	0.92	0.0016	136	139	72	78	95	43	109	145	164	154	124	130
IM675_04535	NA	potassium transporter Kup	-0.51	0.0017	424	474	638	600	664	648	408	498	517	405	442	426
IM675_28185	NA	carbon storage regulator	-0.67	0.0017	485	578	842	727	816	985	605	577	551	376	544	534
IM675_25885	glmM	phosphoglucosamine mutase	1.19	0.0017	5968	4530	2295	2678	2644	1561	4934	3725	4930	3428	10085	4392
IM675_29115	pstA	phosphate ABC transporter permease PstA	-1.82	0.0017	73	88	283	70	658	119	77	98	88	71	76	72
IM675_11380	NA	antibiotic biosynthesis monooxygenase	0.88	0.0017	846	654	407	503	345	374	501	602	858	671	852	1014
IM675_03855	NA	DEAD/DEAH box helicase	2.08	0.0017	170	419	70	91	79	40	230	918	109	129	225	156
IM675_08180	tssG	type VI secretion system baseplate subunit TssG	-0.76	0.0017	62	78	117	95	139	118	81	76	76	56	67	63
IM675_18460	NA	NUDIX domain-containing protein	1.29	0.0017	31	27	12	13	11	13	27	24	31	32	30	32
IM675_16040	sulA	cell division inhibitor SulA	-0.58	0.0017	1001	918	1437	1730	1320	1260	854	817	1084	972	1021	1010
IM675_22760	rpsG	30S ribosomal protein S7	0.77	0.0017	8830	11059	5818	6588	5135	5730	11318	14133	7727	8545	9756	8188
IM675_03100	NA	error-prone DNA polymerase	-0.81	0.0017	136	122	227	319	174	188	134	111	121	147	118	142
IM675_30305	NA	DOPA 4,5-dioxygenase family protein	-0.87	0.0017	96	114	193	150	228	201	107	113	123	62	120	108
IM675_12575	NA	AraC family transcriptional regulator	-1.02	0.0018	108	164	275	259	299	268	180	139	174	63	133	127
IM675_22795	rplK	50S ribosomal protein L11	3.37	0.0018	4955	36811	2021	2350	1874	1838	8226	24178	78030	5464	4901	4499
IM675_22985	NA	HAMP domain-containing protein	-0.41	0.0018	3384	3359	4478	4582	4528	4324	3528	3265	3285	2950	3512	3689
IM675_23605	NA	cytochrome c1	1.25	0.0018	1254	1064	486	569	506	384	1099	1321	773	687	819	2258
IM675_16845	serC	3-phosphoserine/phosphohydroxythreonine transaminase	0.75	0.0018	1372	1510	859	1200	730	647	1604	1620	1307	1273	1396	1448
IM675_01195	cysT	sulfate ABC transporter permease subunit CysT	1.13	0.0018	994	914	435	692	321	292	764	696	1281	1187	1114	681
IM675_03825	prpF	2-methylaconitate cis-trans isomerase PrpF	3.81	0.0018	486	736	44	41	35	56	493	1651	62	48	1286	125
IM675_06575	NA	acetyltransferase	1.22	0.0018	70	74	30	30	48	13	51	91	80	81	64	67
IM675_28835	NA	MFS transporter	0.95	0.0018	73	72	38	53	28	33	60	68	89	78	69	72
IM675_15970	nqrF	NADH:ubiquinone reductase (Na(+)-transporting) subunit F	-0.57	0.0018	202	225	316	283	360	306	235	243	198	185	209	212
IM675_01995	NA	TetR/AcrR family transcriptional regulator	-0.7	0.0018	1281	1421	2201	1997	1870	2735	1562	1615	1087	1093	1332	1417
IM675_10145	NA	alkaline phosphatase family protein	1	0.0018	208	211	105	159	103	51	228	185	221	242	188	195
[truncated: 4,242 more rows]
