# Supplementary material for: The Pel polysaccharide modulates interspecies interactions between Pseudomonas aeruginosa and Mycobacterium abscessus
Source: mSystems. 2026 May 18;11(6):e00270-26. doi: 10.1128/msystems.00270-26 (PMC13289088; doi:10.1128/msystems.00270-26)
Supplement: Data S3 — Differential expression of genes from P. aeruginosa PAO1 in single- and dual-species biofilms in LB. [file msystems.00270-26-s0003.csv]

Locustag	Gene	Description	log2FoldChange	padj	mean_PAO1_MABR	mean_PAO1_MABS	mean_PAO1	PAO1_1_LB	PAO1_2_LB	PAO1_3_LB	PAO1_MABS_1_LB	PAO1_MABS_2_LB	PAO1_MABS_3_LB	PAO1_MABR_1_LB	PAO1_MABR_2_LB	PAO1_MABR_3_LB
PA3365	NA	chaperone	-1.23	1.8e-43	672	645	1541	1527	1487	1609	686	663	585	713	634	668
PA3363	amiR	aliphatic amidase regulator	-1.23	1.3000000000000002e-28	519	562	1264	1213	1288	1292	574	514	599	543	453	561
PA3364	amiC	aliphatic amidase expression-regulating protein	-1.12	8.799999999999999e-25	535	589	1220	1122	1222	1315	611	577	580	580	487	540
PA0752	NA	hypothetical protein	1.25	2.4e-22	376	380	158	134	166	174	387	384	367	372	347	410
PA3366	amiE	acylamide amidohydrolase	-1.11	4.2e-20	2012	2312	4664	4827	4420	4745	2367	2268	2301	2150	1731	2155
PA3453	NA	hypothetical protein	-1.45	1e-18	156	193	476	419	499	511	224	184	172	149	170	150
PA3377	NA	hypothetical protein	-1.97	1.6e-15	25	31	107	114	90	118	33	36	23	28	27	18
PA1259	NA	hypothetical protein	-3.3	9.9e-15	121	167	1416	1331	1437	1479	237	214	49	145	79	138
PA2696	NA	transcriptional regulator	-1.85	3.8e-12	221	290	922	781	721	1263	328	320	223	261	193	208
PA3362	NA	transporter protein AmiS	-0.73	1.1e-9	877	965	1526	1623	1349	1607	1016	914	965	871	822	939
PA1492	NA	hypothetical protein	-1.34	1.9e-8	110	120	290	247	265	358	106	162	91	103	118	108
PA4081	cupB6	fimbrial subunit CupB6	-2.6	4.9e-8	173	317	1483	1046	986	2416	427	367	157	197	142	181
PA0524	norB	nitric oxide reductase subunit B	-1.95	1.1e-7	448	667	2149	1584	1675	3189	962	589	451	426	466	451
PA1266	NA	oxidoreductase	-1.87	1.1e-7	34	52	157	119	196	156	73	46	37	42	25	35
PA0634	NA	hypothetical protein	-0.85	9.5e-7	120	134	229	208	233	247	116	140	146	124	134	102
PA4709	NA	hemin degrading factor	-1.11	2.7e-6	328	406	792	690	899	786	502	366	351	339	258	389
PA2343	mtlY	xylulose kinase	-2.75	1.8e-5	18	42	199	112	143	341	57	53	15	17	15	21
PA1265	NA	hypothetical protein	-2.04	2.6e-5	50	70	246	168	239	331	102	84	25	62	51	36
PA5423	NA	hypothetical protein	-1.01	7.3e-5	446	553	1004	741	936	1336	578	586	494	458	418	463
PA0185	NA	ABC transporter permease	-2.79	3.2e-4	206	351	1929	1338	1653	2795	530	445	77	184	203	232
PA5501	znuB	zinc ABC transporter permease	-0.69	3.5e-4	566	597	939	810	882	1124	705	573	511	593	544	560
PA0057	NA	hypothetical protein	-0.9	4.1e-4	136	171	287	229	339	293	202	146	165	139	151	119
PA4293	pprA	two-component sensor PprA	-0.84	7.2e-4	425	359	703	560	658	892	389	370	316	386	392	496
PA0670	NA	hypothetical protein	-0.65	0.001	231	243	370	358	374	378	294	225	209	264	229	199
PA0616	NA	hypothetical protein	-0.94	0.0013	126	169	282	223	315	308	208	167	132	127	131	119
PA5387	cdhC	carnitine dehydrogenase	-1.33	0.0015	24	33	72	56	97	62	40	25	35	28	29	15
PA2383	NA	transcriptional regulator	0.39	0.0016	711	689	534	514	529	557	650	698	718	666	700	768
PA0875	NA	hypothetical protein	-2.53	0.0018	392	584	2818	1086	1450	5918	865	472	416	426	379	371
PA3394	nosF	copper ABC transporter ATP-binding protein	-1.58	0.0018	15	21	53	38	57	65	20	33	9	13	14	18
PA2375	NA	hypothetical protein	-1.74	0.0021	338	713	1754	1246	1720	2297	1118	638	384	383	302	330
PA2767	NA	enoyl-CoA hydratase	-1.75	0.0028	140	254	664	451	721	819	421	195	146	208	119	94
PA2247	bkdA1	2-oxoisovalerate dehydrogenase subunit alpha	-0.32	0.0034	14348	14303	17938	17021	18662	18131	15510	14228	13172	14960	13689	14396
PA0129	gabP	gamma-aminobutyrate permease	-0.46	0.0035	313	298	419	368	423	467	299	306	290	305	305	328
PA4889	NA	oxidoreductase	-0.72	0.0039	98	120	179	163	169	205	120	130	109	115	99	81
PA3939	NA	hypothetical protein	-1.27	0.0042	486	632	1349	1115	1505	1427	927	574	395	471	682	306
PA0695	NA	hypothetical protein	-1.47	0.0063	9	8	23	22	25	23	9	7	9	11	4	10
PA2143	NA	hypothetical protein	-1.44	0.0063	39	58	131	65	130	197	68	52	54	49	26	42
PA0472	NA	RNA polymerase sigma factor	0.36	0.0071	853	867	669	614	701	692	821	832	949	843	890	825
PA3944	NA	hypothetical protein	-0.45	0.0071	206	183	267	256	257	287	182	185	184	202	204	212
PA4157	NA	transcriptional regulator	-0.49	0.0071	231	219	317	352	305	294	232	239	187	225	222	246
PA5178	NA	hypothetical protein	-1	0.0071	2728	3910	6644	4843	7415	7672	5238	2894	3598	2904	2587	2691
PA2416	treA	trehalase	-1.04	0.012	290	349	657	518	552	899	487	344	215	330	279	261
PA4654	NA	major facilitator superfamily transporter	-1.7	0.013	278	670	1534	1018	1810	1775	1118	470	422	328	223	284
PA1165	pcpS	4'-phosphopantetheinyl transferase	-1.78	0.013	87	167	436	259	513	536	314	105	81	95	57	109
PA0184	NA	ABC transporter ATP-binding protein	-1.15	0.014	39	56	105	67	96	151	50	71	46	35	44	39
PA4299	tadD	type II secretion system protein TadD	-0.93	0.014	117	102	209	136	216	276	126	108	71	118	121	114
PA1403	NA	transcriptional regulator	-0.57	0.018	92	95	138	117	150	148	92	99	95	88	84	103
PA4775	NA	hypothetical protein	-0.49	0.02	323	327	457	451	482	438	399	280	303	331	346	292
PA2943	NA	phospho-2-dehydro-3-deoxyheptonate aldolase	-1.69	0.021	248	473	1163	837	1024	1627	861	382	177	308	184	251
PA4046	NA	hypothetical protein	0.36	0.021	378	372	293	302	274	302	357	380	379	371	404	359
PA1181	NA	sensor protein	-0.45	0.024	2212	2266	3051	2736	2925	3493	2582	2253	1963	2377	2080	2179
PA0838	NA	glutathione peroxidase	0.3	0.032	2165	2205	1774	1932	1694	1696	2125	2228	2262	2129	2022	2343
PA0987	NA	hypothetical protein	0.47	0.032	198	190	140	133	136	150	212	187	170	213	180	202
PA1898	qscR	quorum-sensing control repressor	0.47	0.033	421	370	285	283	299	275	301	391	418	425	424	415
PA0675	vreI	ECF sigma factor VreI	-0.96	0.035	28	28	54	55	67	41	35	26	23	38	26	20
PA4647	uraA	uracil permease	-1.56	0.039	1703	3182	7205	6244	10814	4555	5866	2246	1434	1894	1655	1559
PA4104	NA	hypothetical protein	-1.12	0.039	11	14	27	20	29	31	15	15	11	12	11	9
PA2145	NA	hypothetical protein	-0.93	0.051	38	47	81	59	79	105	31	60	52	31	42	41
PA4808	selA	selenocysteine synthase	-0.73	0.053	276	350	520	389	570	602	447	306	297	240	317	271
PA4635	NA	hypothetical protein	0.5	0.054	252	266	182	166	170	210	251	256	290	266	283	207
PA0135	NA	hypothetical protein	0.77	0.059	85	88	50	69	37	45	107	67	91	85	81	88
PA2520	czcA	resistance-nodulation-cell division (RND) divalent metal cation efflux transporter CzcA	-0.47	0.059	251	264	358	331	376	366	265	312	214	222	259	272
PA1511	NA	hypothetical protein	0.36	0.059	664	620	500	552	518	431	584	622	653	681	664	646
PA4290	NA	chemotaxis transducer	-0.4	0.061	506	516	675	600	635	790	500	503	544	477	478	563
PA0626	NA	hypothetical protein	-0.49	0.064	315	301	433	369	422	510	330	328	244	306	340	300
PA2044	NA	hypothetical protein	-0.26	0.064	970	988	1170	1132	1282	1095	997	996	972	967	967	975
PA3367	NA	hypothetical protein	0.43	0.064	173	169	127	122	121	137	176	163	168	174	188	157
PA1256	NA	amino acid ABC transporter ATP binding protein	-1.06	0.068	66	117	189	132	228	208	157	101	91	60	56	82
PA3556	arnT	4-amino-4-deoxy-L-arabinose lipid A transferase	-1.11	0.074	356	500	926	578	816	1384	790	363	349	360	304	405
PA0821	NA	hypothetical protein	0.31	0.083	1221	1204	976	1001	986	940	1064	1354	1195	1221	1152	1291
PA4955	NA	hypothetical protein	-0.35	0.083	708	695	895	814	882	990	777	710	600	712	696	714
PA0262	NA	hypothetical protein	0.4	0.083	835	716	589	589	635	544	637	753	758	846	883	775
PA0647	NA	hypothetical protein	-0.66	0.083	249	352	475	452	488	484	438	301	318	289	234	225
PA2266	NA	cytochrome C	-0.59	0.084	89	111	149	135	147	166	133	93	108	102	79	86
PA5408	NA	hypothetical protein	0.62	0.087	182	191	122	148	117	101	158	197	218	191	213	141
PA0196	pntB	pyridine nucleotide transhydrogenase subunit beta	0.32	0.087	2387	2132	1809	1859	1673	1894	1929	2204	2262	2431	2296	2434
PA0700	NA	hypothetical protein	-1.5	0.088	7	14	29	19	26	43	14	22	6	7	8	6
PA2147	katE	catalase HPII	-0.38	0.088	361	365	471	497	447	469	404	357	335	408	311	363
PA4062	NA	hypothetical protein	-1.33	0.088	24	48	90	65	81	124	81	35	29	28	22	21
PA4588	gdhA	glutamate dehydrogenase	0.25	0.088	1623	1674	1385	1340	1410	1405	1660	1557	1806	1529	1674	1667
PA4617	NA	hypothetical protein	-0.27	0.088	474	459	563	546	552	590	468	456	454	504	477	443
PA0537	NA	hypothetical protein	-1.13	0.088	1108	1095	2417	1048	1644	4558	1107	1004	1172	1114	1004	1205
PA4159	fepB	iron-enterobactin transporter periplasmic binding protein	-1.24	0.088	839	699	1815	839	985	3620	723	788	587	828	846	842
PA3392	nosZ	nitrous-oxide reductase	-0.54	0.091	170	210	276	290	263	276	225	203	201	198	184	127
PA0696	NA	hypothetical protein	-0.7	0.094	45	40	69	62	70	75	45	32	44	53	50	31
PA3870	moaA1	molybdenum cofactor biosynthesis protein A	-0.95	0.094	44	42	83	109	46	93	32	58	35	54	40	38
PA5492	NA	ribosome biogenesis GTP-binding protein YsxC	-0.33	0.094	2470	2456	3094	2891	3120	3270	2729	2526	2114	2640	2483	2287
PA0723	coaB	phage coat protein B	0.47	0.099	791	742	552	586	479	590	601	730	895	737	890	747
PA4637a	NA	hypothetical protein	-0.68	0.1	67	63	105	77	117	121	56	73	61	54	85	62
PA5325	NA	hypothetical protein	-0.32	0.1	624	678	813	822	782	836	720	686	628	678	643	550
PA3738	xerD	site-specific tyrosine recombinase XerD	-0.88	0.1	425	728	1063	806	1083	1301	926	538	720	447	397	431
PA3624	pcm	protein-L-isoaspartate O-methyltransferase	-0.27	0.11	1235	1111	1412	1392	1435	1408	1171	1032	1129	1260	1205	1240
PA3887	nhaP	Na+/H+ antiporter NhaP	0.33	0.11	646	597	497	566	458	466	560	600	632	640	650	649
PA3915	moaB1	molybdopterin biosynthesis protein B	-0.66	0.11	62	75	108	117	123	84	61	67	96	58	56	71
PA4485	NA	hypothetical protein	-0.44	0.11	258	275	361	385	346	353	317	239	271	310	234	231
PA0142	NA	8-oxoguanine deaminase	-0.38	0.11	855	749	1044	966	1119	1047	870	706	672	823	906	836
PA1992	ercS	sensor histidine kinase	-2.31	0.11	891	2735	9013	6391	10294	10354	5969	1407	829	1124	719	831
PA3940	NA	DNA binding protein	0.55	0.12	1489	1202	923	1030	923	816	926	1385	1296	1325	1460	1683
PA0570	NA	hypothetical protein	-2.58	0.12	81	166	738	113	1733	369	147	76	276	56	62	124
PA2532	tpx	2-Cys peroxiredoxin	0.37	0.12	396	388	303	308	321	281	362	369	434	405	342	439
PA3290	NA	hypothetical protein	0.3	0.12	2711	2403	2080	2202	1904	2133	2552	2291	2366	2741	2587	2805
PA1222	NA	membrane-bound lytic murein transglycosylase A	-0.59	0.13	193	164	269	358	245	205	156	153	184	202	173	205
PA2404	NA	hypothetical protein	0.2	0.13	1904	1932	1670	1695	1685	1630	1965	1878	1955	1861	2037	1815
PA1844	NA	hypothetical protein	-0.8	0.13	44	56	87	76	77	108	46	82	42	42	50	38
PA0734	NA	hypothetical protein	-1.28	0.13	273	383	795	1565	499	321	490	269	391	312	287	219
PA3343	NA	hypothetical protein	0.26	0.13	1271	1249	1052	1132	1044	981	1160	1294	1294	1318	1314	1180
PA1049	pdxH	pyridoxine/pyridoxamine 5'-phosphate oxidase	-0.24	0.13	1655	1611	1926	2072	1807	1900	1594	1698	1542	1657	1569	1741
PA2729	NA	hypothetical protein	-0.58	0.14	144	145	216	168	199	281	138	170	125	168	141	123
PA4464	ptsN	nitrogen regulatory IIA protein	-0.18	0.14	6176	5962	6897	7334	6603	6752	6134	5929	5822	6203	6027	6298
PA0641	NA	bacteriophage protein	-0.23	0.14	1784	1933	2177	2081	2151	2299	1988	1899	1913	1819	1835	1699
PA4670	prs	ribose-phosphate pyrophosphokinase	0.3	0.14	21544	21469	17442	19454	16243	16628	18656	21942	23809	21341	21588	21703
PA1237	NA	multidrug resistance efflux pump	-1.47	0.15	7	14	30	22	22	44	21	18	4	8	9	5
PA0020	NA	hypothetical protein	-0.21	0.15	1929	1815	2159	2066	2154	2257	1900	1810	1734	1942	1918	1927
PA2634	aceA	isocitrate lyase	0.42	0.16	70030	74010	53876	52388	51574	57665	60407	73057	88567	71778	78823	59488
PA0703	NA	major facilitator superfamily transporter	-0.93	0.16	259	264	497	296	307	888	299	255	237	266	230	280
PA4982	NA	two-component sensor	-2.14	0.16	418	1635	4528	2498	4254	6831	2912	847	1146	421	371	463
PA0593	pdxA	4-hydroxythreonine-4-phosphate dehydrogenase	-0.33	0.16	1174	1073	1413	1256	1415	1567	1147	1076	996	1257	1053	1212
PA0671	NA	hypothetical protein	-0.8	0.17	153	281	378	294	431	408	279	291	272	169	142	148
PA1240	NA	enoyl-CoA hydratase	0.7	0.17	48	44	28	24	32	28	45	45	41	43	59	40
PA3023	NA	lipid kinase	-0.34	0.17	161	164	206	194	199	223	177	155	160	170	150	164
PA5424	NA	hypothetical protein	0.72	0.17	651	680	405	334	512	368	487	572	981	574	829	551
PA3099	xcpV	type II secretion system protein I	-0.46	0.17	83	79	111	107	97	129	75	80	82	75	83	91
PA4733	acsB	acetyl-CoA synthetase	-0.55	0.17	3205	3023	4544	3247	4778	5606	3074	2919	3076	3044	2580	3992
PA1801	clpP	ATP-dependent Clp protease proteolytic subunit	0.34	0.18	7228	8151	6076	6812	5482	5933	7273	8033	9146	7488	7241	6954
PA1301	NA	transmembrane sensor	0.45	0.18	205	230	158	153	139	183	198	223	270	189	197	231
PA4423	NA	hypothetical protein	-0.24	0.18	2845	2632	3236	3246	3239	3222	2841	2677	2376	2952	2823	2758
PA5421	fdhA	glutathione-independent formaldehyde dehydrogenase	0.78	0.18	2238	2710	1440	985	1532	1804	1909	2506	3714	2374	2779	1559
PA2906	NA	oxidoreductase	-0.45	0.19	308	283	404	331	489	392	331	269	248	293	290	341
PA4389	speA	3-ketoacyl-ACP reductase	0.3	0.19	1258	1159	979	974	995	967	1114	1017	1344	1245	1229	1300
PA4676	NA	carbonic anhydrase	0.23	0.19	2132	2162	1832	1981	1768	1747	2156	2198	2131	2327	2046	2022
PA1772	NA	ribonuclease activity regulator protein RraA	0.37	0.19	3794	3779	2933	3183	2653	2962	3307	3653	4378	3419	3547	4416
PA3877	narK1	nitrite extrusion protein 1	-1	0.19	171	215	386	659	270	229	242	273	130	151	145	217
PA4771	lldD	L-lactate dehydrogenase	-0.46	0.19	82	78	111	113	125	95	80	80	75	74	94	79
PA4933	NA	hypothetical protein	0.26	0.19	5759	6022	4911	5497	4371	4865	5727	6164	6176	5643	5537	6098
PA5419	soxG	sarcosine oxidase subunit gamma	0.71	0.19	386	399	239	184	226	308	246	424	527	412	443	304
PA1601	NA	aldehyde dehydrogenase	-0.37	0.2	144	140	184	173	192	188	130	162	128	153	150	128
PA4080	NA	response regulator	0.73	0.2	908	1037	586	640	457	660	716	1635	761	908	938	876
PA4179	NA	porin	-0.73	0.2	68	107	145	123	150	161	143	99	80	67	64	74
PA2874	NA	hypothetical protein	-0.91	0.2	35	30	61	43	66	75	15	50	25	33	40	30
PA3737	dsbC	thiol:disulfide interchange protein DsbC	-0.22	0.2	1192	1283	1445	1380	1565	1389	1305	1234	1309	1214	1175	1187
PA3868	NA	hypothetical protein	0.25	0.2	562	577	478	496	475	463	557	541	632	591	563	532
PA5210	NA	secretion pathway ATPase	-0.32	0.2	2542	2373	3063	2870	3159	3159	2745	2379	1995	2582	2415	2629
PA1286	NA	major facilitator superfamily transporter	0.45	0.2	145	123	98	113	86	96	135	124	109	139	139	158
PA3875	narG	respiratory nitrate reductase subunit alpha	-1.06	0.2	300	318	644	1196	341	396	278	460	218	334	227	338
PA4162	NA	short-chain dehydrogenase	0.47	0.2	138	127	96	87	95	106	153	117	111	124	132	158
PA1351	NA	ECF subfamily sigma-70 factor	-0.6	0.21	59	61	91	75	114	85	57	61	63	41	64	74
PA1450	NA	hypothetical protein	-0.57	0.21	349	506	637	512	745	652	541	505	473	352	393	303
PA5400	NA	electron transfer flavoprotein subunit alpha	0.59	0.21	416	477	297	258	306	328	414	469	547	448	529	271
PA0879	NA	acyl-CoA dehydrogenase	0.56	0.21	58	55	38	39	33	42	50	64	49	58	61	54
PA3201	NA	intracellular septation protein A	0.35	0.21	1907	1646	1396	1564	1209	1417	1466	1719	1753	1874	1988	1859
PA3871	NA	PpiC-type peptidyl-prolyl cis-trans isomerase	-1	0.21	22	25	46	67	28	44	16	38	19	27	15	23
PA4629	NA	hypothetical protein	-0.27	0.21	1402	1341	1651	1628	1845	1481	1387	1400	1238	1467	1353	1387
PA0639	NA	hypothetical protein	-0.29	0.21	407	449	522	512	537	515	448	447	452	428	439	355
PA0993	cupC2	chaperone CupC2	0.39	0.21	1091	960	781	934	619	790	903	1008	970	1169	1076	1029
PA4912	NA	branched-chain amino acid ABC transporter	0.36	0.21	609	555	455	502	388	475	489	585	592	586	568	673
PA5388	NA	hypothetical protein	-0.47	0.21	94	102	136	103	147	157	110	89	108	91	98	94
PA2035	NA	thiamine pyrophosphate protein	0.31	0.22	284	267	223	226	218	225	267	256	279	313	253	287
PA4289	NA	transporter	-0.63	0.22	179	219	308	229	313	382	304	184	170	191	181	165
PA5482	NA	hypothetical protein	0.64	0.22	606	617	394	495	366	319	400	612	838	674	645	498
PA0663	NA	hypothetical protein	-0.44	0.22	217	213	291	284	296	293	277	173	189	245	192	212
PA3742	rplS	50S ribosomal protein L19	0.5	0.22	10303	10252	7245	8940	6749	6046	7485	10411	12859	9699	11406	9802
PA5409	NA	hypothetical protein	0.62	0.22	1176	1508	870	815	850	945	1183	1440	1900	1281	1453	792
PA1943	NA	hypothetical protein	-0.34	0.22	361	402	482	415	534	499	449	389	368	371	343	370
PA3776	NA	transcriptional regulator	0.56	0.22	98	91	64	62	57	73	117	93	62	95	99	99
PA0187	NA	hypothetical protein	-0.43	0.23	126	138	178	176	184	174	163	127	124	128	101	149
PA4501	opdP	glycine-glutamate dipeptide porin OpdP	-0.32	0.23	2622	2260	3049	2814	3455	2877	2373	2317	2089	2696	2444	2726
PA1324	NA	hypothetical protein	-0.39	0.23	1314	1198	1644	1771	1469	1691	1110	1196	1287	1296	1057	1590
PA3440	NA	hypothetical protein	-0.28	0.23	645	663	795	859	842	686	664	678	647	597	639	699
PA5440	NA	peptidase	-0.44	0.23	770	899	1128	1221	1041	1121	1084	940	672	789	719	803
PA0012	NA	hypothetical protein	0.39	0.23	1206	1291	951	1108	831	914	1051	1265	1557	1220	1173	1225
PA5100	hutU	urocanate hydratase	-0.2	0.23	1463	1360	1622	1572	1651	1643	1353	1384	1343	1387	1448	1553
PA3360	NA	secretion protein	-0.59	0.24	97	118	162	109	195	181	141	98	116	94	107	88
PA0001	dnaA	chromosome replication initiator DnaA	0.27	0.24	3255	3036	2602	2951	2369	2484	2826	2987	3295	3282	3104	3379
PA5377	NA	ABC transporter permease	0.58	0.24	1993	2213	1410	1312	1366	1552	1600	2309	2731	2107	2499	1372
PA5463	NA	hypothetical protein	-0.35	0.24	481	481	615	550	718	576	469	491	482	524	523	396
PA2996	nqrD	Na(+)-translocating NADH-quinone reductase subunit D	0.36	0.24	1601	1454	1192	1401	1064	1110	1258	1496	1608	1550	1498	1756
PA5559	atpE	ATP synthase subunit C	0.33	0.24	14818	15936	12250	14166	11478	11105	13899	15479	18429	14766	15025	14665
PA3155	wbpE	UDP-2-acetamido-2-deoxy-3-oxo-D-glucuronate aminotransferase	0.35	0.25	7037	6814	5447	6131	5203	5009	5565	6790	8088	7231	6651	7227
PA1523	xdhB	xanthine dehydrogenase	-0.3	0.25	419	426	520	459	581	520	407	442	428	439	449	369
PA0356	NA	hypothetical protein	0.28	0.25	702	710	582	627	591	526	611	749	768	680	724	702
PA0947	NA	DNA replication initiation factor	0.27	0.25	2666	2627	2195	2313	2202	2069	2357	2603	2920	2666	2930	2401
PA3494	NA	electron transport complex subunit E	0.46	0.25	129	132	95	103	78	104	155	138	104	144	121	123
PA4105	NA	hypothetical protein	0.65	0.25	40	54	30	30	35	25	52	58	52	40	35	46
PA4679	NA	hypothetical protein	-0.39	0.25	193	185	247	225	229	287	221	169	165	174	197	208
PA5197	rimK	ribosomal protein S6 modification protein	-0.28	0.25	883	875	1069	971	1185	1049	980	824	820	908	809	933
PA5416	soxB	sarcosine oxidase subunit beta	0.55	0.25	1733	1931	1250	1134	1236	1379	1553	1740	2501	1777	2192	1230
PA3249	NA	transcriptional regulator	0.5	0.25	83	89	61	51	66	65	74	86	106	94	77	77
PA4432	rpsI	30S ribosomal protein S9	0.53	0.25	15458	19442	12114	12334	8879	15130	20978	15972	21376	13683	17350	15339
PA2784	NA	hypothetical protein	0.41	0.25	119	106	85	89	91	75	97	117	103	110	124	121
PA5381	NA	hypothetical protein	0.73	0.26	210	168	114	116	106	121	129	181	194	187	316	126
PA0386	NA	coproporphyrinogen III oxidase	-0.39	0.27	353	338	454	415	491	454	392	371	251	377	360	321
PA1970	NA	hypothetical protein	0.69	0.27	342	470	252	230	292	234	431	413	567	238	504	284
PA3657	map	methionine aminopeptidase	0.15	0.27	3634	3731	3317	3425	3397	3130	3632	3721	3840	3651	3620	3632
PA2409	NA	ABC transporter permease	0.32	0.27	511	552	426	359	441	478	602	501	552	491	541	502
PA4755	greA	transcription elongation factor GreA	0.23	0.27	1666	1752	1459	1530	1526	1320	1640	1832	1782	1567	1749	1681
PA5023	NA	hypothetical protein	-0.3	0.28	639	687	817	854	752	846	775	693	592	602	610	705
PA4574	NA	hypothetical protein	0.39	0.28	703	559	482	494	491	461	465	621	591	672	757	680
PA3016	NA	hypothetical protein	-0.35	0.28	167	167	212	232	202	203	181	147	172	175	184	140
PA1369	NA	hypothetical protein	0.75	0.28	189	113	90	113	71	85	89	127	124	169	155	242
PA1603	NA	transcriptional regulator	-0.32	0.28	529	497	643	623	640	664	553	499	439	586	565	435
PA1674	folE2	GTP cyclohydrolase I	0.25	0.28	3069	3215	2635	2917	2443	2545	3056	2979	3610	3151	3097	2960
PA4674	NA	hypothetical protein	0.35	0.28	1374	1341	1062	1246	830	1110	1239	1303	1482	1412	1268	1444
PA5415	glyA1	serine hydroxymethyltransferase	0.53	0.28	1220	1291	868	774	953	878	943	1303	1628	1224	1542	894
PA2583	NA	sensor/response regulator hybrid protein	0.13	0.28	3936	4012	3638	3680	3588	3647	3929	3984	4122	4051	3876	3882
PA4220	NA	hypothetical protein	-0.63	0.29	31	48	61	57	67	58	45	48	52	32	38	24
PA0279	NA	transcriptional regulator	-0.75	0.29	24	23	41	36	46	40	26	27	18	21	37	15
PA0415	chpC	chemotaxis protein	-0.39	0.29	364	319	447	362	488	493	339	358	261	370	357	364
PA1374	NA	hypothetical protein	0.48	0.29	103	124	81	63	85	96	118	116	139	113	105	92
PA2853	oprI	outer membrane lipoprotein OprI	0.73	0.29	29113	19433	14609	19223	12097	12506	12698	20209	25392	24006	25890	37444
PA5460	NA	hypothetical protein	0.47	0.29	800	1001	650	568	753	629	870	857	1275	832	851	718
PA5551	NA	hypothetical protein	-0.27	0.29	485	527	610	553	587	689	535	535	511	493	452	509
PA0081	fha1	Fha domain-containing protein	-0.22	0.29	1529	1626	1831	1748	1831	1913	1687	1472	1720	1562	1574	1451
PA0672	hemO	heme oxygenase	0.23	0.29	973	987	838	791	907	816	943	984	1033	925	1068	927
PA1629	NA	enoyl-CoA hydratase	0.61	0.29	128	93	73	93	69	56	83	108	87	130	150	104
PA1841	NA	hypothetical protein	0.26	0.29	1091	1205	959	1039	902	935	1221	1088	1306	1145	1074	1056
PA0379	NA	hypothetical protein	0.31	0.29	346	342	277	266	299	267	354	321	352	289	352	398
PA0928	gacS	sensor/response regulator hybrid protein	2.43	0.29	7368	18863	2428	2430	2659	2196	3356	2533	50700	11586	6962	3556
PA0958	oprD	porin D	1.06	0.29	28192	30826	14153	13094	13874	15492	10678	41531	40269	20216	49545	14815
PA1111	NA	hypothetical protein	-0.47	0.29	117	158	190	198	215	157	157	146	172	125	121	105
PA1151	imm2	pyocin-S2 immunity protein	0.68	0.29	1177	1040	692	730	826	519	770	935	1417	868	1707	955
PA4367	bifA	protein BifA	-0.93	0.29	3346	2916	5983	11829	3004	3115	2982	3115	2651	3381	3268	3389
PA4786	NA	3-ketoacyl-ACP reductase	-0.86	0.29	200	209	372	220	208	689	199	220	209	196	162	243
PA4919	pncB1	nicotinate phosphoribosyltransferase	-0.94	0.29	3777	3576	7043	13815	3208	4104	3632	3371	3726	3625	4485	3221
PA5314	NA	hypothetical protein	-0.2	0.29	920	930	1066	1037	1166	996	956	934	899	964	886	911
PA0044	exoT	exoenzyme T	-0.38	0.3	336	354	449	413	452	481	432	355	276	302	328	378
PA0712	NA	hypothetical protein	-0.73	0.3	1372	1099	2051	1449	1229	3476	1124	1173	1000	1325	1402	1390
PA1406	NA	hypothetical protein	-0.38	0.3	104	96	131	113	139	140	97	107	82	111	94	107
PA2101	NA	hypothetical protein	0.33	0.3	737	719	580	664	463	612	665	755	738	753	793	665
PA5088	NA	hypothetical protein	0.28	0.3	391	341	303	296	313	300	341	368	313	378	395	400
PA5376	NA	ABC transporter ATP-binding protein	0.55	0.3	1993	2246	1445	1253	1593	1489	1683	2196	2860	2091	2517	1371
PA0363	coaD	phosphopantetheine adenylyltransferase	0.28	0.3	2247	2300	1875	2136	1633	1856	2054	2358	2488	2278	2103	2361
PA2279	arsC	low molecular weight phosphatase	-0.48	0.3	80	68	103	96	100	114	60	92	53	75	81	83
PA2636	NA	hypothetical protein	-0.72	0.3	32	52	69	65	63	78	61	52	43	45	30	22
PA4077	NA	transcriptional regulator	-0.34	0.3	119	118	150	127	164	159	107	127	119	119	118	120
PA4336	NA	hypothetical protein	-0.43	0.3	119	139	174	162	215	144	151	130	134	103	130	125
PA2293	NA	hypothetical protein	1.45	0.3	8	15	4	3	4	5	12	24	9	8	9	7
PA5271	NA	hypothetical protein	0.36	0.3	305	350	254	240	267	256	343	338	371	304	363	248
PA0757	NA	two-component sensor	-0.29	0.3	243	239	296	256	331	300	221	231	265	247	246	234
PA3457	NA	hypothetical protein	-0.4	0.3	95	82	117	117	107	128	89	76	81	91	110	83
PA2256	pvcC	paerucumarin biosynthesis protein PvcC	-0.76	0.3	33	27	51	40	41	71	36	30	14	36	29	35
PA3959	NA	hypothetical protein	-0.4	0.3	182	197	250	253	273	225	250	190	151	173	183	192
PA4616	NA	C4-dicarboxylate-binding protein	0.25	0.3	427	407	349	370	317	360	404	378	438	426	450	405
PA0050	NA	hypothetical protein	-0.32	0.3	550	557	689	579	742	748	633	543	494	542	510	599
PA5039	aroK	shikimate kinase	0.16	0.31	1896	1839	1675	1722	1624	1680	1809	1864	1844	1910	1982	1797
PA0032a	NA	DOPA 4,5-dioxygenase	0.38	0.31	200	232	165	170	155	169	216	201	277	224	199	176
PA0992	cupC1	fimbrial subunit CupC1	0.36	0.31	176	152	128	135	128	121	145	176	134	174	164	190
PA1070	braG	ABC transporter ATP-binding protein	0.4	0.31	722	938	627	605	638	637	773	926	1114	757	718	692
PA1108	NA	major facilitator superfamily transporter	-0.48	0.31	56	69	86	68	90	101	79	65	63	56	58	54
PA1500	NA	2-hydroxy-3-oxopropionate reductase	-0.46	0.31	51	61	77	69	81	82	57	71	56	45	59	49
PA2076	NA	transcriptional regulator	0.29	0.31	278	258	218	222	202	232	239	263	271	311	258	267
PA2381	NA	hypothetical protein	-0.33	0.31	3868	4076	4990	4751	5360	4860	4457	3677	4095	3644	3244	4716
PA4619	NA	cytochrome C	-0.83	0.31	281	265	486	272	275	912	270	273	253	281	294	267
PA5303	NA	hypothetical protein	-0.32	0.31	1859	1603	2167	2078	2354	2069	1879	1519	1409	1907	1703	1968
PA2277	arsR	ArsR family transcriptional regulator	-0.3	0.31	221	203	261	276	246	260	176	220	213	202	226	234
PA3163	cmk	cytidylate kinase	-0.23	0.31	864	951	1062	1108	1100	978	963	891	999	906	843	843
PA3769	guaA	GMP synthase	-0.19	0.31	1294	1267	1465	1339	1498	1559	1266	1265	1268	1207	1323	1353
PA4308	NA	hypothetical protein	-0.28	0.31	440	422	523	504	509	556	371	447	447	456	383	481
PA1261	NA	transcriptional regulator	-0.58	0.31	58	45	77	87	55	91	53	50	33	57	65	52
PA1393	cysC	adenylyl-sulfate kinase	0.38	0.31	255	222	184	201	184	167	190	251	224	295	226	243
PA4372	NA	hypothetical protein	-0.81	0.31	703	655	1186	675	692	2192	707	628	630	658	683	766
PA1908	NA	major facilitator superfamily transporter	-0.63	0.31	45	59	80	54	104	81	62	45	68	36	52	46
PA3315	NA	phosphonates ABC transporter permease	0.39	0.31	201	192	150	130	173	148	157	187	230	192	225	186
PA2509	catB	muconate cycloisomerase I	-0.49	0.32	91	86	125	105	157	114	93	92	73	105	102	67
PA1797a	NA	hypothetical protein	0.36	0.32	739	866	624	678	588	606	757	798	1043	810	759	649
PA2103	NA	molybdopterin biosynthesis protein MoeB	0.32	0.32	626	638	506	623	467	428	601	634	680	583	643	652
PA5304	dadA	D-amino acid dehydrogenase small subunit	-0.25	0.33	8475	7418	9466	9390	9570	9437	8387	7115	6751	8564	8218	8643
PA0900	NA	hypothetical protein	-0.27	0.33	563	528	657	671	668	632	461	505	619	589	536	563
PA0276	NA	hypothetical protein	0.49	0.33	304	258	201	209	221	174	290	239	247	260	411	240
PA0482	glcB	malate synthase G	0.92	0.33	26746	14545	10886	10877	10399	11382	17283	13017	13334	17017	15070	48149
PA0729	NA	hypothetical protein	0.35	0.33	3658	3477	2809	3358	2486	2582	2786	3723	3923	3814	3649	3510
PA1449	flhB	flagellar biosynthesis protein FlhB	-0.71	0.33	564	898	1196	751	1357	1479	1171	747	776	517	698	477
PA3082	gbt	glycine betaine transmethylase	-0.23	0.33	759	698	854	870	805	887	706	693	694	844	700	733
PA3419	NA	hypothetical protein	-0.41	0.33	166	153	211	189	196	249	151	168	141	146	143	208
PA0005	lptA	lysophosphatidic acid acyltransferase	0.22	0.34	783	764	664	692	619	680	689	762	841	808	754	786
PA1688	NA	hypothetical protein	0.3	0.34	623	635	509	520	497	511	499	676	730	622	592	655
PA1807	NA	ABC transporter ATP-binding protein	-0.29	0.34	652	565	744	711	745	777	565	644	487	675	612	668
PA2632	NA	hypothetical protein	-0.27	0.35	794	772	942	907	921	999	845	808	663	884	788	711
PA2826	NA	glutathione peroxidase	0.37	0.35	157	144	117	131	105	114	137	152	143	148	136	186
PA0733	NA	16S rRNA pseudouridine(516) synthase	-0.32	0.35	236	235	295	261	346	279	262	237	208	210	248	249
PA3911	NA	hypothetical protein	-0.55	0.35	45	37	60	53	57	71	29	44	38	45	34	55
PA3433	NA	transcriptional regulator	0.46	0.35	65	69	49	51	58	38	61	68	77	69	64	62
PA2761	NA	hypothetical protein	-0.37	0.35	152	172	209	185	250	194	148	170	197	140	162	156
PA1670	stp1	serine/threonine phosphoprotein phosphatase Stp1	-0.5	0.35	43	48	64	57	72	64	40	53	52	40	55	34
PA4005	NA	hypothetical protein	0.32	0.35	603	546	462	468	513	405	459	570	609	563	653	593
PA2747	NA	hypothetical protein	-0.3	0.35	1555	1575	1921	1789	2063	1910	1510	1393	1823	1520	1360	1785
PA0625	NA	hypothetical protein	-0.17	0.36	1857	2022	2180	2085	2175	2281	2028	2030	2008	1853	1897	1821
PA1118	NA	hypothetical protein	0.71	0.36	2408	2834	1601	1608	1559	1635	4874	1711	1918	2457	2849	1918
PA2306	ambA	protein AmbA	0.27	0.36	654	668	548	552	531	560	605	634	763	648	581	732
PA2595	NA	hypothetical protein	-0.64	0.36	60	103	126	96	120	161	115	98	95	57	62	63
PA4797	NA	transposase	2.83	0.36	76	992	75	68	91	65	74	1108	1795	83	88	56
PA5066	hisI	phosphoribosyl-AMP cyclohydrolase	-0.18	0.36	732	703	814	772	813	856	731	710	668	752	707	736
PA5417	soxD	sarcosine oxidase subunit delta	0.49	0.36	315	325	228	180	243	261	278	316	382	306	412	226
PA0638	NA	bacteriophage protein	-0.3	0.36	365	403	470	422	466	522	371	408	429	377	401	316
PA0778	icp	inhibitor of cysteine peptidase	-0.33	0.37	299	297	375	344	387	393	256	283	353	308	250	339
PA0619	NA	bacteriophage protein	-0.4	0.38	310	366	444	419	428	485	382	364	351	356	350	222
PA4263	rplC	50S ribosomal protein L3	0.39	0.38	60799	71310	50265	60064	41753	48977	58192	68487	87250	65472	58673	58252
PA3812	iscA	iron-binding protein IscA	0.28	0.39	3300	3319	2728	3113	2476	2595	2950	3201	3805	3331	3000	3568
PA4031	ppa	inorganic pyrophosphatase	0.33	0.4	3159	3108	2485	2798	2190	2467	2468	3097	3759	3006	3021	3450
PA0989	NA	hypothetical protein	2.36	0.4	198	1675	183	198	200	149	272	1409	3345	212	209	173
PA1695	pscP	translocation protein in type III secretion	-0.64	0.4	41	57	76	76	67	86	67	70	34	42	31	51
PA2807	NA	hypothetical protein	-0.48	0.4	110	127	165	187	153	155	177	104	99	127	102	100
PA4813	lipC	lipase LipC	-0.48	0.4	38	53	63	59	62	69	48	53	59	34	40	41
PA0406	tonB3	transporter TonB	-0.2	0.4	1158	1143	1319	1437	1241	1278	1180	1180	1068	1170	1223	1080
PA3277	NA	short-chain dehydrogenase	-0.2	0.4	1168	1110	1312	1239	1329	1369	1092	1154	1085	1097	1297	1111
PA2559	NA	hypothetical protein	-0.28	0.4	1302	1381	1628	1442	1956	1486	1475	1285	1384	1269	1247	1391
PA3272	NA	ATP-dependent DNA helicase	-0.19	0.4	536	520	601	583	576	643	536	509	514	521	526	561
PA0882	NA	hypothetical protein	-0.5	0.4	55	59	80	80	74	87	38	76	62	58	60	46
PA4439	trpS	tryptophan--tRNA ligase	0.17	0.4	1664	1620	1455	1473	1401	1489	1733	1530	1598	1648	1574	1769
PA4681	NA	hypothetical protein	-0.4	0.4	154	174	215	158	232	256	155	181	186	162	156	144
PA5217	NA	iron ABC transporter substrate-binding protein	-0.21	0.4	1338	1459	1622	1520	1774	1571	1518	1370	1489	1336	1262	1415
PA3467	NA	major facilitator superfamily transporter	0.55	0.41	387	482	297	227	310	355	399	420	627	376	500	286
PA0686	NA	type II secretion system protein HxcR	-1.99	0.41	121	277	792	823	744	810	608	200	23	157	36	171
PA5181	NA	oxidoreductase	-0.15	0.41	1791	1785	1991	1944	2082	1947	1876	1753	1725	1892	1712	1769
PA0820	NA	hypothetical protein	0.39	0.41	1774	1436	1221	1510	1012	1142	1263	1439	1606	1712	1607	2004
PA1863	modA	molybdenum ABC transporter substrate-binding protein ModA	-0.26	0.41	501	442	563	572	509	608	462	433	432	490	465	548
PA2374	NA	hypothetical protein	0.49	0.41	119	130	88	88	85	92	82	133	173	114	134	109
PA4317	NA	hypothetical protein	-0.23	0.41	2435	2269	2755	2431	2767	3068	2379	2329	2099	2483	2310	2514
PA3205	NA	hypothetical protein	-0.18	0.41	1141	1131	1284	1170	1336	1346	1170	1109	1113	1201	1115	1107
PA3815	iscR	HTH-type transcriptional regulator	0.17	0.41	4062	3800	3491	3678	3357	3436	3679	3744	3976	3955	3914	4316
PA4762	grpE	heat shock protein GrpE	-0.63	0.41	2936	2373	4119	6698	2918	2741	2401	2608	2110	2346	3340	3122
PA1804	hupB	DNA-binding protein HU	0.49	0.42	8425	7290	5609	7049	4087	5691	5179	7244	9445	8123	8250	8903
PA3566	NA	hypothetical protein	-0.66	0.42	38	53	71	51	95	69	68	40	49	36	50	28
PA3211	NA	ABC transporter permease	-0.32	0.42	776	678	905	857	761	1097	639	746	648	765	767	798
PA1177	napE	nitrate reductase protein NapE	0.57	0.42	245	255	169	155	215	137	240	171	352	243	309	184
PA3874	narH	respiratory nitrate reductase subunit beta	-0.91	0.42	155	183	317	571	163	218	149	299	100	143	139	184
PA0329	NA	hypothetical protein	0.36	0.43	2000	2297	1674	1578	1721	1722	1895	2071	2926	2161	2100	1740
PA5526	NA	hypothetical protein	0.3	0.43	1809	2063	1572	1569	1604	1542	1790	1965	2433	2022	1805	1600
PA0506	NA	acyl-CoA dehydrogenase	0.21	0.43	37789	41446	34267	33246	35618	33937	39266	40059	45014	38012	40809	34546
PA0952	NA	hypothetical protein	0.29	0.43	258	223	197	189	216	186	214	243	214	239	249	285
PA0403	pyrR	bifunctional pyrimidine regulatory protein PyrR/uracil phosphoribosyltransferase	-0.78	0.43	2789	1739	3892	4295	5442	1938	1868	1821	1529	1689	3664	3014
PA2724	NA	hypothetical protein	-0.38	0.43	76	66	92	107	76	95	72	62	63	76	78	73
PA1535	NA	acyl-CoA dehydrogenase	0.2	0.43	953	972	839	938	779	800	1009	986	920	928	942	988
PA1775	cmpX	hypothetical protein	0.19	0.43	4191	4092	3638	3791	3537	3587	3772	3926	4579	4235	4002	4337
PA3461	NA	hypothetical protein	-0.19	0.43	640	624	720	745	702	715	653	648	572	659	596	665
PA5205	NA	multiple drug resistance protein MarC	0.29	0.43	194	184	154	153	149	161	174	197	180	179	178	224
PA4200	NA	hypothetical protein	-0.38	0.43	126	121	161	158	169	155	103	117	144	101	121	157
PA5371	NA	acyl-CoA thioesterase	0.23	0.44	578	539	478	504	449	481	537	505	576	578	629	528
PA2525	NA	hypothetical protein	-0.27	0.44	187	197	230	238	217	236	211	196	182	164	186	210
PA0746	NA	acyl-CoA dehydrogenase	-0.22	0.44	812	762	920	797	992	970	798	786	701	813	810	813
PA1501	NA	hypothetical protein	-0.51	0.44	71	91	114	84	115	144	103	99	70	78	63	71
PA0069	NA	hypothetical protein	-0.36	0.44	302	226	340	326	326	367	212	249	218	319	316	273
PA2914	NA	ABC transporter permease	0.49	0.44	68	64	47	32	52	56	70	62	61	61	59	83
PA3672	NA	ABC transporter ATP-binding protein	-0.32	0.44	145	131	173	144	199	176	124	123	146	142	152	140
PA4649	NA	hypothetical protein	-0.43	0.44	245	208	305	292	339	285	253	237	134	247	240	248
PA4905	vanB	vanillate O-demethylase	-0.67	0.44	17	18	28	30	22	32	28	15	11	18	17	17
PA1214	NA	hypothetical protein	0.59	0.44	71	103	58	53	69	51	129	112	67	68	77	68
PA2223	NA	hypothetical protein	0.37	0.44	1999	2280	1661	1664	1863	1456	1866	2125	2848	2157	2122	1716
PA3142	NA	hypothetical protein	0.29	0.44	5392	5013	4267	5142	3613	4045	4520	5193	5327	5605	5587	4985
PA5451	wzm	LPS efflux transporter membrane protein	0.29	0.44	921	974	776	909	618	800	882	1033	1006	902	905	956
PA0542	NA	hypothetical protein	-0.92	0.44	475	309	743	1412	431	386	353	323	251	334	718	374
PA0762	algU	RNA polymerase sigma factor AlgU	0.26	0.44	4514	4417	3725	4017	3279	3878	3956	4156	5140	4901	4124	4517
PA0805	NA	hypothetical protein	0.84	0.44	8429	10723	5332	5192	7132	3670	4229	9025	18914	10062	9008	6218
PA0951	NA	hypothetical protein	0.21	0.44	1096	1176	980	1003	1040	898	1199	1064	1266	1034	1119	1134
PA1129	NA	glutathione transferase FosA	-0.58	0.44	34	28	46	40	52	47	16	26	42	31	32	38
PA1335	NA	two-component response regulator	0.27	0.44	298	305	251	227	284	243	307	277	330	307	319	268
PA1705	pcrG	type III secretion regulator	-1.01	0.44	7	7	14	15	13	13	1	10	9	6	10	5
PA2142	NA	short-chain dehydrogenase	0.56	0.44	60	76	47	34	68	38	83	66	80	54	59	67
PA2970	rpmF	50S ribosomal protein L32	0.42	0.44	3485	3517	2609	3038	2466	2322	2893	3451	4208	3006	4678	2770
PA3245	minE	cell division topological specificity factor MinE	0.47	0.44	2050	1486	1279	1646	1126	1066	1178	1589	1691	1914	2121	2113
PA3917	moaD	molybdopterin converting factor small subunit	0.39	0.44	144	134	105	96	100	120	161	114	127	162	116	155
PA4227	pchR	transcriptional regulator PchR	0.22	0.44	841	872	735	704	667	833	805	931	881	840	868	816
PA5233	NA	flagellar basal body protein FliL	-0.2	0.44	737	761	862	780	962	845	752	756	773	705	719	787
PA1052	NA	hypothetical protein	-0.38	0.44	55	55	72	71	62	81	54	53	59	54	52	60
PA1628	NA	3-hydroxyacyl-CoA dehydrogenase	0.5	0.44	89	94	65	68	67	59	126	97	58	80	83	104
PA2539	NA	hypothetical protein	0.34	0.45	148	160	121	109	106	148	142	159	180	155	140	150
PA1552.1	ccoQ1	cytochrome C oxidase cbb3-type subunit CcoQ	-0.29	0.45	1251	1363	1600	1431	1855	1513	1357	1211	1520	1286	1086	1381
PA1218	NA	hypothetical protein	0.26	0.46	204	226	179	188	180	168	205	245	228	207	212	192
PA3412	NA	hypothetical protein	0.46	0.46	167	219	140	130	158	132	216	174	267	188	187	128
PA3697	NA	hypothetical protein	-0.14	0.46	1564	1527	1709	1653	1769	1705	1526	1603	1451	1587	1500	1606
PA4520	NA	chemotaxis transducer	0.56	0.47	7510	5342	4366	4689	4380	4029	4883	4948	6194	5594	5641	11295
PA1388	NA	hypothetical protein	0.23	0.47	430	464	380	351	380	408	425	449	516	410	430	450
PA4697	NA	hypothetical protein	-0.34	0.47	398	355	477	383	595	454	398	356	310	389	387	418
PA4828	NA	hypothetical protein	0.57	0.47	60	49	37	38	29	43	29	54	63	62	63	54
PA5478	NA	hypothetical protein	-0.17	0.47	588	566	648	637	666	640	591	557	551	593	562	610
PA0243	NA	transcriptional regulator	0.21	0.47	523	587	480	496	464	479	594	554	613	505	553	511
PA3873	narJ	respiratory nitrate reductase subunit delta	-0.84	0.47	36	47	74	106	25	91	38	59	44	28	33	46
PA3962	NA	hypothetical protein	-0.78	0.47	765	863	1401	728	727	2748	780	877	930	770	758	765
PA1112	NA	hypothetical protein	-0.3	0.47	496	607	678	640	773	621	592	629	599	501	544	444
PA1176	napF	ferredoxin protein NapF	-0.84	0.47	160	114	245	157	114	465	144	93	104	132	154	193
PA1888	NA	hypothetical protein	-0.23	0.47	1967	1816	2215	2184	2018	2442	1915	1903	1631	2120	1962	1818
PA2995	nqrE	Na(+)-translocating NADH-quinone reductase subunit E	0.29	0.47	1197	1149	961	1134	812	939	1116	1120	1213	1077	1120	1393
PA3745	rpsP	30S ribosomal protein S16	0.45	0.47	3456	4329	2844	3223	2788	2521	3020	4433	5535	3375	4082	2913
PA3919	NA	hypothetical protein	-0.17	0.47	2593	2639	2951	2775	3173	2903	2711	2540	2665	2566	2813	2400
PA3925	NA	acyl-CoA thiolase	0.35	0.47	910	766	657	596	710	666	614	794	891	847	814	1069
PA4706	NA	hemin importer ATP-binding subunit	-0.4	0.47	83	95	116	119	96	135	104	82	99	74	74	102
PA2485	NA	hypothetical protein	0.23	0.47	941	855	769	855	754	698	813	913	839	1001	938	883
PA0197	tonB2	transporter TonB	-0.85	0.48	40	45	77	33	98	99	62	42	29	36	62	23
PA0990	NA	hypothetical protein	2.14	0.48	1460	1737	363	343	410	336	619	328	4264	3727	340	313
PA1032	quiP	acyl-homoserine lactone acylase QuiP	-0.55	0.48	1774	1743	2565	1788	1714	4192	1807	1642	1780	1783	1827	1710
PA1418	NA	sodium:solute symport protein	0.5	0.48	189	246	153	137	134	189	181	238	320	201	212	153
PA2439	NA	hypothetical protein	0.41	0.48	82	66	55	49	50	67	65	65	67	84	81	80
PA3065	NA	hypothetical protein	0.34	0.48	163	143	120	128	97	136	153	136	139	179	143	167
PA4421	NA	cell division protein MraZ	-1.28	0.48	5271	4160	11457	5168	3408	25793	3912	4240	4327	4834	5654	5323
PA4476	NA	hypothetical protein	-0.45	0.48	2038	2195	2890	4194	2308	2167	2570	1985	2028	2097	2154	1862
PA5055	NA	hypothetical protein	-0.24	0.48	856	939	1059	1045	953	1178	1045	912	858	890	796	881
PA0684	NA	type II secretion system protein	1.48	0.48	5	11	3	2	6	2	9	7	18	8	6	3
PA1509	NA	hypothetical protein	0.24	0.48	1510	1374	1223	1213	1303	1152	1232	1369	1522	1527	1652	1351
PA2688	pfeA	ferric enterobactin receptor	-0.27	0.48	171	182	213	202	236	201	178	203	165	166	185	162
PA3889	NA	ABC transporter	-0.22	0.48	266	267	310	303	282	345	273	270	260	278	255	266
PA4680	NA	hypothetical protein	-0.84	0.48	63	92	138	65	92	256	104	62	109	63	68	57
PA4692	NA	sulfite oxidase subunit YedY	-0.2	0.48	683	638	759	707	770	800	663	642	610	733	695	621
PA1917	NA	hypothetical protein	-1.24	0.48	5	14	22	16	21	29	23	13	5	2	8	5
PA4570	NA	hypothetical protein	0.37	0.48	1654	1859	1356	1123	1589	1355	1761	1454	2362	1538	1602	1821
PA0101	NA	hypothetical protein	0.31	0.49	136	125	105	106	95	114	108	146	122	134	131	143
PA3372	NA	carbon-phosphorus lyase complex accessory protein	-0.37	0.49	122	105	147	130	157	154	97	132	85	121	110	137
PA0529	NA	hypothetical protein	-0.37	0.49	381	495	568	598	669	436	536	460	489	372	403	368
PA0402	pyrB	aspartate carbamoyltransferase	-0.18	0.49	2063	1978	2291	2338	2415	2120	2133	1867	1934	2189	2071	1929
PA0622	NA	bacteriophage protein	-0.19	0.49	2734	2859	3180	3225	2926	3388	2661	2939	2979	2812	2887	2504
PA0986	NA	hypothetical protein	0.36	0.49	864	639	586	660	527	570	563	710	644	919	874	800
PA2497	NA	transcriptional regulator	0.38	0.49	286	206	189	212	177	179	208	228	182	280	278	302
PA2504	NA	hypothetical protein	-0.26	0.49	489	509	597	481	684	626	534	518	476	502	492	473
PA3240	NA	quercetin 2,3-dioxygenase	0.26	0.49	214	205	175	175	183	167	178	201	235	201	212	228
PA3488	NA	hypothetical protein	-0.44	0.49	181	142	220	201	208	250	167	165	94	188	156	199
PA3603	dgkA	diacylglycerol kinase	0.22	0.49	233	230	199	212	192	193	232	238	222	232	245	222
PA4589	NA	hypothetical protein	-0.31	0.49	134	142	170	159	169	183	142	152	132	155	107	140
PA4677	NA	hypothetical protein	-0.27	0.49	562	464	621	538	685	640	483	470	438	550	563	572
PA4853	fis	Fis family transcriptional regulator	-0.33	0.49	665	748	887	859	1096	707	676	728	839	662	719	614
PA4944	hfq	RNA-binding protein Hfq	0.31	0.49	3177	2752	2396	2688	2192	2307	2216	2781	3260	2965	3352	3213
PA0398	NA	hypothetical protein	0.28	0.49	827	791	665	804	600	589	712	745	917	791	852	839
PA1544	anr	transcriptional regulator Anr	0.24	0.49	6734	6312	5505	6406	4777	5333	6328	6119	6490	6345	6294	7563
PA2576	NA	hypothetical protein	0.19	0.49	626	673	568	541	548	615	676	629	715	635	631	613
PA3827	NA	hypothetical protein	0.18	0.49	873	824	750	775	726	750	782	804	886	905	816	898
PA0316	serA	D-3-phosphoglycerate dehydrogenase	0.25	0.49	3610	3012	2781	3059	2502	2782	2911	2989	3137	3536	3418	3875
PA0527	dnr	transcriptional regulator Dnr	-0.55	0.49	2938	3112	4429	7212	2907	3167	3159	3470	2707	2806	2696	3310
PA0910	NA	hypothetical protein	0.36	0.49	195	208	156	155	130	183	210	210	204	247	185	154
PA2104	NA	cysteine synthase	0.21	0.49	766	813	682	699	653	694	750	752	937	770	750	778
PA4277	tufB	elongation factor Tu	0.49	0.49	46020	37656	29787	34625	27208	27528	34884	37344	40741	35747	33292	69022
PA4577	NA	hypothetical protein	-0.23	0.49	776	819	932	837	920	1038	875	782	799	721	743	865
PA4917	NA	hypothetical protein	0.36	0.49	263	211	184	191	147	215	212	211	209	229	300	260
PA5060	phaF	polyhydroxyalkanoate synthesis protein PhaF	0.31	0.49	2004	1778	1522	1558	1603	1405	1668	1718	1948	1718	1761	2534
PA0434	NA	hypothetical protein	-0.38	0.49	150	139	189	156	192	219	144	165	108	157	121	172
PA5438	NA	transcriptional regulator	0.18	0.49	860	772	720	694	734	733	781	744	791	856	829	894
PA3195	gapA	glyceraldehyde 3-phosphate dehydrogenase	-0.24	0.5	338	315	386	357	403	399	324	350	270	337	316	362
PA5011	waaC	heptosyltransferase I	-0.38	0.5	705	701	913	709	1214	815	814	668	619	802	647	665
PA0637	NA	hypothetical protein	0.28	0.5	305	355	271	325	237	250	343	363	361	297	321	298
PA2022	NA	UDP-glucose 6-dehydrogenase	0.36	0.5	105	113	84	92	66	95	107	100	132	110	109	95
PA4406	lpxC	UDP-3-O-[3-hydroxymyristoyl] N-acetylglucosamine deacetylase	0.28	0.5	14941	16538	12933	14573	11097	13130	13696	17892	18025	15357	13535	15930
PA4934	rpsR	30S ribosomal protein S18	0.28	0.5	8074	8428	6791	7953	6122	6299	6938	8631	9715	8034	8654	7535
PA5361	phoR	two-component sensor PhoR	-0.24	0.5	752	789	913	927	940	871	914	763	691	750	837	670
PA4111	NA	hypothetical protein	-0.38	0.5	133	130	171	123	221	169	114	142	134	143	128	126
PA3872	narI	respiratory nitrate reductase subunit gamma	-0.72	0.51	84	110	159	277	71	129	103	133	92	78	86	87
PA1751	NA	hypothetical protein	0.27	0.51	400	392	330	382	317	289	357	384	435	402	359	439
PA0286	desA	delta-9 fatty acid desaturase DesA	-0.19	0.51	6422	7144	7756	7763	8296	7210	7561	6883	6988	6511	6807	5947
PA0546	metK	S-adenosylmethionine synthetase	1.13	0.51	7426	16485	5451	6107	4925	5321	29404	5768	14282	6312	8843	7124
PA1136	NA	transcriptional regulator	-0.27	0.51	265	251	312	266	339	330	212	273	267	241	278	277
PA1498	pykF	pyruvate kinase	-0.53	0.51	50	60	79	70	60	106	50	84	46	51	51	46
PA1562	acnA	aconitate hydratase	-0.17	0.51	4284	4141	4746	4446	4913	4881	4359	3988	4076	4362	3861	4630
PA1815	rnhA	ribonuclease HI	-0.21	0.51	743	720	848	800	985	758	747	729	685	751	742	738
PA2118a	NA	hypothetical protein	0.22	0.51	311	304	264	285	244	262	291	311	311	333	277	324
PA2151	NA	alpha-1,4-glucan:maltose-1-phosphate maltosyltransferase	-0.24	0.51	242	278	306	278	334	307	289	277	270	240	252	232
PA2201	NA	hypothetical protein	0.27	0.51	158	153	128	123	119	142	141	164	154	163	142	169
PA2570	lecA	PA-I galactophilic lectin	0.4	0.51	195	190	146	166	120	152	147	184	241	209	155	221
PA2663	ppyR	psl and pyoverdine operon regulator PpyR	0.4	0.51	116	124	91	85	104	85	147	113	113	119	144	85
PA2940	NA	acyl-CoA thiolase	0.3	0.51	291	241	216	202	192	253	223	255	246	272	290	311
PA2975	rluC	ribosomal large subunit pseudouridine synthase C	0.19	0.51	1709	1593	1443	1474	1385	1470	1776	1443	1558	1690	1621	1816
PA3064	pelA	hypothetical protein	0.34	0.51	392	305	276	275	263	290	284	336	295	432	321	424
PA3194	edd	phosphogluconate dehydratase	-0.16	0.51	1038	991	1137	1174	1097	1139	1037	971	966	1071	951	1093
PA3288	NA	hypothetical protein	0.27	0.51	270	272	225	224	226	225	238	246	332	252	291	267
PA3807	ndk	nucleoside diphosphate kinase	0.29	0.51	5946	6426	5069	5617	4804	4785	5017	6544	7717	6012	5657	6170
PA4294	NA	hypothetical protein	0.34	0.51	781	645	563	529	506	654	675	640	619	934	624	784
PA4318	NA	hypothetical protein	-0.21	0.51	1473	1458	1696	1644	1762	1683	1632	1476	1265	1624	1382	1413
PA5126	NA	hypothetical protein	-0.5	0.51	52	65	82	76	78	91	94	42	58	55	47	53
PA5169	NA	C4-dicarboxylate transporter	0.26	0.51	1031	1112	891	880	908	886	923	1038	1375	1027	1029	1036
PA5247	NA	hypothetical protein	-0.21	0.51	365	377	427	380	440	462	345	388	397	358	363	373
PA5558	atpF	ATP synthase subunit B	0.32	0.51	23125	22507	18230	22170	14961	17558	18802	22498	26221	22419	20497	26459
PA3481	NA	hypothetical protein	-0.2	0.51	522	500	588	534	643	588	551	483	466	528	529	509
PA0761	nadB	L-aspartate oxidase	0.76	0.51	4053	5200	2737	2728	2478	3005	2575	10070	2956	4869	3402	3889
PA4339	NA	phospholipase	-0.43	0.51	297	399	468	402	453	548	531	335	330	299	283	309
PA2288	NA	hypothetical protein	0.27	0.51	311	287	248	235	261	249	305	291	266	258	363	311
PA3474	NA	hypothetical protein	0.2	0.52	904	859	768	820	697	787	797	824	956	893	943	876
PA4407	ftsZ	cell division protein FtsZ	-0.67	0.52	9124	9328	14672	9681	7636	26699	8434	8295	11257	9606	7635	10130
PA2339	NA	binding-protein-dependent maltose/mannitol transport protein	-0.33	0.52	60	62	77	79	76	75	65	57	65	55	60	65
PA0037	trpI	HTH-type transcriptional regulator TrpI	0.28	0.52	160	160	132	126	131	137	161	160	158	138	190	153
PA0649	trpG	anthranilate synthase component II	-0.13	0.52	2130	2062	2296	2336	2244	2307	2195	2028	1962	2209	2073	2106
PA0815	NA	transcriptional regulator	0.16	0.52	877	895	791	792	754	826	843	877	966	847	926	859
PA1198	NA	hypothetical protein	0.16	0.52	5072	5332	4645	4884	4598	4452	5410	4911	5674	5186	5299	4731
PA1995	NA	hypothetical protein	-0.35	0.52	205	230	278	249	332	252	280	190	220	240	190	186
PA2015	liuA	isovaleryl-CoA dehydrogenase	-0.18	0.52	2575	2613	2934	2803	2898	3101	2589	2682	2567	2764	2714	2246
PA2678	NA	ABC transporter permease	0.3	0.52	394	405	325	326	265	383	371	387	458	451	359	373
PA3231	NA	hypothetical protein	0.79	0.52	46	97	41	37	50	37	60	85	146	55	44	41
PA3681	NA	hypothetical protein	0.33	0.52	129	140	107	96	110	114	149	117	156	112	124	150
PA4213	phzD1	phenazine biosynthesis protein PhzD	1.04	0.52	17	10	7	8	7	6	6	15	9	27	11	14
PA4327	NA	hypothetical protein	-0.25	0.52	678	621	777	717	877	737	686	646	532	714	715	606
PA5497	nrdJa	ribonucleoside-diphosphate reductase	-0.13	0.52	5040	5096	5558	5841	5166	5666	5284	5012	4993	5033	4841	5246
PA0607	rpe	ribulose-phosphate 3-epimerase	0.16	0.52	1523	1599	1398	1447	1325	1422	1635	1469	1694	1566	1477	1525
PA2670	NA	hypothetical protein	-0.24	0.52	252	279	312	284	306	345	276	267	294	272	257	227
PA4468	sodM	superoxide dismutase	0.39	0.52	2252	1849	1562	1687	1439	1559	1572	1680	2296	1839	1992	2926
PA5030	NA	major facilitator superfamily transporter	0.31	0.52	1400	1271	1081	932	1317	995	1290	1272	1252	1645	1410	1146
PA3346	NA	two-component response regulator	0.21	0.53	3335	3650	3028	2949	3078	3058	3514	3502	3934	3422	3681	2901
PA1636	kdpD	two-component sensor KdpD	0.28	0.53	221	215	179	154	180	204	242	221	182	233	202	227
PA5513	poxA	hypothetical protein	-0.2	0.53	398	434	478	493	503	438	461	442	397	391	393	411
PA2658	NA	hypothetical protein	-0.49	0.53	106	166	190	160	197	213	209	126	163	107	113	97
PA1355	NA	hypothetical protein	0.75	0.53	25	22	14	13	20	10	18	31	16	19	21	36
PA5172	arcB	ornithine carbamoyltransferase	-0.23	0.53	10764	12070	13373	15512	12240	12367	11045	12677	12487	11244	10706	10343
PA4635a	NA	hypothetical protein	-0.41	0.53	70	81	101	78	125	100	94	79	70	74	82	55
PA5282	NA	major facilitator superfamily transporter	0.31	0.53	112	104	87	82	77	101	110	101	101	112	122	101
PA1910	femA	ferric-mycobactin receptor FemA	-0.68	0.54	197	330	423	205	565	499	362	271	358	160	259	171
PA2346	NA	hypothetical protein	-0.74	0.54	22	15	31	27	47	20	12	23	10	21	27	17
PA4256	rplP	50S ribosomal protein L16	-0.22	0.54	16887	17968	20362	20189	23646	17250	18637	18206	17060	18169	16562	15930
PA4669	ipk	4-diphosphocytidyl-2C-methyl-D-erythritol kinase	0.35	0.54	8064	9921	7071	7562	7869	5781	8181	9427	12154	7834	8904	7455
PA2653	NA	transporter	0.24	0.55	333	357	291	334	287	253	330	374	367	310	364	324
PA3840	NA	SAM-dependent methyltransferase	-0.28	0.55	496	568	644	683	625	624	635	614	454	538	504	445
PA4724.1	NA	hypothetical protein	-0.59	0.55	463	417	661	435	402	1147	386	413	453	494	494	400
PA4940	NA	hypothetical protein	0.31	0.55	207	173	154	178	140	145	151	180	189	210	222	190
PA4738	NA	hypothetical protein	0.59	0.55	935	1386	773	758	992	568	1877	760	1522	868	974	965
PA1267	NA	hypothetical protein	-0.82	0.55	12	24	32	37	29	30	34	28	11	8	11	17
PA1255	NA	trans-3-hydroxy-L-proline dehydratase	-0.43	0.55	35	44	53	56	53	49	45	52	35	41	32	32
PA0772	recO	DNA repair protein RecO	0.3	0.55	251	212	188	166	174	223	225	186	225	240	245	267
PA3993	NA	transposase	-0.38	0.55	52	61	73	82	78	60	60	51	73	51	53	51
PA5393	NA	hypothetical protein	-0.3	0.55	135	136	167	151	164	188	144	156	108	148	140	118
PA2691	NA	hypothetical protein	-0.32	0.56	133	110	152	164	131	159	97	126	108	120	130	149
PA1285	NA	transcriptional regulator	0.42	0.56	109	103	79	88	59	91	81	93	135	91	119	118
PA0399	NA	cystathionine beta-synthase	0.21	0.56	965	1028	860	803	966	811	990	1005	1087	895	1088	913
PA0058	NA	hypothetical protein	-0.8	0.56	44	87	114	79	90	172	140	72	48	40	45	48
PA0238	NA	hypothetical protein	1.06	0.56	24	19	10	2	9	20	13	29	15	35	23	15
PA0351	NA	hypothetical protein	-0.2	0.56	525	465	568	550	581	572	420	475	499	538	508	529
PA0498	NA	hypothetical protein	-0.6	0.56	334	298	477	288	300	844	269	313	313	367	297	338
PA0535	NA	transcriptional regulator	0.24	0.56	211	230	186	182	194	183	236	217	238	179	225	230
PA0597	NA	nucleotidyl transferase	0.28	0.56	183	188	153	170	154	134	221	156	186	172	189	188
PA0617	NA	bacteriophage protein	-0.26	0.56	244	284	314	293	312	338	321	264	266	260	252	219
PA0623	NA	bacteriophage protein	-0.24	0.56	1076	1191	1336	1405	1201	1401	1025	1252	1296	1189	1072	968
PA0826	NA	hypothetical protein	0.23	0.56	337	339	288	265	283	317	301	390	324	341	322	346
PA0843	plcR	phospholipase C accessory protein PlcR	0.32	0.56	86	95	72	81	59	75	92	97	97	93	87	77
PA0860	NA	ABC transporter ATP-binding protein/permease	0.17	0.56	769	700	651	687	608	658	655	713	732	763	772	772
PA1057	NA	monovalent cation/H+ antiporter subunit E	0.28	0.56	516	460	402	469	339	400	455	485	438	511	449	587
PA1058	NA	monovalent cation/H+ antiporter subunit F	-0.37	0.56	103	110	136	135	114	160	143	84	104	95	102	110
PA1245	NA	hypothetical protein	0.25	0.56	1714	1403	1312	1309	1346	1281	1459	1372	1377	1481	1762	1899
PA1279	cobU	nicotinate-nucleotide--dimethylbenzimidazole phosphoribosyltransferase	0.66	0.56	41	46	27	28	14	39	65	44	29	30	45	49
PA1371	NA	hypothetical protein	0.41	0.56	673	700	517	550	517	484	472	600	1028	658	697	665
PA1712	exsB	exoenzyme S synthesis protein ExsB	-0.29	0.56	185	213	243	272	213	244	232	209	199	166	170	220
PA1757	thrH	phosphoserine phosphatase	0.25	0.56	770	841	676	704	730	596	719	825	980	768	831	711
PA1789	NA	hypothetical protein	-0.17	0.56	8532	8655	9700	10896	8715	9488	8586	9162	8217	8529	8103	8966
PA1914	NA	hypothetical protein	-0.83	0.56	301	634	831	513	785	1195	1072	390	439	385	290	228
PA2003	bdhA	3-hydroxybutyrate dehydrogenase	-0.25	0.56	321	277	356	338	365	364	293	309	229	326	324	312
PA2009	hmgA	homogentisate 1,2-dioxygenase	-0.33	0.56	2314	1818	2601	2810	2376	2618	1864	1957	1633	2308	1834	2800
PA2016	liuR	liu genes regulator	-0.18	0.56	1370	1425	1580	1594	1674	1473	1387	1558	1330	1390	1454	1265
PA2240	pslJ	biofilm formation protein PslJ	0.2	0.56	826	739	679	742	601	693	730	763	723	881	793	803
PA2755a	NA	hypothetical protein	-0.24	0.56	1343	1640	1765	1697	1875	1725	1797	1557	1567	1397	1394	1239
PA2901	NA	hypothetical protein	-0.21	0.56	380	443	476	436	500	493	459	427	443	372	399	370
PA3012	NA	hypothetical protein	-0.27	0.56	401	466	521	499	558	507	529	432	437	410	453	341
PA3269	NA	transcriptional regulator	-0.2	0.56	585	607	684	664	757	631	625	650	546	569	567	620
PA3282	NA	hypothetical protein	0.65	0.56	23	29	16	15	18	17	28	29	29	33	23	12
PA3370	NA	hypothetical protein	-0.29	0.56	195	232	260	231	256	292	243	233	219	168	191	227
PA3480	NA	deoxycytidine triphosphate deaminase	0.22	0.56	2006	1988	1720	1911	1646	1604	1720	1985	2258	1970	1897	2152
PA3573	NA	major facilitator superfamily transporter	-0.17	0.56	402	430	468	487	452	465	435	432	423	425	406	374
PA3859	NA	carboxylesterase	-0.24	0.56	953	932	1115	1272	1070	1004	1028	949	818	884	887	1087
PA3968	NA	pseudouridine synthase	-0.21	0.56	211	199	238	229	236	247	214	205	180	201	212	220
PA4314	purU1	formyltetrahydrofolate deformylase	0.24	0.56	1791	1777	1508	1670	1328	1525	1539	2007	1786	1831	1571	1972
PA4391	NA	hypothetical protein	-0.28	0.56	149	144	179	177	206	153	145	150	138	129	164	153
PA4420	NA	S-adenosyl-methyltransferase MraW	0.3	0.56	1874	1475	1364	1533	1213	1344	1541	1355	1529	1657	2054	1912
PA5070	tatC	transporter TatC	0.3	0.56	1999	1671	1493	1797	1190	1494	1580	1825	1609	2013	1859	2125
PA5128	secB	preprotein translocase subunit SecB	0.2	0.56	5305	5773	4832	5434	4468	4593	5285	5950	6084	5651	5201	5062
PA5366	pstB	phosphate ABC transporter ATP-binding protein	-0.47	0.56	1209	1621	1966	2728	1741	1429	1810	1690	1363	1253	1450	925
PA5465	NA	hypothetical protein	0.25	0.56	268	289	233	231	200	268	305	265	296	264	251	287
PA0341	lgt	prolipoprotein diacylglyceryl transferase	0.25	0.56	983	834	767	818	674	809	777	870	857	937	919	1095
PA2545	xthA	exonuclease III	0.18	0.56	947	959	839	771	842	904	869	977	1030	943	886	1013
PA3630	gfnR	glutathione-dependent formaldehyde neutralization regulator GfnR	0.25	0.56	255	260	216	210	185	252	266	273	242	244	239	283
PA4661	pagL	lipid A 3-O-deacylase	0.43	0.56	4356	4735	3383	3706	2865	3579	3252	3934	7018	4338	4069	4661
PA4558	NA	FkbP-type peptidyl-prolyl cis-trans isomerase	0.42	0.56	1377	1717	1157	1278	1089	1104	1270	1446	2433	1307	1594	1230
PA3248	NA	hypothetical protein	0.32	0.56	134	154	116	115	138	95	147	174	141	139	125	138
PA0206	NA	spermidine/putrescine ABC transporter ATP-binding protein	0.22	0.56	216	208	182	186	175	186	221	221	182	217	208	222
PA1003	mvfR	transcriptional regulator MvfR	0.25	0.56	3099	3126	2625	2745	2420	2711	2601	2957	3819	3244	3168	2885
PA0392	NA	hypothetical protein	0.43	0.56	2531	2800	1972	2318	1671	1928	1910	4127	2363	2821	2427	2346
PA0432	sahH	adenosylhomocysteinase	-0.27	0.56	13109	10647	14293	14720	15817	12343	10155	10362	11424	12078	12830	14417
PA0774	NA	tRNA (mo5U34)-methyltransferase	0.26	0.56	203	230	180	189	165	188	240	234	215	173	218	218
PA0807	ampDh3	protein AmpDh3	-0.23	0.56	248	252	294	272	311	298	224	300	233	250	252	241
PA1872	NA	hypothetical protein	-0.28	0.56	196	198	239	206	244	267	167	192	237	174	204	209
PA2119	NA	alcohol dehydrogenase	-0.22	0.56	3535	4013	4407	5089	3891	4242	4214	4130	3695	3391	3535	3680
PA3762	NA	hypothetical protein	0.18	0.56	754	687	636	620	589	697	698	667	695	733	785	744
PA4851	NA	hypothetical protein	-0.43	0.56	1612	1518	2114	1518	3244	1580	1621	1488	1443	1612	1487	1737
PA5506	NA	hypothetical protein	-0.19	0.56	446	419	494	526	466	491	456	429	371	447	464	426
PA3895	NA	transcriptional regulator	-0.23	0.56	457	374	489	483	498	484	346	393	385	438	464	470
PA0011	NA	lipid A biosynthesis lauroyl acyltransferase	0.17	0.56	1456	1565	1341	1409	1352	1261	1506	1501	1689	1381	1410	1577
PA0404	NA	Holliday junction resolvase	-0.31	0.56	370	367	459	385	491	500	462	364	276	368	341	401
PA0953	NA	thioredoxin	-0.44	0.56	763	1172	1308	1353	1544	1027	1333	1044	1138	836	804	648
PA0995	ogt	methylated-DNA--protein-cysteine methyltransferase	1.83	0.56	5777	1754	1057	1119	1111	941	1310	1139	2812	15300	1009	1021
PA1051	NA	transporter	-0.22	0.56	475	491	565	603	547	544	511	547	415	516	421	488
PA1066	NA	short-chain dehydrogenase	0.69	0.56	93	158	78	89	84	61	269	103	103	105	90	85
PA1438	NA	two-component sensor	-0.23	0.56	226	206	255	228	295	241	214	207	197	234	230	213
PA1490	NA	transcriptional regulator	-0.27	0.56	173	186	216	193	222	234	221	183	156	176	186	157
PA1653	NA	transcriptional regulator	0.45	0.56	45	50	35	39	29	36	49	49	52	37	39	61
PA1886	polB	DNA polymerase II	-0.31	0.56	511	591	683	538	655	857	679	537	556	522	483	528
PA1963	NA	hypothetical protein	0.17	0.56	659	698	600	608	586	608	659	676	758	652	711	613
PA2166	NA	hypothetical protein	0.42	0.56	363	395	283	354	270	225	317	309	558	317	372	401
PA2515	xylL	1,6-dihydroxycyclohexa-2,4-diene-1-carboxylate dehydrogenase	-0.67	0.56	21	19	32	26	35	35	21	22	14	20	34	9
PA2604	NA	hypothetical protein	0.27	0.56	13799	13021	11151	13223	10368	9863	10736	13729	14599	13600	12664	15133
PA2952	etfB	electron transfer flavoprotein subunit beta	0.2	0.56	6596	6312	5623	5887	5314	5667	5480	6281	7174	6268	6348	7171
PA3533	NA	hypothetical protein	0.18	0.56	1607	1498	1371	1337	1475	1302	1362	1500	1633	1496	1678	1648
PA3749	NA	major facilitator superfamily transporter	-0.28	0.56	761	816	956	823	977	1069	982	795	672	813	794	676
PA4446	algW	AlgW protein	-0.14	0.56	1199	1111	1277	1213	1344	1274	1072	1157	1105	1191	1199	1208
PA4759	dapB	4-hydroxy-tetrahydrodipicolinate reductase	-0.23	0.56	1047	996	1202	1199	1132	1275	1112	962	914	1020	892	1229
PA5123	NA	hypothetical protein	-0.22	0.56	217	196	240	234	232	253	197	198	191	230	197	225
PA5301	NA	transcriptional regulator	0.24	0.56	6956	6059	5514	6228	4755	5559	5365	6118	6695	7012	6741	7116
PA5397	NA	hypothetical protein	0.51	0.56	1523	1903	1203	1016	1236	1356	1451	1867	2393	1749	1980	840
PA5411	gbcB	protein GbcB	0.58	0.56	2194	3032	1748	1460	1921	1863	1999	2737	4360	2245	3041	1296
PA5428	NA	transcriptional regulator	-0.22	0.56	302	311	357	341	362	369	280	367	286	296	285	323
PA4684	NA	hypothetical protein	-0.27	0.56	453	534	596	535	723	529	548	505	549	440	492	426
PA4717	NA	hypothetical protein	0.17	0.56	398	400	354	351	378	334	431	379	391	392	411	389
PA4833	NA	hypothetical protein	0.18	0.56	545	549	481	516	439	488	488	576	584	543	527	566
PA0936	lpxO2	lipopolysaccharide biosynthetic protein LpxO	0.73	0.57	2492	5107	2286	2419	2449	1990	5048	2237	8036	2408	2468	2599
PA5045	ponA	penicillin-binding protein 1A	0.12	0.57	3618	3481	3269	3446	3046	3316	3496	3475	3474	3585	3575	3694
PA1234	NA	hypothetical protein	0.27	0.57	158	159	131	122	134	138	161	138	178	134	164	177
PA5076	NA	ABC transporter	0.22	0.57	3325	3784	3061	3169	2961	3054	3448	3549	4356	3548	3334	3091
PA5399	dgcB	dimethylglycine catabolism protein DgcB	0.41	0.57	952	1106	772	666	781	870	899	1111	1309	1033	1212	611
PA5134	NA	carboxyl-terminal protease	-0.14	0.57	3325	3086	3527	3560	3408	3612	3209	3129	2922	3479	3303	3192
PA3854	NA	GIY-YIG nuclease superfamily protein	-0.31	0.57	294	342	392	354	402	421	391	285	349	291	350	241
PA2592	NA	spermidine/putrescine-binding protein	0.2	0.57	6935	6009	5617	5926	5267	5658	5882	6156	5988	7114	6130	7560
PA3233	NA	hypothetical protein	0.54	0.57	263	368	217	178	267	205	237	309	557	231	237	320
PA5410	gbcA	protein GbcA	0.51	0.57	5883	8167	4949	4238	5397	5211	6406	7833	10263	6823	7424	3402
PA4026	NA	acetyltransferase	0.21	0.57	1576	1548	1346	1435	1263	1339	1309	1493	1842	1539	1607	1582
PA4371	NA	hypothetical protein	-0.2	0.57	604	563	671	746	675	593	581	546	563	578	572	663
PA5446	NA	hypothetical protein	0.27	0.57	8708	7307	6651	7757	6000	6196	6789	7494	7637	8110	7947	10066
PA0149	NA	ECF subfamily sigma-70 factor	0.48	0.58	59	57	42	22	62	40	57	55	58	60	57	59
PA0342	thyA	thymidylate synthase	0.16	0.58	1998	2175	1867	1853	1869	1878	2076	2057	2391	2058	2039	1896
PA4016	NA	hypothetical protein	-0.22	0.58	331	325	381	334	369	441	314	316	344	355	331	308
PA5292	pchP	phosphorylcholine phosphatase	0.36	0.58	1564	1721	1280	1089	1357	1393	1498	1675	1990	1770	1866	1055
PA4590	pra	protein activator	0.24	0.58	580	505	460	520	413	445	449	502	565	605	542	592
PA0417	chpE	chemotactic transduction protein ChpE	0.3	0.58	169	154	131	141	143	111	169	137	154	173	195	139
PA1820	nhaB	Na(+)/H(+) antiporter NhaB	0.2	0.58	659	600	548	617	544	484	610	613	577	667	617	692
PA2342	mtlD	mannitol dehydrogenase	0.45	0.58	44	60	38	30	36	47	72	55	53	44	45	44
PA2430	NA	hypothetical protein	0.33	0.58	111	126	94	82	106	96	131	108	138	91	112	132
PA2896	NA	RNA polymerase sigma factor	0.24	0.58	403	411	346	322	405	310	387	382	465	436	366	409
PA4211	phzB1	phenazine biosynthesis protein	0.49	0.58	5836	4746	3769	4846	2956	3504	2996	4982	6261	6721	4146	6640
PA4241	rpsM	30S ribosomal protein S13	0.34	0.58	18992	17233	14290	18637	10892	13339	13507	19954	18238	19781	18115	19080
PA0645	NA	hypothetical protein	-0.22	0.58	280	295	335	292	340	375	259	297	329	286	284	269
PA1424	NA	hypothetical protein	0.29	0.58	190	188	155	126	176	162	175	173	215	186	218	166
PA1650	NA	transporter	-0.19	0.58	782	846	930	892	1051	848	863	780	895	764	823	759
PA2619	infA	translation initiation factor IF-1	0.3	0.58	1037	810	748	800	790	655	657	844	928	990	1081	1039
PA2935	NA	hypothetical protein	0.39	0.58	108	103	80	77	59	105	120	93	95	89	111	126
PA3701	prfB	peptide chain release factor 1	0.2	0.58	293	321	267	269	276	256	324	334	305	274	323	282
PA4261	rplW	50S ribosomal protein L23	0.25	0.58	10875	10932	9149	10095	8758	8593	8664	11400	12733	11958	11011	9655
PA4262	rplD	50S ribosomal protein L4	0.23	0.58	41653	45103	36927	41596	33685	35498	37751	45963	51595	44568	38962	41430
PA4454	NA	hypothetical protein	0.37	0.58	1288	1166	952	1044	795	1015	800	1412	1285	1215	1105	1542
PA5452	wbpW	phosphomannose isomerase/mannose-1-phosphate guanylyl transferase	-0.15	0.58	1174	1240	1337	1238	1319	1454	1187	1245	1287	1191	1182	1150
PA0015	NA	hypothetical protein	-0.23	0.58	184	168	207	200	223	199	185	161	157	174	202	178
PA0039	NA	hypothetical protein	0.4	0.58	4543	4870	3555	3551	3386	3727	3135	4273	7202	4646	4124	4860
PA1125	NA	NAD-dependent protein deacylase	-0.31	0.58	160	126	178	148	208	179	135	127	115	147	164	169
PA1390	NA	glycosyl transferase family protein	0.31	0.58	425	547	391	416	388	369	558	432	652	421	420	434
PA1414	NA	hypothetical protein	-0.23	0.58	7370	7622	8786	9880	7414	9064	8633	7549	6684	7491	6741	7877
PA1845	NA	hypothetical protein	-0.43	0.58	68	54	82	94	63	89	48	65	49	88	64	52
PA2631	NA	acetyltransferase	0.17	0.58	1357	1326	1191	1304	1097	1173	1191	1355	1433	1306	1360	1404
PA3612	NA	hypothetical protein	-0.19	0.58	493	495	562	583	538	563	556	456	472	505	445	527
PA4057	nrdR	transcriptional regulator NrdR	0.34	0.58	377	275	257	284	229	258	251	262	310	333	431	368
PA4343	NA	major facilitator superfamily transporter	-0.52	0.58	86	107	139	97	217	101	118	113	91	92	98	66
PA5391	NA	hypothetical protein	-0.77	0.58	7	12	16	14	16	19	16	12	6	10	8	4
PA5401	NA	hypothetical protein	0.3	0.58	271	308	235	224	211	270	284	330	311	284	317	211
PA0845	NA	neutral ceramidase	-1.31	0.59	1166	3974	6393	9957	4383	4838	7266	2396	2260	1513	632	1354
PA4607	NA	hypothetical protein	0.37	0.59	4566	4266	3415	3492	3218	3536	3050	3883	5865	4206	3881	5613
PA4013	NA	hypothetical protein	0.27	0.59	213	203	172	167	159	190	216	224	168	197	193	249
PA1927	metE	5-methyltetrahydropteroyltriglutamate-- homocysteine methyltransferase	0.26	0.59	1691	1426	1303	1343	1291	1276	1700	1367	1210	1595	1605	1872
PA4242	rpmJ	50S ribosomal protein L36	0.71	0.59	3964	8572	3828	4800	3434	3251	7547	13597	4574	4107	3974	3810
PA5570	rpmH	50S ribosomal protein L34	0.31	0.59	2015	2250	1720	1873	1638	1649	1973	2243	2534	1792	2633	1619
PA3345	NA	hypothetical protein	0.19	0.59	648	689	587	544	604	614	633	665	770	602	683	660
PA4571	NA	cytochrome C	-0.21	0.59	6156	5767	6885	7540	5680	7435	5930	6015	5355	6376	5767	6326
PA5232	NA	hypothetical protein	-0.15	0.59	4834	4512	5197	5346	4879	5367	4711	4648	4176	4604	4719	5179
PA0680	NA	HxcV pseudopilin	0.44	0.59	48	41	33	30	36	33	40	34	49	59	40	44
PA0844	plcH	hemolytic phospholipase C	0.35	0.59	476	634	436	504	392	412	529	612	761	546	452	432
PA1746	NA	hypothetical protein	-0.13	0.59	1313	1261	1411	1311	1409	1514	1278	1245	1262	1277	1337	1325
PA4396	NA	two-component response regulator	-0.14	0.59	807	800	884	835	950	867	836	778	785	829	795	798
PA0460	NA	hypothetical protein	-0.34	0.59	439	469	574	437	503	782	502	411	495	449	392	477
PA2315	NA	hypothetical protein	-0.45	0.59	49	66	78	61	75	99	49	75	73	40	59	49
PA4252	rplX	50S ribosomal protein L24	0.54	0.59	21006	20643	14371	19069	9743	14301	15993	16100	29835	16317	15853	30848
PA5168	NA	dicarboxylate transporter	0.21	0.59	311	294	261	262	234	287	278	274	329	300	318	316
PA1037	NA	hypothetical protein	0.2	0.59	357	344	305	325	277	314	339	342	351	399	325	347
PA2433	NA	hypothetical protein	-0.28	0.59	262	281	330	320	354	317	276	247	322	286	200	302
PA4276	secE	preprotein translocase subunit SecE	0.24	0.59	11816	12894	10432	12344	9383	9570	10820	13049	14813	12106	11664	11677
PA4365	NA	transporter	0.4	0.59	111	82	74	87	62	72	101	85	61	107	114	113
PA1248	aprF	alkaline protease secretion protein AprF	-0.25	0.59	647	662	778	637	868	828	778	581	629	607	645	689
PA0486	NA	serine/threonine protein kinase	-0.2	0.59	411	396	461	472	405	507	419	373	396	380	408	445
PA1013	purC	phosphoribosylaminoimidazole-succinocarboxamide synthase	0.21	0.59	7045	7569	6323	7446	5918	5605	6763	7926	8017	7000	7146	6989
PA1578	NA	hypothetical protein	-0.23	0.59	169	163	196	181	229	178	169	158	162	158	177	173
PA5185	NA	hypothetical protein	0.34	0.59	177	210	153	140	157	161	162	201	266	148	197	186
PA0447	gcdH	glutaryl-CoA dehydrogenase	0.31	0.59	10775	12246	9284	8875	8737	10241	8780	13232	14725	11398	9389	11537
PA0775	NA	tRNA (cmo5U34)-methyltransferase	0.37	0.59	406	537	364	314	391	388	716	430	466	392	434	393
PA0913	mgtE	Mg transporter MgtE	0.14	0.59	1510	1423	1334	1361	1275	1364	1380	1460	1430	1511	1416	1605
PA2257	pvcD	paerucumarin biosynthesis protein PvcD	1.79	0.59	4	8	2	1	3	1	7	13	3	0	7	4
PA2762	NA	hypothetical protein	0.45	0.59	3242	4598	2870	2557	3041	3012	3436	4235	6123	3483	3938	2305
PA2778	NA	hypothetical protein	0.29	0.59	146	173	130	111	141	137	151	176	191	137	135	166
PA3267	NA	hypothetical protein	0.17	0.59	1526	1427	1311	1476	1170	1287	1356	1469	1457	1578	1503	1497
PA3647	NA	hypothetical protein	0.22	0.59	6192	5576	5037	5784	4860	4467	5107	5750	5871	5926	5647	7002
PA3795	NA	oxidoreductase	-0.28	0.59	715	769	899	785	1111	801	808	691	808	735	810	600
PA5062	NA	hypothetical protein	-0.25	0.59	509	529	615	625	586	635	635	492	460	564	425	538
PA5305	NA	hypothetical protein	-0.23	0.59	183	171	208	204	221	199	197	165	151	175	174	199
PA5494	NA	hypothetical protein	0.26	0.59	4130	4467	3580	4244	3278	3217	3767	4546	5088	4041	4698	3650
PA4379	NA	hypothetical protein	-0.45	0.59	1713	1853	2443	1636	3944	1749	1862	1694	2003	1693	1800	1646
PA5058	phaC2	poly(3-hydroxyalkanoic acid) synthase	-0.16	0.59	2420	2200	2579	2565	2625	2547	2371	2212	2018	2507	2269	2482
PA5064	NA	hypothetical protein	-0.43	0.59	588	502	736	556	512	1140	530	516	458	552	573	640
PA1867	xphA	type VI pilus biosynthesis protein	-0.23	0.59	126	119	144	146	143	142	122	125	110	137	118	122
PA5534	NA	hypothetical protein	-0.34	0.6	101	86	119	113	125	119	61	114	82	106	97	101
PA1713	exsA	exoenzyme S transcriptional regulator ExsA	0.24	0.6	1236	1085	986	1128	883	947	969	1084	1203	1168	1166	1374
PA5072	NA	chemotaxis transducer	0.27	0.6	1676	1951	1505	1683	1319	1514	1883	1868	2101	1757	1931	1339
PA2983	NA	translocation protein TolQ	0.26	0.6	764	712	616	658	581	607	625	633	877	706	698	888
PA2045	NA	membrane protein insertion efficiency factor	-0.28	0.61	287	267	337	269	376	365	299	261	242	287	332	242
PA2179	NA	hypothetical protein	-0.25	0.61	158	152	184	182	163	207	156	147	154	186	146	142
PA0368	NA	hypothetical protein	-0.21	0.61	354	330	395	378	404	403	355	362	272	335	354	373
PA0571	NA	hypothetical protein	-0.44	0.61	154	210	247	195	254	291	299	154	177	153	169	140
PA2242	pslL	hypothetical protein	0.19	0.61	1751	1585	1464	1549	1311	1533	1527	1728	1500	1897	1654	1703
PA4859	NA	ABC transporter permease	-0.47	0.61	37	38	52	44	56	57	53	36	25	25	43	44
PA5396	NA	hypothetical protein	0.44	0.61	4527	5516	3700	3015	4271	3815	4290	5369	6888	5139	5687	2754
PA5509	NA	hypothetical protein	-0.33	0.61	245	309	349	332	342	373	319	327	281	283	279	173
PA4300	tadC	type II secretion system protein TadC	0.24	0.61	335	331	282	275	268	303	347	352	294	327	283	396
PA1973	pqqF	coenzyme PQQ synthesis protein F	-0.39	0.61	80	74	100	86	84	131	66	98	57	81	76	82
PA2639	nuoD	NADH:-quinone oxidoreductase subunit C/D	-0.19	0.61	7461	6847	8151	8515	7628	8309	7212	7242	6085	7547	6666	8168
PA3335	NA	hypothetical protein	0.26	0.61	715	594	548	573	473	599	569	620	594	702	625	819
PA3374	NA	hypothetical protein	0.42	0.61	54	65	45	52	46	37	75	65	54	42	50	70
PA5173	arcC	carbamate kinase	-0.19	0.61	3412	3915	4183	4586	3796	4167	3702	3903	4140	3630	3197	3409
PA4766	NA	hypothetical protein	0.59	0.61	154	96	83	64	89	96	88	104	96	102	112	248
PA3691	NA	hypothetical protein	-0.25	0.62	676	691	811	639	940	854	746	661	667	757	605	665
PA5269	NA	hypothetical protein	0.26	0.62	324	342	277	310	232	289	408	275	344	317	335	322
PA1471	NA	hypothetical protein	0.3	0.62	773	782	633	658	663	578	547	880	918	864	756	698
PA3000	aroP1	aromatic amino acid transporter AroP	0.18	0.62	786	807	701	788	689	627	751	776	894	807	800	750
PA4902	NA	transcriptional regulator	0.36	0.62	289	231	203	214	159	235	191	286	216	273	249	345
PA5107	blc	outer membrane lipoprotein Blc	0.17	0.62	553	602	512	555	489	492	607	571	628	587	519	553
PA5228	NA	5-formyltetrahydrofolate cyclo-ligase	-0.69	0.62	1591	3359	4002	3068	4369	4570	5574	1910	2594	1678	1297	1798
PA1816	dnaQ	DNA polymerase III subunit epsilon	0.14	0.62	1091	1152	1020	1108	961	990	1159	1114	1182	1105	1081	1087
PA2953	NA	electron transfer flavoprotein-ubiquinone oxidoreductase	0.17	0.63	7177	7590	6577	6052	7076	6603	7020	7261	8489	6830	7515	7187
PA4642	NA	hypothetical protein	0.33	0.63	267	234	201	235	217	149	190	241	272	238	298	265
PA4534	NA	hypothetical protein	-0.2	0.63	368	413	449	451	481	415	399	400	442	390	325	389
PA3627	ygbB	2-C-methyl-D-erythritol 2,4-cyclodiphosphate synthase	0.24	0.63	288	286	242	243	231	252	217	312	328	280	299	284
PA0288	gpuA	guanidinopropionase	-0.39	0.63	43	47	59	60	74	44	36	51	54	40	40	49
PA5044	pilM	type 4 fimbrial biogenesis protein PilM	0.18	0.63	7985	7244	6723	6937	6010	7221	6565	7701	7468	7886	8467	7601
PA1821	NA	enoyl-CoA hydratase	0.19	0.63	1455	1574	1324	1382	1338	1252	1381	1494	1848	1407	1500	1457
PA2164	NA	glycosyl hydrolase	-0.27	0.63	124	123	149	158	138	150	102	152	115	138	122	111
PA2973	NA	peptidase	-0.15	0.63	1816	2011	2115	2186	2114	2046	2127	1897	2010	1756	1807	1884
PA4470	fumC1	fumarate hydratase	0.41	0.63	2854	2737	2100	2006	2027	2268	2006	2311	3894	2630	2090	3843
PA5491	NA	cytochrome	-0.29	0.63	870	817	1030	948	1219	924	1017	672	761	945	740	926
PA1365	NA	siderophore receptor	-0.21	0.63	415	431	490	427	550	494	445	462	387	368	435	443
PA3258	NA	hypothetical protein	-0.27	0.64	316	358	406	436	413	369	331	425	319	312	370	267
PA4581	rtcR	transcriptional regulator RtcR	0.29	0.64	335	284	254	272	234	255	323	231	299	273	374	357
PA0122	NA	hypothetical protein	-0.2	0.64	11953	10579	12929	12256	14319	12213	11892	10449	9394	12160	11326	12372
PA1981	NA	hypothetical protein	0.56	0.64	244	249	168	125	160	217	165	223	360	197	381	154
PA2042	NA	serine/threonine transporter SstT	0.11	0.64	1997	2070	1879	1923	1885	1830	2054	2028	2128	1951	1916	2125
PA3214	NA	hypothetical protein	-0.19	0.64	300	271	327	312	330	339	262	262	290	329	301	271
PA3229	NA	hypothetical protein	0.32	0.64	732	869	641	580	741	603	731	749	1128	721	837	637
PA3862	dauB	NAD(P)H-dependent anabolic L-arginine dehydrogenase DauB	-0.28	0.64	82	75	96	107	86	94	67	83	76	81	90	75
PA4486	NA	hypothetical protein	-0.18	0.64	218	226	252	251	265	240	232	211	234	202	219	232
PA5250	NA	hypothetical protein	0.15	0.64	1779	1618	1535	1634	1500	1471	1608	1656	1591	1897	1746	1694
PA5467	NA	hypothetical protein	0.32	0.64	101	102	82	70	91	84	110	119	77	108	111	84
PA2821	NA	glutathione S-transferase	-0.16	0.64	540	535	599	535	617	644	527	527	552	552	512	556
PA4802	NA	hypothetical protein	-0.44	0.64	52	45	66	43	74	82	52	55	29	53	50	53
PA0376	rpoH	RNA polymerase sigma factor RpoH	0.14	0.64	6201	6491	5772	5779	5813	5723	6286	5949	7237	6072	6288	6242
PA1005	NA	hypothetical protein	1.85	0.64	1822	14851	2318	2049	1757	3148	8317	1780	34457	1835	1810	1821
PA1542	NA	hypothetical protein	0.21	0.64	4595	4347	3873	4193	3146	4280	3936	4605	4500	4841	4385	4561
PA1640	NA	hypothetical protein	0.17	0.64	461	502	426	450	398	432	474	515	518	435	448	501
PA1860	NA	hypothetical protein	0.22	0.64	351	373	311	299	352	282	327	353	438	340	357	356
PA3283	NA	hypothetical protein	0.32	0.64	122	143	107	104	127	89	141	128	160	107	112	148
PA4591	NA	hypothetical protein	-0.55	0.64	140	149	210	142	114	375	140	154	153	132	137	151
PA5211	NA	hypothetical protein	-0.22	0.64	211	198	239	211	255	251	217	215	162	209	209	213
PA5219	NA	hypothetical protein	-0.25	0.64	586	468	627	593	693	595	490	502	413	607	615	536
PA5307	NA	hypothetical protein	-0.15	0.64	856	831	934	967	892	943	814	828	851	903	763	902
PA2481	NA	hypothetical protein	-0.16	0.64	453	491	527	522	516	544	544	459	471	453	443	464
PA1306	NA	HIT family protein	0.21	0.65	1017	881	819	891	702	864	812	929	904	998	955	1098
PA4286	NA	hypothetical protein	-0.61	0.65	327	565	680	440	745	855	922	349	423	335	314	332
PA0040	NA	hypothetical protein	-0.24	0.65	718	648	807	731	992	698	649	671	624	680	802	671
PA0841	NA	hypothetical protein	-0.2	0.65	388	356	427	411	423	445	338	405	324	386	354	425
PA3001	NA	glyceraldehyde-3-phosphate dehydrogenase	0.21	0.65	16085	17265	14389	15282	13375	14509	14250	16984	20561	16520	15132	16602
PA3026	NA	hypothetical protein	-0.2	0.65	290	337	359	368	336	373	333	361	316	285	312	274
PA3262	NA	FkbP-type peptidyl-prolyl cis-trans isomerase	0.24	0.65	6383	5346	4965	5559	4263	5074	5184	5446	5407	6491	5471	7187
PA4651	NA	pili assembly chaperone	-0.3	0.65	120	129	154	108	186	168	134	130	124	126	110	123
PA4693	pssA	phosphatidylserine synthase	0.11	0.65	2951	3108	2797	2831	2721	2840	3160	2923	3241	3030	2847	2978
PA4908	NA	ornithine cyclodeaminase	0.37	0.65	86	97	71	55	85	73	94	86	113	82	108	66
PA5321	dut	deoxyuridine 5'-triphosphate nucleotidohydrolase	-0.17	0.65	841	894	974	939	888	1095	933	909	842	846	882	796
PA5351	rubA1	rubredoxin	-0.45	0.65	49	70	81	61	106	76	81	60	70	52	59	35
PA1865	NA	Fanconi-associated nuclease	0.14	0.65	1915	1774	1678	1800	1579	1656	1812	1826	1684	1970	1911	1865
PA0883	NA	acyl-CoA lyase subunit beta	-0.59	0.65	16	17	25	20	26	28	11	28	11	12	17	19
PA1606	NA	hypothetical protein	-0.27	0.65	337	394	440	489	419	412	429	417	334	378	363	268
PA2902	NA	hypothetical protein	-0.16	0.65	375	396	430	413	419	459	409	391	387	355	360	409
PA3098	xcpW	type II secretion system protein J	0.38	0.65	83	68	58	69	43	62	74	77	53	70	82	98
PA4248	rplF	50S ribosomal protein L6	0.26	0.65	27264	26912	22685	27247	18862	21945	21800	28926	30010	28831	24320	28642
PA4764	fur	ferric uptake regulation protein	0.19	0.65	5374	5640	4834	5340	4820	4342	5379	5188	6355	5645	4849	5627
PA0395	pilT	twitching motility protein PilT	0.14	0.65	6430	6106	5703	6272	5399	5440	5874	6173	6273	6784	6235	6270
PA3632	NA	hypothetical protein	-0.49	0.65	46	37	59	68	75	34	27	39	44	52	47	39
PA0092	NA	hypothetical protein	0.2	0.65	523	589	485	464	496	495	504	614	648	516	553	501
PA1744	NA	hypothetical protein	-0.2	0.65	470	485	548	518	560	566	561	497	399	463	455	493
PA2593	qteE	quorum threshold expression protein QteE	0.22	0.65	888	727	694	703	682	697	731	765	684	840	822	1003
PA4820	NA	hypothetical protein	-0.52	0.65	19	20	29	35	32	18	19	25	16	15	24	19
PA5336	gmk	guanylate kinase	0.14	0.65	1069	1066	971	985	909	1019	970	1107	1122	1080	1049	1078
PA0038	NA	hypothetical protein	0.25	0.65	2780	2999	2422	2526	2376	2364	2481	2614	3900	2961	2688	2692
PA0579	rpsU	30S ribosomal protein S21	0.5	0.65	2287	3540	2064	2198	2349	1645	2040	3998	4583	2064	2836	1961
PA0978	NA	hypothetical protein	0.31	0.65	71	70	57	53	57	60	68	80	62	64	83	65
PA1007	NA	hypothetical protein	0.13	0.65	1148	1079	1016	1089	966	993	1106	1100	1029	1153	1180	1112
PA2529	NA	hypothetical protein	-0.19	0.65	457	427	504	446	541	525	442	435	403	439	420	511
PA3137	NA	major facilitator superfamily transporter	0.28	0.65	445	449	368	468	329	308	382	457	509	507	421	405
PA3676	NA	resistance-nodulation-cell division (RND) efflux transporter	0.12	0.65	1572	1613	1466	1466	1449	1482	1654	1475	1709	1596	1562	1558
PA5042	pilO	type 4 fimbrial biogenesis protein PilO	0.27	0.65	2642	2829	2269	2515	1956	2337	2494	2406	3586	2634	2950	2342
PA5108	NA	hypothetical protein	0.16	0.65	551	562	499	510	496	491	522	526	638	552	544	557
PA5277	lysA	diaminopimelate decarboxylase	0.21	0.65	1879	1524	1471	1537	1366	1509	1436	1574	1561	1838	1789	2009
PA5212	NA	hypothetical protein	-0.18	0.65	725	777	852	766	943	847	873	747	710	758	702	715
PA4225	pchF	pyochelin synthetase	0.27	0.65	1603	1888	1446	1353	1399	1586	1656	1595	2412	1496	1696	1616
PA0661	NA	hypothetical protein	-0.35	0.65	1212	1467	1711	1418	2396	1319	1367	1364	1670	1395	1125	1117
PA1112b	NA	hypothetical protein	0.65	0.65	1900	3178	1617	1702	1708	1443	1557	5938	2038	1662	1836	2202
PA2920	NA	chemotaxis transducer	0.34	0.65	974	1201	857	813	977	781	1118	1096	1390	942	1283	698
PA3020	NA	lytic transglycosylase	-0.11	0.65	3143	2981	3294	3172	3343	3369	3064	3017	2861	3234	3109	3087
PA0912	NA	hypothetical protein	-0.32	0.65	169	211	236	192	293	224	251	182	199	159	160	186
PA4427	sspB	ClpXP protease specificity-enhancing factor	0.18	0.65	820	754	694	763	632	686	671	753	839	822	795	844
PA4204	ppgL	gluconolactonase PpgL	-0.21	0.65	671	651	763	696	820	773	702	637	614	770	555	688
PA1887	NA	hypothetical protein	-0.17	0.65	619	600	685	626	703	725	611	620	570	681	624	551
PA2468	foxI	ECF sigma factor FoxI	0.23	0.65	375	338	305	269	329	316	321	345	347	312	382	431
PA4011	NA	hypothetical protein	0.19	0.65	733	674	616	672	547	629	680	624	718	655	749	795
PA4835	NA	hypothetical protein	0.29	0.66	68	74	57	57	53	61	69	84	68	70	63	70
PA4648	NA	hypothetical protein	-0.2	0.66	481	460	540	512	521	588	425	518	437	427	467	548
PA0938	NA	hypothetical protein	0.19	0.66	10640	9468	8843	9891	8069	8571	9353	9610	9440	10624	9554	11740
PA2442	gcvT2	glycine cleavage system protein T2	-0.28	0.66	134	124	157	171	120	179	120	144	110	147	134	120
PA5347	NA	hypothetical protein	0.21	0.66	2670	2872	2403	2733	2074	2400	2658	2694	3262	2895	2605	2509
PA2414	NA	L-sorbosone dehydrogenase	-0.21	0.66	353	393	430	388	437	464	385	374	419	362	304	394
PA4767	NA	hypothetical protein	0.22	0.66	926	894	779	871	637	830	812	822	1048	894	921	964
PA5145	NA	hypothetical protein	-0.28	0.66	217	171	237	249	252	210	183	196	133	206	220	225
PA5267	hcpB	secreted protein Hcp	-0.17	0.66	698	652	758	761	723	789	685	681	591	766	691	636
PA1722	pscI	type III export protein PscI	-0.27	0.66	165	141	184	201	153	198	138	136	147	187	137	172
PA1750	NA	phospho-2-dehydro-3-deoxyheptonate aldolase	0.13	0.66	5213	5444	4880	5258	4488	4893	5508	5145	5679	5301	5107	5230
PA3731	NA	hypothetical protein	-0.32	0.66	389	288	423	358	530	380	296	274	295	370	360	436
PA0760	NA	hypothetical protein	0.29	0.66	393	526	376	384	408	336	489	467	622	389	404	385
PA1743	NA	hypothetical protein	0.65	0.66	35	21	18	18	18	18	26	28	10	31	50	26
PA2625	NA	hypothetical protein	-0.42	0.66	62	75	91	61	94	119	100	64	62	68	64	55
PA4560	ileS	isoleucine--tRNA ligase	0.31	0.66	11557	10822	9055	8536	9961	8668	13714	10171	8583	8713	12207	13752
PA5096	NA	ABC transporter	-0.34	0.66	153	189	217	195	295	161	201	165	200	166	149	145
PA1064	NA	hypothetical protein	1.18	0.66	2220	1238	763	736	791	761	2121	791	803	5139	764	756
PA2326	NA	hypothetical protein	-0.25	0.66	834	789	965	1051	835	1007	930	841	595	875	782	844
PA2820	NA	hypothetical protein	0.17	0.66	1658	1533	1422	1541	1260	1465	1450	1611	1537	1657	1546	1771
PA3225	NA	transcriptional regulator	-0.22	0.66	469	375	495	461	530	493	384	402	341	486	476	447
PA5555	atpG	ATP synthase subunit gamma	0.21	0.66	21957	22693	19337	23491	15815	18705	21469	22723	23887	22808	21090	21973
PA0683	NA	type II secretion system protein	-0.54	0.66	14	17	23	16	28	25	21	20	10	14	14	15
PA1554	ccoN1	cbb3-type cytochrome C oxidase subunit I	0.17	0.66	15367	14735	13362	14569	12643	12875	13389	14507	16310	15079	14007	17017
PA3496	NA	hypothetical protein	0.35	0.66	1573	1343	1147	1162	1320	959	1058	1319	1652	1120	1698	1899
PA3206	NA	two-component sensor	-0.19	0.66	292	302	338	299	354	361	313	307	285	316	301	259
PA0113	NA	protoheme IX farnesyltransferase	0.72	0.67	690	1256	592	326	941	508	814	1011	1943	659	1040	372
PA0261	NA	hypothetical protein	0.38	0.67	109	139	96	88	110	88	89	153	176	106	116	105
PA0737	NA	hypothetical protein	-0.21	0.67	580	495	621	615	583	667	493	498	495	675	537	526
PA1308	NA	hypothetical protein	0.14	0.67	821	758	716	712	738	696	706	780	787	771	826	866
PA1514	NA	ureidoglycolate hydrolase	0.16	0.67	348	348	312	332	324	279	358	353	334	370	336	339
PA1576	NA	3-hydroxyisobutyrate dehydrogenase	0.2	0.67	330	336	289	313	302	253	368	314	325	320	297	373
PA1940	NA	hypothetical protein	-0.29	0.67	1034	1241	1394	1198	1517	1467	1584	999	1142	1025	914	1163
PA2271	NA	acetyltransferase	-0.33	0.67	84	64	94	105	92	85	60	80	52	91	74	88
PA2386	pvdA	L-ornithine N5-oxygenase	0.29	0.67	8118	9544	7235	6194	8764	6748	7913	8900	11819	7991	9063	7300
PA2765	NA	hypothetical protein	-0.15	0.67	562	523	603	580	613	615	514	549	506	553	522	612
PA3717	NA	FkbP-type peptidyl-prolyl cis-trans isomerase	-0.21	0.67	374	401	447	364	480	498	399	374	429	377	392	354
PA3869	NA	hypothetical protein	-0.18	0.67	357	311	378	376	395	363	313	292	328	368	354	349
PA3876	narK2	nitrite extrusion protein 2	-1.09	0.67	97	77	186	414	53	89	57	129	44	106	65	120
PA3894	NA	hypothetical protein	0.25	0.67	111	110	93	110	80	89	107	122	103	108	109	115
PA4320	NA	hypothetical protein	0.16	0.67	764	683	650	662	644	645	729	671	649	808	723	762
PA4443	cysD	sulfate adenylyltransferase subunit 2	1.16	0.67	9693	32707	9467	6479	14819	7103	49675	27243	21202	8855	16180	4043
PA4456	NA	ABC transporter ATP-binding protein	0.23	0.67	2359	2066	1892	1930	1901	1844	1863	2070	2266	2862	2025	2189
PA4545	comL	competence protein ComL	-0.15	0.67	1575	1466	1685	1681	1821	1552	1586	1387	1425	1597	1523	1603
PA4701	NA	hypothetical protein	0.12	0.67	3087	3106	2848	2942	2746	2855	2933	3007	3379	3041	2975	3245
PA4788	NA	hypothetical protein	-0.27	0.67	133	168	180	171	170	199	199	154	149	140	126	134
PA5148	NA	hypothetical protein	-0.24	0.67	216	215	254	256	264	242	269	207	168	212	228	207
PA5538	amiA	N-acetylmuramoyl-L-alanine amidase	0.25	0.67	131	151	118	116	120	118	165	123	163	137	131	124
PA5547	NA	hypothetical protein	0.23	0.67	1080	992	885	1044	736	876	859	1097	1022	1143	1098	1001
PA4249	rpsH	30S ribosomal protein S8	0.32	0.67	21174	21080	16924	20354	11831	18587	15454	22835	24953	21805	20436	21281
PA0609	trpE	anthranilate synthase component I	-0.11	0.67	1946	1869	2061	2182	2055	1946	1900	1870	1837	1888	1925	2025
PA0859	NA	hypothetical protein	0.35	0.67	134	101	93	70	107	101	106	97	101	160	113	128
PA1425	NA	ABC transporter ATP-binding protein	0.25	0.67	228	248	201	213	203	186	229	249	266	215	280	188
PA0795	prpC	methylcitrate synthase	0.31	0.67	7319	10497	7166	6792	7788	6917	12249	9382	9860	6887	8326	6744
PA1954	NA	hypothetical protein	0.36	0.67	48	62	42	39	37	51	61	65	61	55	47	42
PA2224	NA	hypothetical protein	0.33	0.67	238	212	179	194	150	192	136	250	249	223	246	244
PA0151	NA	TonB-dependent receptor	0.26	0.67	165	218	159	158	159	160	223	205	225	162	182	152
PA0175	NA	chemotaxis protein methyltransferase	-0.23	0.67	660	606	742	618	868	741	577	658	582	717	704	561
PA0195.1	pntAB	NAD(P) transhydrogenase subunit alpha	0.15	0.67	622	566	537	548	549	514	576	549	575	668	597	601
PA0347	glpQ	glycerophosphoryl diester phosphodiesterase	0.19	0.67	203	211	181	176	193	175	195	217	223	184	226	199
PA0507	NA	acyl-CoA dehydrogenase	-0.18	0.67	189	196	219	205	237	214	201	193	194	174	188	205
PA0644	NA	hypothetical protein	-0.19	0.67	312	312	356	348	333	386	299	320	315	312	357	267
PA0728	NA	bacteriophage integrase	0.22	0.67	424	400	354	431	296	336	392	410	399	453	438	382
PA1147	NA	amino acid permease	0.41	0.67	248	310	209	231	207	189	222	227	482	254	235	254
PA1375	pdxB	erythronate-4-phosphate dehydrogenase	0.22	0.67	158	152	133	133	126	141	150	179	128	157	165	153
PA1613	NA	hypothetical protein	-0.2	0.67	1334	1399	1571	1425	1571	1717	1646	1247	1304	1442	1183	1377
PA1672	NA	hypothetical protein	0.25	0.67	478	618	459	489	407	481	683	582	590	505	494	433
PA2014	liuB	methylcrotonyl-CoA carboxylase subunit beta	-0.18	0.67	647	682	752	764	733	758	706	738	601	717	662	563
PA2097	NA	flavin-binding monooxygenase	0.24	0.67	185	200	163	165	150	173	233	173	194	159	205	191
PA2137	NA	hypothetical protein	0.22	0.67	238	215	195	217	164	205	215	233	197	219	249	247
PA2227	vqsM	HTH-type transcriptional regulator VqsM	0.36	0.67	404	386	309	299	342	285	248	361	549	369	464	378
PA2951	etfA	electron transfer flavoprotein subunit alpha	0.11	0.67	9380	9193	8612	8446	8361	9030	9139	9030	9410	8981	9036	10124
PA2957	NA	transcriptional regulator	0.26	0.67	3563	4413	3330	3478	3408	3104	3573	4286	5379	3489	3864	3336
PA2979	kdsB	3-deoxy-manno-octulosonate cytidylyltransferase	0.19	0.67	661	730	609	686	604	537	737	699	754	587	681	716
PA3052	NA	hypothetical protein	-0.12	0.67	1019	943	1070	1111	1068	1029	984	923	920	1026	1034	997
PA3243	minC	septum formation inhibitor	-0.17	0.67	557	556	625	653	635	586	623	523	523	606	505	560
PA3619	NA	hypothetical protein	-0.21	0.67	162	181	199	197	224	175	199	173	171	162	159	163
PA3713	spdH	spermidine dehydrogenase SpdH	-0.21	0.67	291	268	325	262	365	350	273	285	247	297	278	300
PA3975	thiD	phosphomethylpyrimidine kinase	0.17	0.67	411	401	361	357	381	344	428	352	423	376	430	425
PA4395	NA	nucleotide-binding protein	0.56	0.67	3707	2243	2015	2353	1758	1933	1827	2231	2672	2107	6291	2723
PA4489	NA	hypothetical protein	-0.56	0.67	3957	2727	4940	3043	8865	2912	2763	2787	2631	5120	3269	3482
PA4625	NA	hypothetical protein	0.4	0.67	3910	2417	2396	2642	1940	2607	2078	2501	2674	3802	3190	4737
PA5109	NA	hypothetical protein	-0.19	0.67	625	706	758	764	725	784	760	670	687	591	567	718
PA5287	amtB	ammonium transporter	0.25	0.67	1178	1021	927	1098	770	913	869	1040	1155	1165	1094	1276
PA5402	NA	hypothetical protein	0.25	0.67	864	795	696	783	569	736	658	866	862	913	956	724
PA5564	gidB	16S rRNA methyltransferase GidB	-0.13	0.67	896	834	947	1021	892	928	828	845	829	913	870	905
PA4003	pbpA	penicillin-binding protein 2	-0.34	0.67	1767	1568	2105	1635	1632	3049	1642	1628	1433	1661	2005	1633
PA3460	NA	acetyltransferase	-0.2	0.67	552	528	621	578	627	657	584	541	458	556	472	627
PA0170	NA	hypothetical protein	0.29	0.68	205	159	149	160	117	169	151	166	160	194	191	229
PA0594	surA	chaperone SurA	0.51	0.68	12490	10279	8002	8594	7241	8172	7967	14822	8047	8409	8190	20871
PA0725	NA	hypothetical protein	0.52	0.68	33	44	27	34	26	20	29	38	63	42	32	25
PA1054	NA	monovalent cation/H+ antiporter subunit A	0.18	0.68	2090	1815	1729	1882	1547	1758	1700	1927	1819	2173	2012	2085
PA1432	lasI	acyl-homoserine-lactone synthase	0.18	0.68	11224	11409	9984	10633	9566	9753	9407	11753	13066	11264	11819	10590
PA1475	ccmA	cytochrome c biogenesis ATP-binding export protein CcmA	0.23	0.68	324	297	265	224	301	272	330	282	280	313	287	373
PA1478	NA	heme exporter protein CcmD	-0.33	0.68	105	92	125	96	162	117	107	97	73	88	113	115
PA1624	NA	hypothetical protein	0.19	0.68	487	503	433	466	392	443	490	498	522	523	406	531
PA1748	NA	enoyl-CoA hydratase	0.23	0.68	1154	1347	1063	939	1233	1018	1194	1261	1586	1164	1230	1067
PA2058	NA	ABC transporter	0.31	0.68	67	72	56	64	57	48	60	75	80	66	59	78
PA2094	NA	transmembrane sensor	0.47	0.68	45	54	36	28	57	23	50	68	44	43	47	44
PA2263	NA	2-hydroxyacid dehydrogenase	-0.67	0.68	15	23	31	27	28	37	13	38	19	15	23	8
PA2523	NA	two-component response regulator	0.18	0.68	537	502	458	472	423	479	515	557	433	512	582	518
PA2868	NA	hypothetical protein	0.18	0.68	1167	1287	1083	1153	1018	1079	1315	1331	1214	1046	1343	1113
PA3418	ldh	leucine dehydrogenase	-0.22	0.68	871	867	1010	812	1220	998	894	834	873	954	876	784
PA4089	NA	3-ketoacyl-ACP reductase	-1.06	0.68	4	4	8	10	1	13	5	5	1	4	5	3
PA4354	NA	hypothetical protein	-0.21	0.68	444	492	540	554	597	469	561	484	430	432	431	470
PA4559	lspA	lipoprotein signal peptidase	0.38	0.68	1095	747	710	763	609	757	743	758	741	1483	824	977
PA5171	arcA	arginine deiminase	-0.15	0.68	15416	16258	17544	19589	15692	17351	16068	17067	15639	16290	14649	15310
PA5224	pepP	aminopeptidase	-0.15	0.68	2290	2207	2498	2463	2496	2536	2482	2026	2114	2372	2072	2426
PA5449	wbpX	glycosyltransferase WbpX	0.13	0.68	1955	2066	1831	1823	1718	1951	2126	2115	1956	2072	1989	1805
PA0711	NA	hypothetical protein	0.72	0.68	246	143	118	105	107	142	130	147	151	504	116	118
PA1652	NA	hypothetical protein	0.32	0.68	110	101	84	90	66	96	126	93	85	88	112	129
PA4758	carA	carbamoyl phosphate synthase small subunit	-0.25	0.68	2939	3441	3788	4882	3258	3224	3544	3363	3417	2986	2831	2998
PA3850	NA	hypothetical protein	-0.18	0.68	622	646	720	636	715	808	733	598	606	585	661	620
PA4850	prmA	50S ribosomal protein L11 methyltransferase	-0.25	0.68	468	396	514	454	536	551	469	399	319	430	456	518
PA0428	NA	ATP-dependent RNA helicase	0.53	0.68	12227	12060	8409	8205	8953	8070	8928	8577	18675	20073	10072	6537
PA0514	nirL	heme d1 biosynthesis protein NirL	-0.35	0.68	75	60	87	92	70	97	74	68	39	78	70	78
PA1381	NA	hypothetical protein	0.39	0.68	53	37	35	36	33	34	33	39	39	46	61	50
PA1547	NA	hypothetical protein	-0.25	0.68	379	398	462	465	470	450	527	349	318	391	383	361
PA3132	NA	hydrolase	0.39	0.68	61	67	49	52	59	37	73	71	56	50	50	83
PA3493	NA	electron transport complex subunit G	-0.39	0.68	50	33	55	53	56	56	31	41	28	49	43	59
PA4047	ribA	GTP cyclohydrolase II	0.19	0.68	1261	1415	1170	1217	1233	1059	1331	1453	1460	1164	1472	1147
PA4430	NA	cytochrome b	0.29	0.68	31751	27293	24196	28295	23978	20314	30013	25447	26419	31261	24003	39988
PA1160	NA	hypothetical protein	0.63	0.68	204	128	107	88	116	118	138	124	120	106	388	120
PA3168	gyrA	DNA gyrase subunit A	0.1	0.68	6996	7180	6600	6806	6505	6489	6931	6919	7689	6808	6871	7310
PA3970	amn	AMP nucleosidase	-0.2	0.68	788	869	955	807	1103	955	935	865	809	775	869	721
PA1192	NA	tRNA 2-thiocytidine biosynthesis protein TtcA	0.17	0.69	1114	1256	1051	1109	1080	964	1195	1179	1394	1123	1044	1174
PA1532	dnaX	DNA polymerase III subunits gamma/tau	-0.1	0.69	2064	1943	2155	2131	2230	2105	1911	1881	2037	2033	2101	2056
PA2280	NA	hypothetical protein	-0.24	0.69	171	159	195	189	205	191	169	173	134	185	135	193
PA2702	NA	hypothetical protein	-0.26	0.69	231	267	298	269	341	284	334	234	232	225	254	214
PA5238	NA	O-antigen acetylase	0.2	0.69	589	514	481	503	436	505	454	534	554	576	648	544
PA1574	NA	hypothetical protein	0.34	0.69	142	129	108	120	102	101	106	112	171	124	184	119
PA0682	NA	HxcX atypical pseudopilin	0.6	0.69	20	32	17	13	25	15	40	38	19	17	23	20
PA0810	NA	haloacid dehalogenase	-0.22	0.69	160	137	174	163	180	178	118	157	134	170	158	154
PA1175	napD	nitrate reductase biosynthesis protein NapD	-0.44	0.69	291	273	384	527	281	344	279	393	147	306	310	258
PA1398	NA	hypothetical protein	0.17	0.69	282	307	261	269	235	277	320	317	284	279	284	282
PA1993	NA	hypothetical protein	-0.18	0.69	245	276	294	298	286	298	294	268	267	255	259	222
PA2250	lpdV	branched-chain alpha-keto acid dehydrogenase complex dihydrolipoyl dehydrogenase	-0.18	0.69	4118	3743	4452	4404	4381	4571	4173	3570	3485	4062	3602	4692
PA2387	fpvI	RNA polymerase sigma factor	0.14	0.69	1049	1125	982	908	1012	1026	1125	1027	1223	1085	1045	1016
PA3156	wbpD	UDP-2-acetamido-3-amino-2, 3-dideoxy-D-glucuronate N-acetyltransferase	0.19	0.69	3041	2956	2630	2985	2389	2515	2493	3012	3364	3067	2866	3189
PA3285	NA	ECF subfamily sigma-70 factor	-0.19	0.69	808	911	983	1019	1063	867	1037	833	863	804	757	861
PA4181	NA	hypothetical protein	0.36	0.69	117	115	90	94	74	103	162	99	85	114	99	137
PA4499	NA	transcriptional regulator	-0.18	0.69	1721	1541	1851	1835	1863	1855	1624	1716	1282	1840	1673	1650
PA5278	dapF	diaminopimelate epimerase	0.15	0.69	923	800	776	788	749	792	765	808	827	929	901	939
PA5486	NA	hypothetical protein	0.2	0.69	805	662	641	643	590	690	663	707	617	834	796	784
PA4608	NA	hypothetical protein	-0.33	0.69	1575	1508	1931	1399	1549	2845	1464	1439	1620	1500	1571	1654
PA3006	psrA	transcriptional regulator PsrA	0.25	0.69	6218	7087	5584	5120	6497	5134	6310	6825	8126	5792	7611	5252
PA4122	NA	hypothetical protein	-0.4	0.69	69	82	100	95	110	93	108	94	43	63	65	80
PA0141	NA	hypothetical protein	-0.15	0.69	1952	2146	2267	2282	2388	2132	2363	2078	1996	1927	2032	1897
PA0244	NA	shikimate 5-dehydrogenase	0.34	0.69	137	106	96	106	77	105	117	124	76	160	130	122
PA0344	NA	hypothetical protein	-0.22	0.69	207	193	233	254	209	236	203	201	175	219	169	233
PA2928	NA	hypothetical protein	-0.37	0.69	75	63	90	68	115	86	41	69	78	74	83	67
PA2949	NA	lipase	0.17	0.69	315	338	289	270	311	287	326	307	382	313	306	325
PA3567	NA	oxidoreductase	-0.24	0.69	193	180	219	218	207	233	165	158	216	183	169	228
PA3669	NA	hypothetical protein	0.2	0.69	259	244	220	240	207	211	223	244	265	227	261	289
PA3908	NA	hypothetical protein	-0.2	0.69	300	247	315	297	326	321	252	258	229	293	316	292
PA4048	NA	hypothetical protein	-0.2	0.69	589	675	723	720	761	690	793	592	639	580	623	563
PA4360a	NA	hypothetical protein	0.55	0.69	24	24	16	19	10	19	15	26	30	21	34	18
PA4699	NA	hypothetical protein	-0.22	0.69	366	393	444	393	485	454	421	406	353	324	447	328
PA5479	gltP	glutamate/aspartate:proton symporter	0.26	0.69	5454	5364	4519	5832	3685	4039	4351	6015	5726	5281	5274	5807
PA0489	NA	phosphoribosyl transferase	0.26	0.69	208	185	164	169	153	170	235	168	152	182	209	234
PA1288	NA	hypothetical protein	-0.61	0.69	16902	15407	24688	23242	12220	38602	12867	23401	9954	10014	27016	13674
PA5507	NA	hypothetical protein	-0.2	0.69	603	674	733	772	742	686	629	695	698	675	644	489
PA3640	dnaE	DNA polymerase III subunit alpha	-0.1	0.69	5322	5365	5713	5858	5752	5528	5713	5307	5075	5387	5149	5431
PA0315	NA	hypothetical protein	0.25	0.69	2170	2731	2066	1974	2091	2134	2418	2418	3356	2313	2110	2086
PA0869	pbpG	D-alanyl-D-alanine endopeptidase	0.34	0.69	2026	1356	1335	1405	1255	1345	1381	1405	1284	1474	2256	2350
PA1385	NA	glycosyl transferase family protein	0.21	0.69	164	151	136	128	131	149	136	160	157	163	178	151
PA3547	algL	alginate lyase	0.54	0.69	46	57	35	33	22	49	42	63	66	72	32	33
PA3673	plsB	glycerol-3-phosphate acyltransferase	0.15	0.69	2288	2127	1988	2247	1832	1885	2184	2159	2037	2294	2149	2423
PA5149	NA	hypothetical protein	-0.19	0.69	538	516	602	594	571	641	601	515	430	537	488	590
PA1270	NA	hypothetical protein	0.21	0.69	210	193	174	193	163	168	178	216	184	190	204	235
PA1555	ccoP2	cytochrome C oxidase cbb3-type subunit CcoP	-0.27	0.69	5979	5125	6691	7334	6190	6548	5746	5144	4485	5599	4668	7670
PA2904	cobI	precorrin-2 C(20)-methyltransferase	0.33	0.69	71	75	58	53	62	59	67	80	78	58	97	58
PA3281	NA	hypothetical protein	0.22	0.69	309	313	267	256	276	270	343	270	327	370	302	257
PA4267	rpsG	30S ribosomal protein S7	0.18	0.69	31857	35329	29652	34174	27238	27545	32943	36545	36499	32800	28611	34159
PA4777	pmrB	two-component regulator system signal sensor kinase PmrB	-0.25	0.69	806	876	1002	1002	1062	944	1099	881	648	846	863	710
PA5221	NA	2-octaprenyl-3-methyl-6-methoxy-1,4-benzoquinol hydroxylase	-0.22	0.69	407	342	436	450	381	478	353	369	305	360	410	450
PA0074	ppkA	serine/threonine protein kinase PpkA	-0.21	0.7	414	380	459	432	385	561	398	385	357	447	397	396
PA0818	NA	hypothetical protein	0.22	0.7	133	117	107	104	101	117	113	124	114	134	123	142
PA1114	NA	hypothetical protein	0.2	0.7	347	301	283	321	261	267	309	271	323	356	340	344
PA1174	napA	nitrate reductase catalytic subunit	1	0.7	4620	4099	2177	2148	2110	2275	2108	8087	2101	2275	9744	1840
PA1831	NA	hypothetical protein	0.21	0.7	2199	2450	2011	1882	2277	1874	2410	2175	2765	2168	2516	1913
PA1879	NA	hypothetical protein	-0.23	0.7	219	237	267	252	255	293	266	256	189	213	248	197
PA2098	NA	esterase	-0.69	0.7	10	10	16	17	21	11	2	13	15	7	12	10
PA3024	NA	carbohydrate kinase	-0.25	0.7	221	216	259	309	245	224	258	214	175	217	245	200
PA3174	NA	transcriptional regulator	-0.34	0.7	112	89	128	85	144	154	92	103	71	116	111	108
PA3219	NA	hypothetical protein	0.44	0.7	64	80	53	76	52	31	80	94	66	52	63	76
PA3295	NA	HIT family protein	0.17	0.7	1710	1948	1628	1675	1543	1667	1915	1759	2171	1770	1752	1607
PA3579	NA	glycerol kinase	0.19	0.7	280	286	249	264	256	226	256	333	270	263	294	284
PA0679	NA	hypothetical protein	0.42	0.7	48	37	32	36	35	26	35	45	32	32	58	53
PA4814	fadH2	2,4-dienoyl-CoA reductase	-0.42	0.7	45	64	73	52	61	105	54	75	62	45	44	47
PA2436	NA	hypothetical protein	-0.21	0.7	260	254	297	299	262	331	298	260	205	271	254	256
PA3901	fecA	Fe(III) dicitrate transporter FecA	-0.53	0.7	288	497	565	369	898	428	547	445	499	287	373	206
PA4740	pnp	polynucleotide phosphorylase	-0.23	0.7	21315	25478	27522	26793	32683	23091	25706	26749	23978	23598	22161	18185
PA3537	argF	ornithine carbamoyltransferase	-0.16	0.7	1503	1568	1720	1615	1856	1691	1675	1505	1523	1395	1740	1374
PA4410	ddlB	D-alanine--D-alanine ligase	-0.14	0.7	825	735	863	915	855	819	764	749	692	836	793	847
PA2889	atuD	citronellyl-CoA dehydrogenase	0.19	0.7	595	542	497	516	466	508	528	559	538	573	504	709
PA1621	NA	hydrolase	0.22	0.7	414	458	374	324	394	403	428	414	532	405	474	362
PA1687	speE	polyamine aminopropyltransferase	0.16	0.7	427	469	401	411	421	370	453	438	515	411	426	443
PA4154	NA	hypothetical protein	0.21	0.7	216	239	197	161	224	205	251	216	251	225	219	205
PA0538	dsbB	disulfide bond formation protein	-0.38	0.7	577	635	787	1253	551	555	628	625	653	593	586	551
PA0357	mutM	formamidopyrimidine-DNA glycosylase	-0.15	0.71	610	683	717	676	717	757	740	661	647	593	640	596
PA1073	braD	branched-chain amino acid ABC transporter permease BraD	0.36	0.71	1554	1147	1050	1126	860	1163	1109	1142	1189	1182	2237	1244
PA1709	popD	translocator outer membrane protein PopD	-0.17	0.71	244	248	275	269	250	308	238	249	256	263	240	229
PA3718	NA	major facilitator superfamily transporter	0.18	0.71	628	564	525	536	502	536	567	601	523	567	584	732
PA4945	miaA	tRNA delta(2)-isopentenylpyrophosphate transferase	-0.48	0.71	6041	5406	7962	14148	5242	4495	4785	5401	6031	5594	6911	5616
PA5115	NA	hypothetical protein	-0.34	0.71	33	35	43	43	40	47	38	42	27	35	30	35
PA0111	NA	hypothetical protein	0.65	0.71	82	159	77	52	121	58	118	133	225	66	127	52
PA0423	pasP	hypothetical protein	0.22	0.71	6490	7025	5796	6253	5925	5212	5470	7499	8106	6563	7149	5758
PA0939	NA	hypothetical protein	0.76	0.71	257	123	113	130	107	101	104	118	148	543	118	111
PA1368	NA	hypothetical protein	0.25	0.71	790	733	641	741	557	624	558	788	852	796	691	883
PA1370	NA	hypothetical protein	0.29	0.71	896	662	640	737	614	568	610	645	732	854	762	1071
PA1423	bdlA	biofilm dispersion protein	0.29	0.71	2785	3253	2463	2465	2293	2631	2847	3304	3607	3014	3479	1862
PA1730	NA	hypothetical protein	-0.18	0.71	1148	1274	1367	1339	1500	1261	1270	1158	1394	1222	1203	1018
PA1784	NA	hypothetical protein	-0.19	0.71	604	511	637	584	695	631	459	501	572	603	585	624
PA1873	NA	hypothetical protein	0.23	0.71	621	564	506	530	390	597	588	602	503	673	624	567
PA1918	NA	hypothetical protein	-0.43	0.71	35	43	53	63	37	58	55	41	33	34	48	24
PA1972	NA	hypothetical protein	0.19	0.71	143	152	129	121	136	131	164	155	138	149	145	136
PA2020	NA	transcriptional regulator	0.15	0.71	573	521	495	456	534	496	492	520	553	575	578	566
PA2125	NA	aldehyde dehydrogenase	-0.73	0.71	21	28	41	14	47	61	20	31	32	8	26	31
PA3473	NA	chloramphenicol-sensitive protein RarD	-0.3	0.71	150	179	203	159	253	196	228	151	158	155	161	133
PA4130	NA	sulfite/nitrite reductase	-0.34	0.71	9146	7675	10621	8564	7632	15667	8030	7928	7068	9168	8162	10109
PA4309	pctA	chemotactic transducer PctA	0.33	0.71	5035	6638	4642	4812	4502	4612	5889	6090	7935	4973	6633	3497
PA4310	pctB	chemotactic transducer PctB	0.51	0.71	5566	9514	5288	5896	4848	5121	6138	15111	7293	5807	6985	3906
PA4335	NA	hypothetical protein	0.19	0.71	247	230	209	208	209	210	239	210	242	224	230	288
PA4442	cysN	bifunctional sulfate adenylyltransferase subunit 1/adenylylsulfate kinase	0.51	0.71	7316	10316	6186	4996	8519	5044	10278	7262	13409	8238	10122	3589
PA5365	phoU	phosphate uptake regulatory protein PhoU	-0.37	0.71	1255	1614	1850	2659	1411	1480	1733	1663	1447	1245	1545	974
PA5343	NA	hypothetical protein	0.25	0.71	158	178	140	123	129	168	218	155	160	158	164	153
PA2200	NA	hypothetical protein	-0.18	0.71	343	371	402	394	353	458	367	346	400	334	359	335
PA1634	kdpB	potassium-transporting ATPase subunit B	0.41	0.71	44	56	38	38	42	34	38	74	57	42	36	54
PA2054	cynR	DNA-binding transcriptional regulator CynR	0.23	0.71	154	174	140	141	156	123	191	145	187	146	165	150
PA2551	NA	transcriptional regulator	-0.25	0.71	748	563	783	744	911	694	585	606	496	797	748	698
PA3440a	NA	type III effector protein	-0.13	0.71	651	595	683	678	685	685	560	579	646	655	654	642
PA2173a	NA	hypothetical protein	-0.29	0.71	54	51	65	66	68	60	57	53	44	42	65	53
PA2578	NA	acetyltransferase	-0.19	0.71	165	182	197	176	205	211	176	180	190	167	179	148
PA3637	pyrG	CTP synthetase	0.11	0.71	10405	11130	9992	9932	10097	9947	10805	10653	11933	10024	10322	10871
PA3806	NA	23S rRNA (adenine(2503)-C(2))-methyltransferase RlmN	0.15	0.71	6026	6243	5544	6085	5064	5484	5857	6225	6646	6259	5402	6417
PA4156	NA	TonB-dependent receptor	-0.25	0.71	2331	1916	2529	2261	2761	2565	2078	2196	1474	2601	2092	2300
PA1517	NA	hypothetical protein	-0.14	0.71	1095	1114	1219	1073	1254	1329	1161	1089	1092	1095	1171	1018
PA2437	NA	hypothetical protein	0.6	0.71	17	18	12	4	17	14	22	17	14	18	20	14
PA4099	NA	hypothetical protein	-0.78	0.71	9	14	21	15	26	22	13	28	3	10	7	11
PA2183	NA	hypothetical protein	0.58	0.71	45	35	26	16	18	46	27	30	49	50	31	52
PA2184	NA	hypothetical protein	0.36	0.71	129	157	112	94	110	130	115	138	219	105	131	152
PA0600	NA	two-component sensor	-0.13	0.71	1066	1129	1201	1106	1236	1260	1204	1054	1129	1083	1008	1107
PA0979	NA	hypothetical protein	0.24	0.71	116	107	94	97	91	95	99	95	128	102	132	115
PA1040	NA	hypothetical protein	-0.21	0.71	181	193	217	191	241	220	185	229	165	175	173	194
PA3298	NA	hypothetical protein	-0.55	0.71	14	16	21	17	14	33	22	14	11	13	12	15
PA3628	NA	esterase	-0.16	0.71	623	674	722	774	728	664	686	638	696	578	592	698
PA3943	NA	hypothetical protein	-0.16	0.71	258	264	292	275	319	282	248	253	292	269	243	262
PA4165	NA	transcriptional regulator	0.31	0.71	94	88	75	69	97	59	83	107	75	88	107	88
PA4753	NA	hypothetical protein	0.29	0.71	1213	1170	976	1221	918	788	860	1249	1400	1094	1425	1120
PA1602	NA	oxidoreductase	-0.21	0.71	388	332	418	381	402	469	348	376	271	403	380	381
PA0032	NA	transcriptional regulator	-0.19	0.71	254	231	276	293	243	293	209	257	228	235	273	254
PA0205	NA	ABC transporter permease	-0.36	0.71	69	72	90	91	96	82	57	57	101	58	55	93
PA0374	ftsE	cell division protein FtsE	-0.18	0.71	629	513	646	620	662	656	503	526	509	607	657	623
PA0650	trpD	anthranilate phosphoribosyltransferase	-0.19	0.71	534	618	657	654	662	654	675	502	676	561	525	515
PA0763	mucA	sigma factor AlgU negative regulator MucA	0.12	0.71	2962	2853	2671	2531	2682	2801	2759	2734	3066	3019	2729	3139
PA0917	kup	potassium transport system protein kup	0.16	0.71	1191	1370	1146	1214	1150	1075	1327	1315	1467	1234	1249	1091
PA0920	NA	hypothetical protein	0.58	0.71	3927	1713	1886	2058	1589	2009	1771	1812	1556	1988	5501	4293
PA1422	gbuR	protein GbuR	0.19	0.71	656	772	625	622	647	604	734	704	877	593	731	644
PA1788	NA	hypothetical protein	0.22	0.71	585	650	528	519	527	539	564	549	838	578	558	620
PA1837a	NA	hypothetical protein	0.22	0.71	805	961	759	684	850	744	937	819	1127	750	811	853
PA1840	NA	hypothetical protein	0.3	0.71	425	534	390	439	407	324	428	515	660	437	499	339
PA2011	liuE	3-hydroxy-3-isohexenylglutaryl-CoA/hydroxy- methylglutaryl-CoA lyase	-0.17	0.71	386	367	424	395	428	448	414	351	337	404	341	414
PA2299	NA	transcriptional regulator	0.23	0.71	573	424	427	440	432	408	428	437	408	569	556	596
PA2328	NA	hypothetical protein	-0.24	0.71	318	234	328	332	351	301	232	245	224	329	292	333
PA2621	NA	ATP-dependent Clp protease adapter protein Clp	-0.17	0.71	597	580	661	662	721	601	571	533	635	557	674	560
PA2651	NA	hypothetical protein	0.22	0.71	1445	1609	1309	1469	1150	1309	1566	1600	1661	1457	1740	1139
PA2685	NA	hypothetical protein	-0.17	0.71	2826	3205	3399	3264	3454	3478	3776	2938	2900	2859	2713	2906
PA2808	ptrA	repressor PtrA	-0.29	0.71	59	63	75	81	89	56	59	58	73	62	63	52
PA3095	xcpZ	type II secretion system protein M	-0.29	0.71	72	83	94	82	96	104	108	77	63	70	71	74
PA3251	NA	hypothetical protein	-0.24	0.71	219	262	283	226	336	288	265	239	284	210	233	214
PA3260	NA	transcriptional regulator	-0.18	0.71	600	546	648	580	705	659	607	506	527	663	556	581
PA3530	NA	hypothetical protein	0.36	0.71	1410	1311	1062	952	1484	751	974	1164	1794	1233	1500	1496
PA3563	fruR	FruR family transcriptional regulator	0.17	0.71	408	359	341	325	366	332	350	343	385	372	411	440
PA3638	NA	tRNA(Ile)-lysidine synthase	-0.25	0.71	222	211	257	275	256	241	277	188	167	219	200	249
PA4344	NA	hydrolase	-0.17	0.71	536	480	570	604	499	608	452	522	466	567	514	527
PA4540	NA	hypothetical protein	-0.33	0.71	92	100	121	91	165	106	82	126	91	99	94	83
PA4752	ftsJ	cell division protein FtsJ	-0.14	0.71	3485	3634	3921	4031	3839	3892	4195	3395	3310	3503	3379	3573
PA4760	dnaJ	molecular chaperone DnaJ	-0.17	0.71	1133	1067	1235	1258	1175	1271	1136	1087	977	1060	1013	1325
PA4795	NA	hypothetical protein	-0.41	0.71	35	23	39	39	39	39	25	29	15	43	29	33
PA4798	NA	hypothetical protein	-0.26	0.71	351	429	466	414	510	474	492	407	390	360	418	274
PA4994	NA	acyl-CoA dehydrogenase	-0.2	0.71	224	264	279	264	292	282	277	273	242	239	239	194
PA5014	glnE	bifunctional glutamine-synthetase adenylyltransferase/deadenyltransferase	-0.14	0.71	1219	1167	1315	1294	1370	1280	1310	1114	1079	1158	1311	1187
PA5099	NA	transporter	-0.14	0.71	540	515	581	633	555	557	502	550	494	545	566	510
PA5236	NA	CDP-6-deoxy-delta-3,4-glucoseen reductase	0.16	0.71	551	514	475	509	414	501	517	497	527	592	497	562
PA5261	algR	alginate biosynthesis regulatory protein AlgR	0.14	0.71	1618	1655	1482	1441	1380	1626	1520	1592	1853	1638	1553	1664
PA5439	NA	glucose-6-phosphate 1-dehydrogenase	-0.15	0.71	679	694	760	752	767	761	757	701	623	655	756	625
PA4030	NA	hypothetical protein	-0.14	0.71	396	383	428	427	412	444	407	356	386	391	420	378
PA2160	NA	glycosyl hydrolase	-0.15	0.72	465	489	527	535	492	553	490	492	486	521	428	447
PA0017	NA	Ribosomal RNA small subunit methyltransferase B	-0.16	0.72	289	261	309	291	330	307	259	264	260	268	318	283
PA0108	coIII	cytochrome C oxidase subunit III	0.55	0.72	639	1064	581	463	793	487	605	697	1889	635	687	596
PA0125	NA	hypothetical protein	-0.36	0.72	52	41	60	47	80	54	41	43	38	40	60	57
PA0303	spuG	polyamine transporter PotH	0.12	0.72	3210	3292	2987	3307	2831	2822	3298	3304	3274	3261	2963	3406
PA0306	NA	transcriptional regulator	-0.16	0.72	269	257	293	290	273	315	269	259	243	261	255	291
PA0319	NA	hypothetical protein	-0.15	0.72	1445	1542	1656	1583	1867	1517	1533	1430	1663	1527	1422	1388
PA0391	NA	hypothetical protein	0.49	0.72	2491	1256	1335	1368	1417	1220	1255	1240	1274	2956	3108	1408
PA0408	pilG	pilus biosynthesis/twitching motility protein PilG	0.24	0.72	16832	12819	12528	14744	12062	10777	11316	13831	13310	16325	17284	16885
PA0438	codB	cytosine permease	0.21	0.72	257	281	232	250	204	241	338	257	247	279	241	250
PA0566	NA	hypothetical protein	0.16	0.72	203	196	179	180	185	171	210	196	182	199	196	213
PA0583	NA	hypothetical protein	0.27	0.72	463	605	443	425	461	443	529	595	691	488	540	361
PA0951a	NA	hypothetical protein	-0.3	0.72	2326	3241	3415	4159	3535	2550	3270	2931	3524	2404	2397	2176
PA0954	NA	acylphosphatase	-0.31	0.72	473	688	719	711	816	631	845	558	661	443	454	522
PA1269	NA	transcriptional regulator	0.3	0.72	386	430	332	330	351	316	384	525	381	318	535	305
PA1643a	NA	aldehyde-activating protein	0.16	0.72	401	408	363	362	387	340	360	435	428	366	401	435
PA2012	liuD	methylcrotonyl-CoA carboxylase subunit alpha	-0.18	0.72	764	730	846	916	799	823	851	721	618	779	691	823
PA2153	glgB	1,4-alpha-glucan branching protein GlgB	-0.2	0.72	243	240	277	250	327	254	277	218	224	246	252	230
PA2258	ptxR	HTH-type transcriptional regulator PtxR	0.23	0.72	238	216	194	158	208	215	187	259	201	237	224	254
PA2371	NA	ClpA/B-type protease	0.44	0.72	990	1480	912	576	1161	999	1259	1366	1817	1108	1228	633
PA2377	NA	hypothetical protein	0.14	0.72	311	310	281	254	295	294	325	311	295	306	320	307
PA2558	NA	transporter	0.21	0.72	239	267	220	227	253	181	258	280	263	213	246	259
PA2860	NA	hypothetical protein	-0.14	0.72	3410	2973	3528	3488	3616	3481	3024	2876	3018	3485	3091	3654
PA2864	NA	hypothetical protein	0.16	0.72	624	632	562	611	496	579	551	644	700	602	644	627
PA3385	amrZ	alginate and motility regulator Z	0.17	0.72	11802	10023	9696	10607	9363	9118	9010	10735	10325	11555	12448	11403
PA3388	NA	S-adenosylmethionine-dependent methyltransferase RcsF	0.28	0.72	98	125	91	91	90	92	116	118	142	119	78	97
PA3442	NA	aliphatic sulfonates ABC transporter ATP-binding subunit	-0.43	0.72	62	61	83	96	91	61	94	48	43	56	83	46
PA3733	NA	hypothetical protein	-0.11	0.72	725	745	796	773	823	791	772	700	763	763	731	681
PA3973	NA	transcriptional regulator	-0.37	0.72	346	462	523	430	712	427	477	350	558	302	448	287
PA4116	bphO	heme oxygenase BphO	-0.21	0.72	248	285	308	250	342	334	282	276	299	267	259	218
PA4311	NA	hypothetical protein	-0.14	0.72	846	759	886	895	888	875	748	802	728	904	768	866
PA4480	mreC	rod shape-determining protein MreC	0.65	0.72	1955	3692	1801	1945	1721	1737	1984	7455	1638	1978	1816	2072
PA4495	NA	hypothetical protein	0.36	0.72	2965	3049	2350	2160	2315	2576	1965	3162	4021	3993	2040	2862
PA4502	NA	ABC transporter	-0.17	0.72	7821	8996	9479	8214	10656	9567	9302	8331	9356	8106	8033	7324
PA4879	NA	hypothetical protein	-0.12	0.72	600	566	635	653	608	645	528	560	610	587	615	599
PA5184	NA	chorismate mutase	0.19	0.72	248	256	221	221	227	215	226	249	294	221	287	238
PA5194	NA	hypothetical protein	0.21	0.72	526	534	458	459	503	411	462	484	654	456	574	546
PA5241	ppx	exopolyphosphatase	0.11	0.72	2461	2653	2372	2444	2269	2401	2710	2506	2742	2492	2517	2375
PA5333	NA	hypothetical protein	0.17	0.72	572	541	494	545	462	474	481	524	619	551	538	627
PA5418	soxA	sarcosine oxidase subunit alpha	0.26	0.72	2110	2188	1798	1540	1855	1998	1750	2142	2671	2165	2518	1646
PA3354	NA	hypothetical protein	-0.23	0.72	206	252	267	243	265	293	236	281	238	186	192	240
PA2275	NA	alcohol dehydrogenase	-0.3	0.72	52	71	76	66	84	77	73	81	61	52	52	53
PA1604	NA	hypothetical protein	-0.1	0.72	1925	1825	2013	1960	1914	2164	1800	1847	1828	1924	1971	1879
PA2376	NA	transcriptional regulator	-0.2	0.72	758	715	848	718	992	833	841	702	601	769	762	743
PA4197	bfiS	protein BfiS	0.18	0.72	228	208	193	175	190	213	189	221	213	232	224	228
PA4319	NA	hypothetical protein	0.16	0.72	564	573	507	544	419	558	587	585	547	600	548	544
PA0693	exbB2	transporter ExbB	-0.31	0.72	58	66	77	61	75	95	57	74	67	49	73	53
PA4769	NA	transcriptional regulator	-0.14	0.72	484	497	540	523	570	527	487	480	524	429	502	521
PA2730	NA	hypothetical protein	0.24	0.72	2900	2313	2208	2523	2134	1966	1897	2480	2562	2784	2660	3255
PA3287	NA	hypothetical protein	0.31	0.72	335	259	239	261	223	234	223	288	266	257	289	458
PA0228	pcaF	beta-ketoadipyl CoA thiolase	0.38	0.72	44	55	38	31	41	41	62	63	39	31	47	53
PA0287	gpuP	3-guanidinopropionate transporter	0.24	0.72	83	90	73	64	77	78	89	91	90	88	93	68
PA0614	NA	hypothetical protein	-0.39	0.72	23	25	32	37	31	27	27	32	15	24	21	25
PA1142	NA	transcriptional regulator	0.25	0.72	172	157	139	127	128	160	138	156	176	142	208	165
PA1651	NA	transporter	0.14	0.72	558	605	529	514	554	520	567	620	629	553	599	522
PA3037	NA	hypothetical protein	-0.34	0.72	34	46	50	54	42	54	49	54	34	40	32	31
PA3407	hasAp	heme acquisition protein HasA	0.44	0.72	228	168	146	140	123	175	120	157	227	196	148	341
PA0086	NA	hypothetical protein	0.23	0.72	246	204	192	194	195	186	197	194	220	263	194	282
PA3158	wbpB	UDP-N-acetyl-2-amino-2-deoxy-D-glucuronate oxidase	0.19	0.72	8590	8415	7428	8689	6880	6715	6887	8574	9784	8864	8061	8844
PA3524	gloA1	lactoylglutathione lyase	0.21	0.72	1339	1165	1081	1232	1076	935	997	1205	1293	1209	1273	1535
PA4547	pilR	two-component response regulator PilR	-0.14	0.72	755	720	813	720	872	847	768	688	705	801	720	744
PA0764	mucB	sigma factor AlgU regulator MucB	0.14	0.72	2106	2072	1902	1903	1794	2008	1878	2034	2305	2141	1941	2237
PA1264	NA	transcriptional regulator	-0.3	0.72	56	57	70	55	77	76	56	71	43	60	59	47
PA2321	NA	gluconokinase	-0.19	0.72	251	220	269	230	284	293	212	216	233	239	273	241
PA3070	NA	hypothetical protein	-0.12	0.72	1112	1065	1183	1144	1260	1146	1061	1137	996	1167	1117	1053
PA3303a	NA	hypothetical protein	-0.49	0.72	20	36	39	41	51	26	36	29	43	25	21	15
PA3339	plpD	patatin-like protein	0.16	0.72	565	556	502	509	432	566	530	608	530	554	590	552
PA3910	eddA	extracelullar DNA degradation protein EddA	-0.23	0.72	208	212	247	314	199	226	232	222	182	211	215	197
PA4303	tadZ	hypothetical protein	-0.22	0.72	456	424	513	412	508	619	459	437	376	454	397	516
PA4435	NA	acyl-CoA dehydrogenase	0.24	0.72	1619	2065	1555	1482	1778	1406	2203	1665	2327	1654	1733	1471
PA4529	coaE	dephospho-CoA kinase	-0.17	0.72	432	418	477	474	492	465	470	381	403	391	407	497
PA4806	NA	transcriptional regulator	0.47	0.72	480	306	283	284	256	310	304	314	299	296	812	331
PA5471	NA	hypothetical protein	0.18	0.72	1645	1502	1394	1568	1195	1417	1619	1535	1353	1623	1516	1797
PA0009	glyQ	glycine--tRNA ligase subunit alpha	0.13	0.72	1550	1596	1441	1499	1357	1466	1483	1571	1733	1605	1409	1637
PA0010	tag	DNA-3-methyladenine glycosidase I	0.15	0.72	378	359	332	336	301	358	382	340	356	349	396	388
PA0085	hcp1	protein secretion apparatus assembly protein	0.35	0.72	745	588	524	599	408	565	409	597	757	747	548	939
PA0169	NA	hypothetical protein	0.27	0.72	211	186	164	188	133	173	131	224	201	204	203	227
PA0295	NA	polyamine binding protein	-0.14	0.72	1645	1536	1751	1872	1561	1821	1592	1594	1423	1692	1518	1724
PA0298	spuB	glutamine synthetase	-0.11	0.72	2798	2677	2953	3118	2853	2889	2536	2744	2751	2978	2594	2823
PA0339	NA	hypothetical protein	0.23	0.72	196	166	154	162	137	163	163	200	134	206	209	175
PA0574	NA	hypothetical protein	0.48	0.72	2370	3178	1988	2095	1835	2034	1830	5719	1984	2871	2075	2165
PA0602	NA	ABC transporter	-0.2	0.72	562	676	710	637	796	696	763	597	668	577	534	576
PA0816	NA	transcriptional regulator	0.24	0.72	96	81	76	71	80	75	76	98	70	91	97	101
PA1178	oprH	PhoP/Q and low Mg2+ inducible outer membrane protein H1	0.29	0.72	22877	18791	17008	18824	13892	18307	15367	18169	22837	22307	17374	28950
PA1196	NA	transcriptional regulator	-0.12	0.72	890	894	967	986	938	977	923	950	808	838	907	926
PA1307	NA	hypothetical protein	-0.19	0.72	831	851	958	769	1144	961	907	822	825	813	902	777
PA1345	NA	hypothetical protein	0.15	0.72	332	323	295	285	295	304	311	359	300	361	333	301
PA1415	NA	hypothetical protein	-0.25	0.72	169	174	204	177	213	222	167	200	154	147	219	141
PA1508	NA	hypothetical protein	0.17	0.72	501	609	492	473	522	482	562	631	634	512	491	500
PA1553	ccoO1	cbb3-type cytochrome C oxidase subunit II	0.17	0.72	4600	4347	3975	3869	3991	4065	4075	4078	4888	4593	3871	5335
PA1646	NA	chemotaxis transducer	0.26	0.72	798	980	740	611	851	759	861	898	1182	798	946	651
PA1731	NA	hypothetical protein	-0.19	0.72	294	356	370	369	392	350	346	334	387	287	330	264
PA1876	NA	ABC transporter ATP-binding protein/permease	0.2	0.72	830	686	660	644	633	703	575	773	711	820	764	905
PA1939	NA	hypothetical protein	0.19	0.72	11667	10075	9516	11104	8305	9139	9330	10210	10686	12022	10301	12679
PA1941	NA	hypothetical protein	-0.16	0.72	3094	2636	3204	3185	3182	3245	2832	2697	2379	2998	2913	3372
PA1982	exaA	quinoprotein ethanol dehydrogenase	0.56	0.72	3617	5942	3232	1777	3888	4029	3758	5358	8711	3573	5378	1901
PA2128	cupA1	fimbrial subunit CupA1	0.25	0.72	242	183	178	164	160	210	182	209	158	248	249	229
PA2219	opdE	transcriptional regulator OpdE	0.14	0.72	460	455	416	396	389	463	465	460	442	488	437	456
PA2332	NA	transcriptional regulator	0.24	0.72	183	165	147	176	126	140	178	151	167	145	214	190
PA2364	NA	hypothetical protein	0.22	0.72	418	509	397	418	413	360	449	458	619	402	456	397
PA2494	mexF	resistance-nodulation-cell division (RND) multidrug efflux transporter MexF	0.22	0.72	4852	5736	4540	3788	5498	4333	5425	5310	6473	4528	5424	4605
PA2522	czcC	outer membrane protein CzcC	0.36	0.72	104	94	77	87	57	88	115	114	53	117	97	100
PA2584	pgsA	CDP-diacylglycerol--glycerol-3-phosphate 3-phosphatidyltransferase	0.15	0.72	1340	1296	1188	1389	1097	1078	1316	1226	1346	1326	1281	1414
PA2652	NA	methyl-accepting chemotaxis protein	0.36	0.72	2388	3362	2245	2262	2322	2152	2967	3258	3861	2412	3291	1462
PA2664	fhp	flavohemoprotein	0.15	0.72	303	275	261	247	285	251	277	263	285	292	307	308
PA2676	NA	type II secretion system protein	0.23	0.72	108	118	97	79	114	97	115	119	122	100	101	122
PA2690	NA	transposase	0.76	0.72	17	15	10	5	20	4	13	8	23	20	12	21
PA2699	NA	hypothetical protein	-0.26	0.72	138	178	189	155	217	195	169	155	209	124	144	148
PA2763	NA	hypothetical protein	0.22	0.72	393	459	364	432	334	327	409	436	533	429	406	344
PA2842	NA	hypothetical protein	0.2	0.72	242	271	223	181	255	233	259	256	299	229	240	256
PA2871	NA	hypothetical protein	-0.18	0.72	294	284	327	272	362	345	297	254	300	312	283	286
PA2872	NA	hypothetical protein	-0.23	0.72	103	91	115	112	123	110	104	100	70	106	97	107
PA2910	NA	manganese efflux pump MntP	0.22	0.72	181	187	158	133	167	174	156	210	195	204	175	164
PA3031	NA	hypothetical protein	0.25	0.72	3682	3444	3004	3257	3120	2633	2405	3684	4245	3957	3444	3646
PA3104	xcpP	type II secretion system protein N	-0.23	0.72	2663	1989	2732	2708	2717	2770	2169	2054	1743	2622	2395	2972
PA3135	NA	transcriptional regulator	0.21	0.72	236	270	219	220	204	233	246	299	266	225	278	205
PA3237	NA	hypothetical protein	0.33	0.72	722	736	580	708	399	634	497	895	815	568	817	781
PA3424	NA	hypothetical protein	-0.25	0.72	68	88	93	94	92	91	79	100	86	60	70	73
PA3428	NA	hypothetical protein	0.36	0.72	62	90	59	74	59	44	96	76	96	64	71	51
PA3544	algE	alginate production protein AlgE	0.42	0.72	84	85	63	57	52	80	63	120	72	118	52	82
PA3651	cdsA	phosphatidate cytidylyltransferase	0.17	0.72	288	308	264	225	301	267	311	321	292	310	282	271
PA3684	NA	hypothetical protein	-0.21	0.72	199	191	225	182	231	262	218	165	189	197	204	194
PA3726	NA	hypothetical protein	-0.2	0.72	350	415	439	424	461	432	483	355	405	359	380	311
PA3773	NA	hypothetical protein	-0.7	0.72	17	24	33	23	23	54	36	31	5	12	19	21
PA3777	xseA	exodeoxyribonuclease VII large subunit	0.22	0.72	326	288	264	291	257	245	219	313	332	337	320	321
PA3799	NA	GTPase Der	-0.11	0.72	1702	1705	1842	1878	1894	1754	1666	1659	1789	1708	1555	1845
PA4015	NA	hypothetical protein	0.22	0.72	723	815	660	612	775	594	680	791	975	713	808	648
PA4260	rplB	50S ribosomal protein L2	0.48	0.72	57372	78891	49011	42869	48431	55733	46726	49902	140044	47926	52083	72107
PA4273	rplA	50S ribosomal protein L1	0.15	0.72	21878	20477	19145	20537	18443	18455	18411	20908	22111	20086	24323	21224
PA4436	NA	transcriptional regulator	0.18	0.72	833	800	722	794	581	790	865	795	741	848	873	777
PA4461	NA	ABC transporter ATP-binding protein	-0.11	0.72	4007	3732	4180	4062	4408	4072	3698	3912	3585	4300	3868	3854
PA4551	pilV	type 4 fimbrial biogenesis protein PilV	-0.29	0.72	559	698	770	596	1070	645	669	634	791	531	609	538
PA4602	glyA3	serine hydroxymethyltransferase	0.13	0.72	3203	3102	2883	2744	3199	2705	2899	3124	3283	2968	3418	3222
PA4725	cbrA	two-component sensor CbrA	-0.13	0.72	3236	2886	3343	3483	3276	3270	3075	2913	2671	3329	3105	3274
PA4822	NA	hypothetical protein	0.97	0.72	146	71	56	53	61	54	65	91	58	49	335	55
PA4894	NA	hypothetical protein	-0.6	0.72	9	13	17	18	16	18	20	17	4	11	10	7
PA5012	waaF	heptosyltransferase II	0.44	0.72	674	929	592	624	550	602	621	577	1590	682	609	730
PA5104	NA	hypothetical protein	0.27	0.72	88	80	70	85	59	65	69	77	94	88	76	101
PA5133	NA	hypothetical protein	-0.15	0.72	731	630	755	802	713	751	648	645	598	698	731	765
PA5234	NA	oxidoreductase	-0.14	0.72	330	337	367	342	397	362	364	317	330	340	322	328
PA5258	NA	hypothetical protein	0.11	0.72	1165	1079	1042	1065	1019	1042	1072	1039	1127	1160	1123	1210
PA5407	NA	hypothetical protein	0.33	0.72	94	139	92	83	98	96	143	136	137	101	110	70
PA5436	NA	acetyl-CoA carboxylase subunit alpha	-0.14	0.72	6729	7128	7658	7195	7604	8174	7673	6670	7041	6640	7544	6002
PA5527	NA	hypothetical protein	-0.22	0.72	763	747	880	736	1146	759	767	716	758	777	824	687
PA5539	NA	GTP cyclohydrolase	0.48	0.72	59	83	51	72	39	41	129	73	46	61	55	63
PA5560	atpB	ATP synthase subunit A	0.16	0.72	29755	29468	26585	31234	24335	24188	27682	29265	31458	30267	27227	31771
PA1343	NA	hypothetical protein	0.17	0.73	566	460	455	456	438	473	461	439	479	586	564	548
PA0023	qor	oxygen-dependent quinone oxidoreductase	-0.16	0.73	401	395	444	407	450	474	387	375	424	396	352	455
PA2946	NA	hypothetical protein	-0.26	0.73	526	409	559	497	624	557	510	375	341	461	539	578
PA3725	recJ	single-stranded-DNA-specific exonuclease RecJ	-0.14	0.73	517	566	595	561	623	602	568	552	577	572	503	475
PA0139	ahpC	alkyl hydroperoxide reductase	0.25	0.73	11826	10590	9450	10587	8566	9198	8289	12433	11049	9156	12255	14068
PA0293	aguB	N-carbamoylputrescine amidohydrolase	-0.24	0.73	171	165	198	190	164	240	169	158	168	204	175	136
PA0790	NA	hypothetical protein	-0.29	0.73	162	164	200	176	255	169	204	166	123	166	190	131
PA1325	NA	hypothetical protein	0.3	0.73	86	70	64	67	69	55	66	54	91	89	96	75
PA2467	foxR	anti-sigma factor FoxR	0.2	0.73	197	191	169	158	170	178	223	164	185	185	179	227
PA2903	cobJ	precorrin-3 methylase CobJ	-0.25	0.73	84	91	104	107	98	106	79	104	90	62	99	89
PA2923	hisJ	histidine ABC transporter substrate-binding protein HisJ	0.5	0.73	22	35	20	14	22	23	31	50	24	20	21	25
PA4338	NA	acyltransferase	0.12	0.73	6891	6110	5969	6150	5958	5797	6146	6404	5780	7301	6638	6734
PA4810	fdnI	nitrate-inducible formate dehydrogenase subunit gamma	0.31	0.73	1241	1726	1199	1346	1126	1125	1397	1416	2363	1283	1180	1258
PA4992	NA	hypothetical protein	-0.14	0.73	423	422	465	451	493	449	465	407	395	414	400	456
PA5004	NA	glycosyl transferase family protein	0.13	0.73	1052	952	914	945	837	961	1001	976	879	1058	1024	1073
PA4073	NA	aldehyde dehydrogenase	-0.17	0.73	246	243	275	254	276	296	256	255	218	219	238	282
PA4244	rplO	50S ribosomal protein L15	0.21	0.73	24386	26602	22040	27241	17941	20938	25226	26354	28226	25115	20759	27283
PA5386	cdhA	3-hydroxybutyryl-CoA dehydrogenase	-0.49	0.73	18	22	28	16	35	34	18	27	20	15	26	12
PA2226	NA	hypothetical protein	0.41	0.73	183	195	142	127	177	122	123	151	311	163	244	142
PA0943	NA	hypothetical protein	0.52	0.73	6273	4902	3887	3807	4954	2900	3069	7636	4003	3524	10826	4470
PA2989	NA	hypothetical protein	-0.18	0.73	630	678	740	633	880	706	710	617	706	683	611	596
PA0564	NA	transcriptional regulator	-0.2	0.73	185	219	231	246	213	233	187	243	229	174	188	192
PA2221	NA	hypothetical protein	0.17	0.73	1619	1406	1341	1393	1129	1499	1389	1478	1349	1750	1583	1525
PA0599	NA	hypothetical protein	-0.16	0.73	318	290	340	317	374	329	301	314	254	329	312	312
PA2134	NA	hypothetical protein	-0.23	0.73	107	124	135	144	147	115	106	125	141	112	93	117
PA3841	exoS	exoenzyme S	-0.12	0.73	663	679	729	676	744	767	709	654	676	615	705	669
PA4663	moeB	molybdopterin biosynthesis protein MoeB	0.19	0.73	193	207	174	199	143	181	198	224	197	207	181	191
PA4724	NA	glutamyl-Q tRNA(Asp) synthetase	-0.19	0.73	246	290	304	265	309	337	313	268	289	231	244	262
PA4467	NA	hypothetical protein	0.33	0.73	546	480	408	441	370	413	432	438	570	437	381	821
PA0561	NA	hypothetical protein	0.14	0.73	1105	1096	998	1161	904	928	1073	1104	1109	1180	1076	1060
PA0866	aroP2	aromatic amino acid transporter AroP	0.2	0.73	5578	4544	4415	4952	3682	4610	4793	4668	4171	5576	5278	5879
PA1284	NA	acyl-CoA dehydrogenase	0.92	0.73	507	243	198	172	212	210	209	173	348	188	1128	205
PA1549	NA	cation-transporting P-type ATPase	-0.23	0.73	920	731	970	1002	925	984	868	776	548	922	904	935
PA2581	NA	hypothetical protein	0.12	0.73	2851	2759	2588	2679	2491	2596	2641	2718	2918	2956	2550	3046
PA3241	NA	hypothetical protein	-0.21	0.73	389	449	484	407	512	532	543	420	382	403	386	378
PA3604	erdR	response regulator ErdR	-0.14	0.73	612	580	657	655	667	648	560	534	647	663	621	551
PA3811	hscB	co-chaperone HscB	0.14	0.73	2452	2554	2264	2323	2248	2220	2474	2356	2831	2599	2108	2649
PA4768	smpB	SsrA-binding protein	0.18	0.73	1304	1262	1132	1262	1036	1098	1211	1155	1422	1512	1103	1298
PA4911	NA	branched-chain amino acid ABC transporter permease	0.28	0.73	148	184	136	135	146	128	194	145	215	129	126	190
PA5369	pstS	phosphate ABC transporter substrate-binding protein	-0.31	0.73	3151	4072	4462	5482	3837	4068	4117	4322	3776	3292	4037	2126
PA0332	NA	hypothetical protein	0.24	0.73	172	188	152	164	151	142	223	158	184	162	211	141
PA3957	NA	short-chain dehydrogenase	0.26	0.73	180	182	151	134	153	167	163	181	201	189	226	126
PA5135	NA	hypothetical protein	-0.23	0.73	318	286	353	335	340	383	361	274	222	309	285	359
PA1068	NA	heat shock protein	-0.14	0.73	677	615	711	667	796	671	587	628	629	696	673	662
PA4143	NA	toxin transporter	0.27	0.73	507	407	378	458	303	374	373	491	357	513	413	595
PA4419	ftsL	cell division protein FtsL	0.28	0.73	302	211	211	264	169	200	197	218	218	312	301	293
PA5342	NA	transcriptional regulator	0.23	0.74	130	113	104	120	85	106	111	99	129	127	123	139
PA1336	NA	two-component sensor	-0.19	0.74	747	802	886	766	1100	790	723	816	866	689	786	765
PA1857	NA	hypothetical protein	-0.14	0.74	342	325	368	372	394	337	338	319	318	320	339	367
PA4374	NA	resistance-nodulation-cell division (RND) efflux membrane fusion protein	0.15	0.74	961	929	853	936	794	829	1028	878	882	952	867	1062
PA3588	NA	porin	-0.28	0.74	80	80	97	83	89	118	81	75	84	86	97	57
PA2217	NA	aldehyde dehydrogenase	-0.38	0.74	53	61	74	53	80	90	60	84	41	36	59	64
PA3157	NA	acetyltransferase	0.15	0.74	7813	7495	6890	8016	5922	6733	7375	7297	7813	8485	7236	7719
PA3983	NA	hypothetical protein	0.13	0.74	2728	2744	2496	2778	2218	2492	2461	2853	2919	2795	2719	2670
PA4283	recD	exodeoxyribonuclease V subunit alpha	-0.23	0.74	530	672	705	587	802	726	794	642	580	521	558	511
PA0963	aspS	aspartate--tRNA ligase	0.14	0.74	11420	11502	10421	11481	9441	10342	11538	10944	12025	11345	10167	12750
PA3089a	NA	1-aminocyclopropane-1-carboxylate deaminase	0.29	0.74	87	71	65	75	74	47	80	62	72	82	78	101
PA1932	NA	hydroxylase molybdopterin-containing subunit	-0.24	0.74	132	169	177	149	209	172	187	151	168	140	134	121
PA0150	NA	transmembrane sensor	-0.36	0.74	45	67	71	62	57	94	66	59	77	36	46	52
PA1219	NA	hypothetical protein	-0.41	0.74	30	22	35	30	40	34	31	21	15	19	33	37
PA2154	NA	hypothetical protein	0.24	0.74	61	68	54	54	56	53	62	70	71	63	60	59
PA3356	NA	hypothetical protein	-0.1	0.74	1639	1506	1691	1654	1695	1724	1513	1443	1562	1590	1601	1727
PA3464	NA	hypothetical protein	-0.16	0.74	206	238	248	259	239	245	253	244	216	214	203	201
PA4634	NA	hypothetical protein	-0.16	0.74	232	240	264	274	282	237	264	218	239	227	253	215
PA5529	NA	sodium/proton antiporter	0.12	0.74	3037	2815	2701	2899	2442	2764	2825	2831	2789	2966	2943	3201
PA4245	rpmD	50S ribosomal protein L30	0.25	0.74	9521	9837	8113	11020	5955	7364	8245	10591	10676	9868	10034	8660
PA0318	NA	hypothetical protein	0.12	0.74	508	492	458	468	423	484	473	514	489	509	477	537
PA0477	NA	transcriptional regulator	-0.39	0.74	168	128	194	160	115	307	120	155	110	153	161	189
PA0789	NA	amino acid permease	0.18	0.74	3732	4314	3540	3254	3712	3653	3921	3888	5135	3991	3868	3337
PA0829	NA	hydrolase	0.23	0.74	119	118	101	86	117	101	130	94	130	134	106	118
PA2361	NA	hypothetical protein	0.13	0.74	1320	1404	1244	1121	1372	1240	1363	1338	1510	1279	1400	1281
PA2362	NA	hypothetical protein	0.33	0.74	113	138	100	83	136	81	127	114	175	139	113	87
PA2747a	NA	hypothetical protein	-0.16	0.74	281	250	298	303	314	277	271	254	225	286	297	261
PA2832	tpm	thiopurine S-methyltransferase	0.14	0.74	289	273	255	268	260	238	252	271	297	280	287	302
PA3472	NA	hypothetical protein	0.12	0.74	3885	4271	3757	3982	3731	3557	3987	4303	4522	3688	3938	4029
PA3549	algJ	alginate o-acetylase AlgJ	0.39	0.74	50	49	38	43	43	28	41	63	44	66	31	53
PA4448	hisD	histidinol dehydrogenase	0.33	0.74	1958	1455	1359	1276	1420	1380	1438	1355	1572	1468	2930	1476
PA5061	NA	hypothetical protein	0.6	0.74	2054	1036	1023	1086	982	999	1083	986	1038	1087	993	4081
PA5550	glmR	GlmR transcriptional regulator	0.24	0.74	942	1118	869	950	745	912	862	1054	1437	1019	858	949
PA2486	NA	hypothetical protein	0.19	0.75	963	1026	872	911	974	733	895	944	1238	939	1023	926
PA3422	NA	hypothetical protein	-0.2	0.75	196	228	244	230	281	222	208	252	224	216	207	165
PA3837	NA	ABC transporter permease	0.17	0.75	518	495	449	510	403	433	469	539	476	474	475	603
PA4337	NA	hypothetical protein	0.15	0.75	316	338	294	327	271	285	370	334	310	301	321	326
PA4384	NA	hypothetical protein	-0.23	0.75	86	93	105	112	106	98	109	77	92	71	102	86
PA5155	NA	amino acid ABC transporter permease	0.15	0.75	370	343	322	346	311	310	351	332	347	348	347	415
PA0267	NA	hypothetical protein	-0.19	0.75	242	269	293	262	351	267	275	238	296	218	256	253
PA1847	NA	Fe/S biogenesis protein NfuA	0.13	0.75	3432	3608	3226	3428	2947	3303	3535	3413	3878	3413	3156	3728
PA1894	NA	hypothetical protein	0.32	0.75	944	720	665	727	578	689	672	694	792	748	691	1392
PA2841	NA	enoyl-CoA hydratase	0.13	0.75	312	298	278	284	278	272	292	287	315	289	332	313
PA3036	NA	hypothetical protein	0.47	0.75	46	59	38	25	36	52	84	66	27	45	45	47
PA4247	rplR	50S ribosomal protein L18	0.38	0.75	16125	11445	10587	12078	9399	10284	9999	12162	12174	25737	11317	11321
PA0304	spuH	polyamine transporter PotI	0.15	0.75	2439	2314	2135	2280	1945	2181	2448	2058	2436	2348	2180	2790
PA0383	NA	hypothetical protein	-0.13	0.75	618	589	659	663	610	704	633	579	554	570	656	627
PA2633	NA	hypothetical protein	-0.16	0.75	2554	2846	3023	2832	3414	2821	3108	2594	2837	2798	2605	2259
PA2637	nuoA	NADH-quinone oxidoreductase subunit A	0.29	0.75	992	703	691	788	619	667	515	762	832	903	910	1162
PA5040	pilQ	type 4 fimbrial biogenesis outer membrane protein PilQ	0.09	0.75	11929	12422	11451	12231	10749	11374	12758	12034	12473	12166	11599	12023
PA0098	NA	3-oxoacyl-ACP synthase	0.26	0.75	82	83	69	59	89	60	84	95	68	86	74	84
PA0270	NA	hypothetical protein	-0.26	0.75	196	169	218	200	251	204	170	162	175	186	143	258
PA0504	bioD	ATP-dependent dethiobiotin synthetase BioD	0.23	0.75	100	83	78	90	71	74	87	76	86	95	97	108
PA1139	NA	hypothetical protein	0.26	0.75	90	80	71	52	78	83	87	75	77	104	85	81
PA2102	NA	hypothetical protein	0.21	0.75	144	121	115	127	96	121	128	129	106	147	148	137
PA2993	NA	hypothetical protein	-0.13	0.75	866	862	944	962	920	950	930	922	733	839	886	874
PA3650	dxr	1-deoxy-D-xylulose 5-phosphate reductoisomerase	0.1	0.75	808	808	753	749	740	771	826	798	800	819	858	746
PA3994	NA	epoxide hydrolase	0.21	0.75	110	97	90	86	91	92	88	100	104	120	116	93
PA4482	gatC	aspartyl/glutamyl-tRNA amidotransferase subunit C	-0.17	0.75	1398	1449	1606	1753	1671	1393	1661	1371	1314	1561	1428	1204
PA5026	NA	hypothetical protein	-0.31	0.75	517	740	780	671	988	682	839	634	746	545	619	388
PA5157	NA	transcriptional regulator	0.22	0.75	437	454	383	381	393	375	405	419	537	456	526	329
PA5204	argA	N-acetylglutamate synthase	0.11	0.75	900	884	828	842	844	799	863	841	947	835	933	932
PA0916	NA	ribosomal protein S12 methylthiotransferase RimO	1.1	0.75	1697	8346	2349	1659	3620	1768	11725	2399	10915	1659	2029	1404
PA1322	NA	TonB-dependent receptor	-0.24	0.75	82	90	102	107	100	98	94	111	66	72	90	83
PA3286	NA	3-oxoacyl-ACP synthase	0.12	0.75	2367	2513	2247	2160	2359	2222	2293	2466	2781	2329	2498	2273
PA3757	NA	transcriptional regulator	-0.21	0.75	183	183	212	174	241	221	222	176	151	201	171	177
PA1504	NA	transcriptional regulator	-0.13	0.75	542	521	585	635	598	520	540	511	511	498	584	545
PA1868	xqhA	secretion protein XqhA	0.27	0.75	85	103	79	86	84	67	87	126	97	76	101	79
PA2010	NA	transcriptional regulator	-0.2	0.75	167	171	193	193	187	199	161	166	185	141	150	211
PA2222	NA	hypothetical protein	0.3	0.75	491	597	443	402	556	371	467	559	765	503	596	374
PA2422	NA	hypothetical protein	-0.23	0.75	71	90	94	93	94	96	79	100	92	65	80	67
PA2703	NA	hypothetical protein	-0.24	0.75	72	76	88	85	102	76	62	75	90	79	61	77
PA2937	NA	hypothetical protein	-0.2	0.75	353	406	437	356	534	422	441	388	389	335	390	334
PA3053	NA	hydrolase	-0.13	0.75	884	856	954	868	1025	968	907	915	746	856	890	904
PA3820	secF	preprotein translocase subunit SecF	0.19	0.75	3722	3246	3051	3750	2531	2871	3024	3171	3542	3713	3521	3930
PA4101	bfmR	protein BfmR	-0.27	0.75	141	105	149	141	160	144	95	135	84	151	123	148
PA4233	NA	major facilitator superfamily transporter	0.12	0.75	891	840	798	812	753	830	858	779	884	847	878	949
PA4747	secG	preprotein translocase subunit SecG	0.37	0.75	2559	1961	1750	1890	1813	1546	1601	1907	2375	1731	4069	1876
PA4779	NA	hypothetical protein	0.59	0.75	285	592	291	251	326	295	336	307	1134	278	356	220
PA5474	NA	metalloprotease	0.57	0.75	882	1739	885	819	952	884	3379	900	938	881	873	893
PA5537	NA	hypothetical protein	0.27	0.75	85	85	70	81	50	80	72	106	78	83	82	90
PA0806	NA	hypothetical protein	0.26	0.75	76	106	76	74	81	73	114	96	109	73	78	79
PA1852	NA	hypothetical protein	0.24	0.75	1308	1252	1085	1157	1134	964	897	1197	1661	1331	1175	1419
PA2270	NA	transcriptional regulator	0.29	0.75	91	85	73	87	66	65	62	104	90	70	101	102
PA2834	NA	transcriptional regulator	-0.17	0.75	344	363	400	361	468	370	400	343	347	310	388	335
PA2932	morB	morphinone reductase	0.34	0.75	103	83	73	73	51	96	83	87	78	80	88	141
PA4041	NA	hypothetical protein	-0.18	0.75	147	160	173	152	173	194	157	157	165	159	152	130
PA4494	roxS	sensor histidine kinase RoxS	-0.15	0.75	8239	7395	8663	9468	8256	8264	8107	7768	6309	8053	8221	8444
PA0964	pmpR	transcriptional regulator PmpR	0.14	0.76	3186	3448	3013	3121	3188	2730	3213	3206	3924	3033	3222	3303
PA2722	NA	hypothetical protein	0.19	0.76	182	194	166	147	194	156	165	210	206	194	170	183
PA3161	himD	integration host factor subunit beta	0.16	0.76	6526	6066	5617	6113	5890	4849	5412	5963	6822	6273	5976	7327
PA4027	NA	hypothetical protein	-0.15	0.76	698	613	729	724	789	674	635	659	544	669	680	746
PA4624	NA	hypothetical protein	0.34	0.76	1620	1334	1171	1278	902	1332	1008	1847	1148	1558	1159	2143
PA4675	NA	TonB-dependent receptor	-0.13	0.76	1054	962	1101	1069	1135	1100	997	853	1037	1000	1085	1077
PA2018	NA	multidrug efflux protein	0.14	0.76	340	337	307	331	291	299	340	356	315	307	378	334
PA0124	NA	hypothetical protein	-0.22	0.76	245	224	272	284	253	280	255	209	208	236	192	308
PA0164	NA	gamma-glutamyltranspeptidase	-0.21	0.76	141	147	167	148	172	182	177	152	113	124	155	142
PA1780	nirD	assimilatory nitrite reductase small subunit	-0.45	0.76	34	51	58	56	45	72	73	33	47	50	31	22
PA5390	NA	acetylornithine deacetylase	-0.21	0.76	74	76	86	83	86	90	70	81	76	74	64	83
PA1541	NA	drug efflux transporter	-0.15	0.76	1096	1145	1244	1234	1240	1259	1104	1228	1103	1210	1187	890
PA0646	NA	hypothetical protein	-0.16	0.76	1471	1722	1786	1800	1604	1954	1570	1748	1848	1577	1505	1332
PA0581	NA	glycerol-3-phosphate acyltransferase PlsY	0.22	0.76	324	271	256	278	257	234	215	311	286	309	370	292
PA1818	ldcA	lysine-specific pyridoxal 5'-phosphate-dependent carboxylase LdcA	0.11	0.76	1281	1405	1242	1220	1186	1320	1458	1341	1415	1333	1238	1272
PA4455	NA	ABC transporter permease	0.74	0.76	2259	5272	2250	2306	2113	2329	2516	10280	3019	2239	2087	2452
PA0045	NA	hypothetical protein	-0.21	0.76	240	211	260	274	203	303	197	233	201	246	213	261
PA1594	NA	hypothetical protein	0.2	0.76	277	300	251	260	265	227	264	267	370	250	322	259
PA2248	bkdA2	2-oxoisovalerate dehydrogenase subunit beta	-0.13	0.76	6883	6150	7116	7357	6829	7161	6108	6256	6085	7016	6114	7518
PA3614	NA	hypothetical protein	-0.1	0.76	3259	3230	3483	3709	3090	3649	3149	3356	3185	3215	3296	3266
PA3835	NA	hypothetical protein	0.24	0.76	114	101	91	86	88	100	73	117	114	110	106	125
PA4065	NA	hypothetical protein	-0.23	0.76	127	132	152	121	169	166	161	118	116	107	135	140
PA4690a	NA	paraquat-inducible protein A	0.14	0.76	898	965	847	952	783	805	906	919	1070	870	923	900
PA0776	NA	hypothetical protein	0.25	0.76	193	156	147	130	163	149	126	203	138	182	191	206
PA2039	NA	hypothetical protein	-0.18	0.76	261	270	300	328	316	257	293	296	219	254	272	256
PA2192	NA	hypothetical protein	-0.5	0.76	9	13	15	14	13	19	14	13	11	12	11	5
PA2737	NA	hypothetical protein	0.18	0.76	7231	6703	6147	7204	4913	6323	6174	6553	7383	7396	6501	7795
PA2758	NA	transcriptional regulator	0.21	0.76	243	194	189	193	183	191	157	222	201	251	220	258
PA4117	bphP	phytochrome BphP	-0.1	0.76	2597	2602	2783	2725	2745	2881	2784	2490	2532	2806	2553	2432
PA4469	NA	hypothetical protein	0.58	0.76	1221	1274	836	952	752	805	733	717	2372	868	563	2233
PA5249	NA	hypothetical protein	0.15	0.76	365	394	341	376	316	329	398	347	438	381	376	339
PA5273	NA	hypothetical protein	-0.1	0.76	533	530	571	556	570	587	515	547	527	552	550	497
PA3166	pheA	bifunctional chorismate mutase/prephenate dehydratase	-0.08	0.77	2968	3086	3198	3317	3190	3088	3203	3108	2946	2901	2984	3017
PA0588	NA	hypothetical protein	1.49	0.77	41903	62110	18469	9236	36164	10008	10580	161851	13900	99890	15890	9930
PA2608	NA	hypothetical protein	0.15	0.77	234	240	212	205	200	231	273	226	220	235	247	220
PA3141	wbpM	nucleotide sugar epimerase/dehydratase WbpM	0.09	0.77	11045	10850	10318	10956	9769	10229	11243	10403	10905	11299	10516	11319
PA4645	NA	hypoxanthine-guanine phosphoribosyltransferase	0.54	0.77	877	2037	1000	985	1131	884	1292	3555	1265	822	880	929
PA4861	NA	ABC transporter ATP-binding protein	-0.3	0.77	31	36	41	29	50	44	38	35	34	30	31	32
PA5561	atpI	ATP synthase subunit I	0.21	0.77	1867	1440	1425	1642	1231	1402	1486	1406	1428	1804	1641	2155
PA2344	mtlZ	fructokinase	-0.45	0.77	20	21	28	19	27	38	26	26	10	26	14	21
PA2500	NA	major facilitator superfamily transporter	-0.36	0.77	43	67	71	52	92	68	70	79	52	44	48	37
PA3711	NA	transcriptional regulator	0.25	0.77	104	119	93	91	78	111	106	114	139	117	115	81
PA3780	NA	hypothetical protein	0.23	0.77	129	106	101	106	114	83	121	96	103	121	118	149
PA4620	NA	hypothetical protein	0.21	0.77	137	142	120	129	127	105	126	127	173	134	121	157
PA0346	NA	hypothetical protein	-0.36	0.77	27	31	37	23	49	39	31	37	24	28	30	24
PA0656	NA	HIT family protein	0.23	0.77	626	858	632	615	706	576	754	853	967	606	580	692
PA0665	NA	iron-sulfur cluster insertion protein ErpA	-0.15	0.77	1111	1183	1273	1112	1283	1424	1240	1052	1258	1063	1042	1227
PA1241	NA	transcriptional regulator	0.18	0.77	191	157	154	166	159	137	158	158	154	192	187	194
PA1271	NA	tonB-dependent receptor	0.12	0.77	1140	1098	1032	1017	1017	1062	1208	1053	1034	1117	1059	1245
PA1768	NA	hypothetical protein	-0.1	0.77	2965	2959	3187	3145	3378	3037	3129	2925	2824	3250	2870	2775
PA4522	ampD	N-acetyl-anhydromuranmyl-L-alanine amidase	0.19	0.77	291	317	266	270	270	258	278	355	319	356	273	243
PA4524	nadC	nicotinate-nucleotide pyrophosphorylase	0.12	0.77	417	440	395	397	427	360	435	455	429	401	420	431
PA4632	NA	hypothetical protein	-0.13	0.77	1030	954	1082	1033	1082	1132	960	867	1036	1036	948	1105
PA4803	NA	hypothetical protein	-0.13	0.77	587	626	664	690	607	695	696	563	619	623	573	563
PA4947	amiB	N-acetylmuramoyl-L-alanine amidase	-0.12	0.77	6879	6439	7248	7170	7304	7269	7093	6398	5827	7574	6617	6445
PA2317	NA	oxidoreductase	-0.16	0.77	177	159	187	182	184	196	169	164	143	180	183	167
PA2870	NA	hypothetical protein	0.11	0.77	895	909	833	845	812	842	882	942	901	884	996	803
PA4025	NA	ethanolamine ammonia-lyase small subunit	0.32	0.77	589	698	514	472	593	478	431	609	1055	519	678	571
PA0328	NA	hypothetical protein	0.15	0.77	733	687	638	708	540	666	657	715	690	822	672	703
PA0969	tolQ	translocation protein TolQ	0.15	0.77	5632	6438	5445	5961	5118	5255	5755	6296	7264	5882	5383	5631
PA0973	oprL	peptidoglycan associated lipoprotein OprL	0.14	0.77	18026	18590	16579	18822	14854	16062	16866	18261	20643	17730	16685	19664
PA1042	NA	hypothetical protein	0.21	0.77	157	177	145	130	182	123	195	157	180	156	164	151
PA1186	NA	hypothetical protein	0.33	0.77	31	42	29	25	36	26	38	46	42	28	28	37
PA2964	pabC	4-amino-4-deoxychorismate lyase	-0.13	0.77	508	456	530	504	525	561	487	477	404	492	507	526
PA3495	nth	endonuclease III	-0.14	0.77	300	293	327	301	341	339	264	287	328	278	296	325
PA3553	arnC	undecaprenyl-phosphate 4-deoxy-4-formamido-L-arabinose transferase	0.19	0.77	577	495	471	537	409	467	517	476	492	605	478	649
PA3865a	NA	hypothetical protein	0.47	0.77	376	174	199	167	235	194	169	175	180	233	545	349
PA4257	rpsC	30S ribosomal protein S3	0.22	0.77	58801	57950	50173	62360	41710	46450	53030	64826	55993	73339	53845	49218
PA4515	NA	hydroxylase	0.12	0.77	960	1014	911	833	1001	899	989	964	1090	937	974	969
PA5262	algZ	alginate biosynthesis protein AlgZ/FimS	0.13	0.77	2552	2712	2401	2554	2405	2245	2469	2585	3083	2761	2462	2434
PA1813	NA	hydroxyacylglutathione hydrolase	0.1	0.77	493	486	457	443	468	460	479	481	499	505	477	498
PA4258	rplV	50S ribosomal protein L22	-0.17	0.77	19098	21722	23026	27482	20154	21441	21306	22609	21251	21614	18701	16977
PA4639	NA	hypothetical protein	-0.11	0.77	1018	1015	1096	1070	1046	1173	1023	926	1095	1030	962	1063
PA4756	carB	carbamoyl phosphate synthase large subunit	-0.22	0.77	12205	12131	14216	15328	10102	17218	11683	10547	14164	10787	12650	13177
PA5190	NA	nitroreductase	0.18	0.77	1306	1018	1023	1058	921	1091	969	1089	996	1361	1354	1205
PA5398	dgcA	dimethylglycine catabolism protein DgcA	0.29	0.77	3315	4030	3006	2624	3117	3277	3458	3872	4760	3659	4231	2056
PA0173	NA	chemotaxis response regulator protein-glutamate methylesterase	0.16	0.77	350	319	300	276	304	321	282	318	358	323	382	345
PA0207	NA	transcriptional regulator	-0.19	0.77	285	288	326	344	266	368	346	279	238	300	280	274
PA2629	purB	adenylosuccinate lyase	0.11	0.77	2624	2832	2528	2481	2717	2386	2597	2968	2932	2536	2661	2675
PA2962	tmk	thymidylate kinase	-0.22	0.77	161	135	173	143	204	173	135	149	122	135	165	182
PA3047	NA	D-alanyl-D-alanine carboxypeptidase	-0.12	0.77	1136	1031	1176	1205	1062	1261	1030	1042	1022	1112	1100	1196
PA0765	mucC	positive regulator for alginate biosynthesis MucC	-0.13	0.77	1896	2013	2138	2268	2160	1987	2292	1809	1938	1887	1807	1994
PA0056	NA	transcriptional regulator	-0.33	0.77	59	39	62	62	59	66	28	54	35	60	50	68
PA2276	NA	transcriptional regulator	-0.17	0.77	219	199	236	237	236	235	210	231	156	223	208	225
PA2487	NA	hypothetical protein	-0.57	0.77	20	27	35	15	53	38	32	23	27	19	34	9
PA0112	NA	hypothetical protein	0.49	0.77	250	437	245	163	371	200	348	352	610	227	373	151
PA0217	NA	transcriptional regulator	0.17	0.77	258	245	223	239	206	224	205	238	292	256	242	275
PA0687	NA	type II secretion system protein	0.62	0.77	15	19	11	9	7	17	29	19	9	14	22	8
PA1395	NA	hypothetical protein	0.24	0.77	153	163	133	136	133	132	106	191	191	165	141	153
PA2435	NA	cation-transporting P-type ATPase	0.18	0.77	237	229	205	217	176	222	269	233	184	230	242	238
PA2609	NA	hypothetical protein	-0.1	0.77	888	965	992	992	1009	976	964	957	975	947	854	863
PA2798	NA	two-component response regulator	0.08	0.77	6903	7288	6734	6745	6714	6742	7443	6890	7531	6860	6990	6860
PA3455	NA	hypothetical protein	-0.2	0.77	408	395	461	414	579	390	351	376	457	374	434	417
PA3758	NA	N-acetylglucosamine-6-phosphate deacetylase	-0.23	0.77	156	168	191	158	227	187	140	197	167	143	190	135
PA4637	NA	hypothetical protein	-0.34	0.77	421	493	578	455	822	458	513	430	537	416	581	267
PA5005	NA	carbamoyl transferase	0.13	0.77	8021	7878	7274	8212	6446	7164	7733	7551	8350	8175	7302	8584
PA5378	NA	hypothetical protein	0.31	0.78	5143	6690	4787	4080	4997	5285	5367	6350	8353	5901	6258	3270
PA0451a	NA	amino acid ABC transporter substrate-binding protein	0.19	0.78	378	460	366	305	405	388	455	435	490	374	425	335
PA0782	putA	bifunctional proline dehydrogenase/pyrroline-5-carboxylate dehydrogenase	-0.17	0.78	3833	3249	3988	4133	3734	4099	3291	3366	3089	3635	3286	4578
PA1682	NA	MFS metabolite transporter	0.16	0.78	274	258	239	202	262	253	242	272	260	251	291	282
PA3049	rmf	ribosome modulation factor	0.28	0.78	25736	26355	21506	18482	27901	18136	20060	22459	36545	23259	24021	29929
PA4183	NA	hypothetical protein	-0.18	0.78	167	178	195	216	202	167	182	166	185	148	190	162
PA0611	prtR	HTH-type transcriptional regulator PrtR	-0.15	0.78	418	423	468	428	542	434	384	430	454	421	458	375
PA1875	NA	hypothetical protein	-0.21	0.78	291	235	305	264	300	350	216	283	208	278	283	312
PA1975	NA	hypothetical protein	0.4	0.78	1918	2891	1827	1448	1966	2068	2291	2777	3605	2041	2714	998
PA2780	NA	hypothetical protein	-0.43	0.78	1037	1780	1895	1430	2847	1406	2013	1404	1924	1061	1378	672
PA3784	NA	hypothetical protein	-0.16	0.78	800	663	816	860	747	841	690	659	639	756	758	885
PA4640	mqoB	malate:quinone oxidoreductase	0.08	0.78	6540	6468	6132	6132	6084	6180	6174	6271	6958	6525	6202	6894
PA4776	pmrA	two-component regulator system response regulator PmrA	-0.23	0.78	372	374	436	475	381	453	508	301	313	355	411	350
PA5097	NA	amino acid permease	0.18	0.78	295	319	271	263	299	251	327	251	377	284	312	290
PA5187	NA	acyl-CoA dehydrogenase	-0.13	0.78	318	353	367	345	375	380	375	346	338	297	326	331
PA5516	pdxY	pyridoxamine kinase	-0.13	0.78	634	679	718	710	746	697	768	594	673	649	603	651
PA1484	NA	transcriptional regulator	0.15	0.78	289	260	247	258	229	255	229	260	291	278	292	296
PA1572	NA	hypothetical protein	-0.15	0.78	444	475	512	460	600	474	487	458	480	410	427	496
PA2707	NA	hypothetical protein	0.09	0.78	2651	2773	2547	2632	2605	2403	2689	2644	2986	2636	2671	2647
PA2790	NA	hypothetical protein	-0.15	0.78	547	588	629	645	700	541	528	605	630	567	513	562
PA4020	mpl	UDP-N-acetylmuramate:L-alanyl-gamma-D-glutamyl- meso-diaminopimelate ligase	0.4	0.78	843	1245	789	787	802	779	836	769	2129	845	731	952
PA4556	pilE	type 4 fimbrial biogenesis protein PilE	-0.45	0.78	635	1061	1159	702	1876	899	1324	823	1036	570	866	468
PA0022	NA	threonylcarbamoyl-AMP synthase	0.16	0.78	328	354	303	278	295	337	310	337	416	350	306	326
PA0479	NA	transcriptional regulator	-0.28	0.78	221	228	273	229	265	324	290	233	160	219	283	161
PA0568	NA	hypothetical protein	-0.25	0.78	128	128	153	124	193	142	167	126	91	131	127	125
PA0781	NA	hypothetical protein	-0.27	0.78	94	74	101	124	81	98	90	74	58	107	82	92
PA0965	ruvC	crossover junction endodeoxyribonuclease RuvC	-0.18	0.78	576	682	712	625	845	666	740	606	700	582	605	541
PA1254	NA	dihydrodipicolinate synthetase	-0.33	0.78	43	42	54	38	46	77	43	49	35	35	44	51
PA1318	cyoB	cytochrome o ubiquinol oxidase subunit I	0.14	0.78	1082	1199	1035	1130	920	1056	1226	1222	1148	1175	1104	968
PA1340	NA	amino acid ABC transporter permease	0.14	0.78	1947	1827	1707	1858	1612	1652	1695	1768	2018	1869	1735	2238
PA1431	rsaL	regulatory protein RsaL	-0.19	0.78	268	244	292	299	332	246	205	243	284	262	245	297
PA1762	NA	hypothetical protein	0.3	0.78	684	1066	708	596	829	700	970	921	1308	681	805	565
PA1984	exaC	NAD+ dependent aldehyde dehydrogenase ExaC	0.43	0.78	6485	10015	6108	4027	6792	7505	7885	9389	12773	6803	9437	3214
PA2108	NA	thiamine pyrophosphate protein	-0.18	0.78	143	145	163	158	160	170	175	121	139	129	147	153
PA2177	NA	sensor/response regulator hybrid protein	-0.11	0.78	540	551	589	570	650	546	534	547	571	545	532	543
PA2351	NA	ABC transporter permease	0.33	0.78	32	33	26	33	26	19	35	36	28	29	29	37
PA2781	NA	hypothetical protein	0.32	0.78	993	1183	874	686	1148	787	1008	1068	1472	884	1394	700
PA3958	NA	hypothetical protein	-0.15	0.78	616	521	632	611	634	653	540	526	498	635	674	539
PA3966	NA	hypothetical protein	-0.18	0.78	1184	1304	1406	1342	1643	1233	1246	1252	1415	1168	1378	1005
PA4055	ribC	riboflavin synthase subunit alpha	-0.1	0.78	745	708	777	813	784	735	716	710	698	775	737	724
PA4239	rpsD	30S ribosomal protein S4	0.17	0.78	32478	32098	28686	35276	24734	26049	29118	35821	31354	35455	30346	31634
PA5359	NA	hypothetical protein	0.29	0.78	227	312	220	182	257	222	299	246	390	196	283	202
PA1115	NA	hypothetical protein	0.71	0.78	4892	4454	2852	3816	2208	2531	8323	2705	2334	9355	2725	2596
PA1616	NA	hypothetical protein	-0.15	0.78	579	503	602	596	619	590	516	473	519	552	513	672
PA4107	NA	hypothetical protein	-0.39	0.78	22	29	34	33	26	42	19	39	30	17	28	22
PA4246	rpsE	30S ribosomal protein S5	0.18	0.78	20674	23625	19507	23360	16683	18479	20073	26869	23932	22040	20352	19630
PA5222	NA	hypothetical protein	-0.13	0.78	268	253	286	283	309	267	248	257	256	280	253	272
PA4728	folK	2-amino-4-hydroxy-6- hydroxymethyldihydropteridine pyrophosphokinase	-0.15	0.78	390	338	406	410	434	374	381	318	315	364	399	408
PA0239	NA	hypothetical protein	0.18	0.78	575	473	463	503	418	469	439	556	424	595	586	544
PA1047	NA	esterase	-0.13	0.78	630	626	688	669	691	706	717	621	539	585	675	630
PA4914	NA	transcriptional regulator	0.12	0.78	557	588	525	467	549	559	571	600	594	585	577	508
PA4921	NA	hypothetical protein	0.2	0.78	483	503	430	416	457	418	439	470	599	490	580	379
PA5230	NA	ABC transporter permease	-0.16	0.78	2994	2753	3219	3720	2726	3211	2681	3039	2539	3161	2614	3208
PA5461	NA	hypothetical protein	0.17	0.78	3095	2555	2514	2849	2332	2360	2308	2609	2747	2829	3154	3302
PA0080	NA	hypothetical protein	-0.18	0.78	319	276	337	330	305	376	280	293	253	312	272	374
PA0467	NA	hypothetical protein	-0.16	0.78	317	309	349	299	354	394	351	290	287	320	335	297
PA0657	NA	ATPase	-0.12	0.78	649	607	684	679	710	663	646	648	528	626	674	646
PA0886	NA	C4-dicarboxylate transporter	0.25	0.78	196	165	152	129	167	161	150	177	167	140	248	201
PA0968	NA	hypothetical protein	0.19	0.78	2406	3008	2380	2488	2600	2053	2932	2666	3427	2506	2404	2308
PA1319	cyoC	cytochrome o ubiquinol oxidase subunit III	0.24	0.78	178	208	163	188	133	168	262	184	180	212	174	148
PA1545	NA	hypothetical protein	0.28	0.78	635	792	588	480	681	603	798	656	923	608	850	447
PA1769	NA	phosphoenolpyruvate synthase regulatory protein	0.16	0.78	4628	3892	3821	4238	3452	3772	3474	4126	4076	4899	4699	4287
PA2032	NA	transcriptional regulator	0.12	0.78	924	846	813	841	736	862	855	836	846	885	875	1011
PA2087	NA	hypothetical protein	0.64	0.78	12	30	14	10	22	9	22	25	44	13	17	8
PA2482	NA	cytochrome C	-0.16	0.78	683	579	708	616	813	696	614	575	549	635	670	745
PA2541	NA	CDP-alcohol phosphatidyltransferase	0.14	0.78	663	568	560	578	526	577	527	564	613	646	679	663
PA3081	NA	hypothetical protein	-0.15	0.78	268	301	316	329	292	327	319	305	280	299	273	233
PA3643	lpxB	lipid-A-disaccharide synthase	-0.09	0.78	2234	2254	2386	2495	2371	2292	2454	2146	2162	2194	2218	2290
PA3678	NA	transcriptional regulator	-0.09	0.78	987	919	1018	1037	1002	1014	902	924	932	979	936	1045
PA3707	NA	hypothetical protein	0.17	0.78	250	284	237	230	238	242	272	246	333	247	233	270
PA3830	NA	transcriptional regulator	-0.24	0.78	140	148	169	147	144	217	141	186	118	144	136	139
PA3846	NA	hypothetical protein	-0.22	0.78	291	254	318	280	346	328	291	195	275	231	303	340
PA3865	NA	amino acid binding protein	-0.17	0.78	289	262	311	277	341	316	306	270	211	281	283	304
PA3867	NA	DNA invertase	0.14	0.78	1452	1232	1218	1293	1148	1213	1240	1217	1239	1587	1453	1316
PA4106	NA	hypothetical protein	0.28	0.78	46	49	39	48	35	35	43	59	44	38	56	45
PA4108	NA	cyclic di-GMP phosphodiesterase	-0.11	0.78	771	731	812	783	860	795	778	686	730	779	822	713
PA4404	NA	hypothetical protein	0.14	0.78	758	850	728	761	669	752	824	784	942	742	697	835
PA4627	NA	16S rRNA methyltransferase	-0.15	0.78	278	289	315	262	348	336	286	283	297	249	285	299
PA4872	NA	hypothetical protein	0.12	0.78	604	647	573	630	530	559	605	642	692	620	631	561
PA5150	NA	short-chain dehydrogenase	0.16	0.78	772	897	745	789	742	705	935	735	1022	752	786	779
PA5276	lppL	lipopeptide LppL	0.22	0.78	148	122	116	118	115	117	118	120	127	141	183	120
PA5285	NA	hypothetical protein	-0.17	0.78	787	877	935	813	1144	849	947	804	880	772	762	826
PA5332	crc	catabolite repression control protein	0.17	0.78	3356	3168	2906	3558	2342	2818	2907	3362	3236	3241	3289	3539
PA5403	NA	transcriptional regulator	0.34	0.78	182	113	117	137	130	84	87	124	128	180	157	210
PA1977	NA	hypothetical protein	0.35	0.78	79	109	73	47	82	91	88	114	125	65	110	64
PA4417	murE	UDP-N-acetylmuramoylalanyl-D-glutamate--2, 6-diaminopimelate ligase	0.26	0.78	1255	921	910	995	826	910	962	969	832	985	1665	1116
PA5308	lrp	leucine-responsive regulatory protein	0.14	0.78	729	800	692	748	650	679	694	802	905	752	757	678
PA0493	NA	acetyl-CoA carboxylase biotin carboxyl carrier protein subunit	-0.5	0.78	10	11	15	10	16	20	16	10	6	7	12	13
PA3379	NA	carbon-phosphorus lyase complex subunit	0.93	0.78	6	10	4	3	4	5	15	13	0	4	10	5
PA4561	ribF	bifunctional riboflavin kinase/FMN adenylyltransferase	0.16	0.78	896	927	816	774	842	831	926	849	1005	1097	778	813
PA0608	NA	phosphoglycolate phosphatase	-0.09	0.78	1161	1173	1239	1258	1178	1282	1258	1107	1153	1139	1183	1162
PA1476	ccmB	heme exporter protein CcmB	-0.13	0.78	460	450	500	440	550	509	495	447	408	435	458	488
PA3921	NA	transcriptional regulator	-0.1	0.78	2003	2009	2157	2072	2393	2007	2025	1898	2104	1914	1984	2111
PA4044	dxs	1-deoxy-D-xylulose-5-phosphate synthase	-0.07	0.78	2299	2245	2383	2284	2463	2403	2236	2215	2284	2338	2243	2315
PA4983	NA	two-component response regulator	-0.16	0.78	330	287	345	340	348	348	305	239	318	354	302	335
PA5306	NA	hypothetical protein	0.19	0.78	232	189	186	188	184	185	165	219	182	255	211	231
PA0106	coxA	cytochrome C oxidase subunit I	0.22	0.78	2033	2262	1842	1879	1905	1744	1679	2048	3060	1862	2004	2233
PA5389	cdhR	CdhR family transcriptional regulator	0.16	0.78	380	335	320	322	302	337	336	376	294	400	409	331
PA2163	NA	4-alpha-glucanotransferase	-0.38	0.78	115	206	208	200	215	210	260	165	194	124	74	147
PA5353	glcF	glycolate oxidase iron-sulfur subunit	-0.24	0.78	60	64	73	72	75	74	60	81	51	71	62	48
PA1268	NA	4-hydroxyproline 2-epimerase	-0.24	0.78	46	48	55	46	55	65	41	49	53	50	43	45
PA0360	NA	hypothetical protein	-0.14	0.78	563	621	651	595	687	670	665	554	643	521	618	552
PA0853	NA	oxidoreductase	-0.22	0.78	219	184	235	223	184	298	156	208	187	214	215	230
PA1611	NA	sensor/response regulator hybrid protein	-0.14	0.78	957	962	1057	1020	1168	981	1099	959	829	1000	980	893
PA2261	NA	2-ketogluconate kinase	-0.62	0.78	12	10	17	14	14	23	13	15	1	6	13	18
PA3743	trmD	tRNA (guanine-N(1)-)-methyltransferase	0.12	0.78	8594	10025	8542	9083	8253	8291	10541	9369	10167	8312	8680	8789
PA3832	holC	DNA polymerase III subunit chi	-0.2	0.78	80	86	95	85	94	106	86	84	87	65	84	90
PA4086	cupB1	fimbrial subunit CupB1	0.18	0.78	229	205	191	189	172	214	185	203	225	249	245	192
PA5092	hutI	imidazolonepropionase	-0.17	0.78	199	227	240	217	274	230	249	215	218	171	208	219
PA5349	NA	rubredoxin reductase	-0.15	0.78	823	928	971	933	909	1072	1070	858	856	839	753	877
PA0604	NA	ABC transporter	0.39	0.78	2305	2908	1990	1553	2698	1718	2366	2222	4136	1958	3551	1405
PA0919	NA	hypothetical protein	0.42	0.78	2366	1424	1414	1252	1461	1527	1419	1320	1533	4125	1546	1427
PA2909	NA	cobalt-precorrin-6x reductase	-0.42	0.78	17	16	23	30	25	13	16	22	10	18	14	20
PA3148	wbpI	UDP-2,3-diacetamido-2,3-dideoxy-D-glucuronate 2-epimeras	0.21	0.78	4032	3392	3216	4120	2654	2873	2884	3565	3727	3890	3962	4246
PA3631	NA	hypothetical protein	0.13	0.78	600	593	547	613	513	514	595	607	576	558	572	671
PA4896	NA	RNA polymerase sigma factor	0.13	0.78	363	336	320	338	336	284	326	332	349	356	392	341
PA5031	NA	short-chain dehydrogenase	-0.24	0.78	39	44	49	51	45	51	45	39	49	39	37	41
PA5141	hisA	1-(5-phosphoribosyl)-5-[(5- phosphoribosylamino)methylideneamino] imidazole-4-carboxamide isomerase	0.15	0.78	935	775	774	825	745	752	764	795	767	853	947	1005
PA1112a	NA	hypothetical protein	0.87	0.78	632	2203	776	806	781	743	4448	790	1371	637	693	566
PA3059	pelF	pellicle/biofilm biosynthesis glycosyltransferase PelF	0.44	0.78	276	178	168	206	108	189	184	215	134	251	145	431
PA1805	ppiD	peptidyl-prolyl cis-trans isomerase D	0.16	0.78	8226	6951	6800	7770	5950	6678	6687	7239	6928	8503	7349	8825
PA2337	mtlR	transcriptional regulator MtlR	-0.11	0.78	466	436	487	471	507	484	421	467	420	471	444	484
PA3521	NA	hypothetical protein	-0.37	0.78	47	55	66	78	58	61	59	76	30	61	31	48
PA5195	NA	heat shock protein	-0.28	0.78	35	40	46	41	60	37	46	37	37	35	37	34
PA5453	gmd	GDP-mannose 4,6-dehydratase	0.15	0.78	1427	1597	1366	1457	1260	1382	1388	1536	1866	1455	1448	1379
PA1976	ercS'	sensor histidine kinase	0.33	0.78	2211	3127	2126	1644	2348	2385	2539	2921	3922	2068	3084	1480
PA0277	NA	hypothetical protein	-0.16	0.78	196	192	217	191	255	206	189	208	178	185	193	211
PA0110	NA	hypothetical protein	0.52	0.78	156	335	171	99	263	152	275	236	495	125	221	122
PA1933	NA	hydroxylase large subunit	-0.22	0.78	255	256	297	225	341	327	285	208	275	274	284	208
PA5235	glpT	sn-glycerol-3-phosphate transporter	0.22	0.78	593	727	565	648	505	542	568	902	710	661	613	507
PA2546	NA	ring-cleaving dioxygenase	-0.21	0.79	92	86	104	107	105	100	97	91	71	76	86	115
PA4306	flp	type IVb pilin Flp	0.24	0.79	1405	1027	1028	1073	987	1023	1025	955	1101	1194	1172	1850
PA0612	ptrB	repressor PtrB	-0.32	0.79	137	86	140	132	125	163	68	107	84	103	164	145
PA0823	NA	hypothetical protein	-0.43	0.79	17	19	25	27	31	15	18	18	23	25	16	9
PA0849	trxB2	thioredoxin reductase	0.38	0.79	973	601	605	632	561	623	540	685	577	718	634	1567
PA1197	NA	NAD-dependent protein deacylase	-0.11	0.79	546	573	605	580	636	599	611	557	551	513	522	602
PA1796	folD	bifunctional 5,10-methylene-tetrahydrofolate dehydrogenase/ 5,10-methylene-tetrahydrofolate cyclohydrolase	-0.15	0.79	699	666	760	681	925	676	726	651	622	669	726	702
PA2385	pvdQ	acyl-homoserine lactone acylase PvdQ	0.21	0.79	1254	1568	1223	1019	1489	1162	1523	1543	1639	1295	1414	1052
PA3234	NA	acetate permease	0.26	0.79	2114	2684	2006	1967	2042	2009	2135	2111	3805	2058	1891	2392
PA3361	lecB	fucose-binding lectin PA-IIL	0.11	0.79	6286	5955	5672	5848	5898	5271	5559	6020	6284	6595	5632	6631
PA4874	NA	hypothetical protein	-0.2	0.79	116	125	139	105	166	145	134	117	125	117	107	125
PA2312a	NA	hypothetical protein	0.28	0.79	185	234	172	135	223	159	231	246	224	168	250	137
PA0598	NA	hypothetical protein	-0.16	0.79	390	453	470	444	478	488	523	425	413	361	434	376
PA1419	NA	transporter	0.2	0.79	189	192	165	144	172	181	169	182	227	209	211	146
PA3980	NA	(dimethylallyl)adenosine tRNA methylthiotransferase	0.08	0.79	3243	3311	3093	3243	3163	2873	3437	3133	3364	3271	3147	3310
PA4221	fptA	Fe(III)-pyochelin outer membrane receptor	-0.28	0.79	2972	4686	4640	4614	5042	4264	5007	4213	4837	2826	3673	2417
PA0582	folB	dihydroneopterin aldolase	0.28	0.79	177	231	167	133	175	193	181	226	285	181	220	129
PA0629	NA	hypothetical protein	-0.35	0.79	70	89	101	88	107	107	111	101	53	74	93	43
PA3247	NA	aminopeptidase	-0.08	0.79	1507	1500	1585	1615	1487	1652	1546	1494	1460	1524	1521	1476
PA4071	NA	hypothetical protein	-0.3	0.79	33	31	39	38	35	45	26	31	35	28	44	28
PA4288	NA	transcriptional regulator	-0.14	0.79	864	745	885	860	842	953	694	791	751	939	851	803
PA4662	murI	glutamate racemase	-0.12	0.79	321	303	340	309	358	355	303	294	313	297	342	323
PA4757	NA	leucine export protein LeuE	-0.09	0.79	942	963	1017	1044	1035	971	969	934	987	967	996	861
PA2007	maiA	maleylacetoacetate isomerase	-0.2	0.79	387	313	403	429	360	422	276	345	318	401	307	453
PA2075	NA	hypothetical protein	-0.28	0.79	125	141	161	131	163	189	162	144	118	158	138	78
PA0352	NA	transporter	0.11	0.79	550	561	516	518	502	527	565	555	563	503	606	541
PA0745	NA	enoyl-CoA hydratase	-0.16	0.79	536	527	593	501	702	576	588	466	528	498	550	559
PA1372	NA	hypothetical protein	0.22	0.79	4325	4559	3810	3860	4093	3477	3230	4257	6190	4438	4630	3907
PA1767	NA	hypothetical protein	0.12	0.79	6593	6417	5987	6752	5308	5901	6081	6546	6623	6854	5974	6951
PA1897	NA	hypothetical protein	0.2	0.79	1679	1303	1297	1402	1117	1370	1211	1352	1347	1548	1471	2019
PA2782	NA	hypothetical protein	-0.38	0.79	114	121	153	83	262	114	106	126	130	108	140	94
PA3044	NA	two-component sensor	0.2	0.79	243	245	212	167	234	236	287	243	204	207	277	245
PA3810	hscA	chaperone protein HscA	-0.09	0.79	2459	2559	2661	2516	2807	2661	2698	2541	2438	2475	2365	2536
PA4428	sspA	stringent starvation protein A	0.16	0.79	1519	1843	1505	1662	1313	1541	1933	1902	1695	1546	1417	1594
PA4737	NA	hypothetical protein	-0.15	0.79	640	702	745	834	665	737	678	724	703	649	539	733
PA4915	NA	chemotaxis transducer	0.1	0.79	2494	2445	2305	2274	2230	2411	2336	2471	2529	2654	2609	2218
PA4987	NA	transcriptional regulator	0.16	0.79	306	281	262	292	231	265	311	297	234	318	321	279
PA5078	NA	glucan biosynthesis protein G	0.08	0.79	4934	4810	4619	4826	4452	4579	4702	4802	4927	4959	4641	5202
PA0054	NA	RNA 2'-phosphotransferase-like protein	-0.17	0.79	333	290	351	371	307	375	331	301	239	350	294	354
PA0109	NA	hypothetical protein	0.28	0.79	239	276	212	165	260	210	249	194	386	252	273	194
PA0412	pilK	methyltransferase PilK	0.12	0.79	1938	1853	1749	1835	1530	1881	1932	1847	1781	1876	1829	2109
PA0627	NA	hypothetical protein	0.18	0.79	282	315	262	289	214	284	270	326	348	295	306	245
PA1162	dapE	succinyl-diaminopimelate desuccinylase	-0.14	0.79	422	431	468	389	503	512	413	451	428	407	444	414
PA1283	NA	transcriptional regulator	-0.19	0.79	400	361	433	467	350	481	394	403	285	388	426	386
PA1839	NA	RNA methyltransferase	-0.14	0.79	481	504	543	506	580	542	570	427	515	514	490	440
PA2491	NA	oxidoreductase	0.1	0.79	3221	3239	3006	2931	3227	2861	3132	3052	3533	2970	3450	3241
PA3173	NA	short-chain dehydrogenase	-0.12	0.79	539	507	567	540	598	562	510	470	539	493	549	575
PA3289	NA	hypothetical protein	0.34	0.79	435	318	296	299	277	313	292	351	310	355	253	695
PA3300	fadD2	long-chain-fatty-acid--CoA ligase	-0.11	0.79	1167	1232	1297	1283	1275	1333	1329	1069	1299	1175	1103	1225
PA4074	NA	transcriptional regulator	0.24	0.79	81	75	66	67	49	80	77	68	80	63	88	93
PA4398	NA	two-component sensor	-0.13	0.79	897	818	936	857	1002	950	798	871	785	822	876	994
PA4535	NA	hypothetical protein	-0.09	0.79	874	820	901	932	890	882	833	847	781	891	863	869
PA4568	rplU	50S ribosomal protein L21	0.19	0.79	22798	23807	20455	25627	16666	19073	19999	27449	23974	23873	20679	23843
PA0971	tolA	translocation protein TolA	0.09	0.79	3678	3501	3375	3642	3297	3187	3350	3476	3678	3597	3626	3811
PA4052	nusB	transcription antitermination protein NusB	0.38	0.79	886	1485	913	891	925	923	1105	943	2407	882	845	931
PA0431	NA	hypothetical protein	0.33	0.79	1490	1500	1191	1249	1137	1185	2407	1028	1065	1184	2012	1275
PA0890	aotM	arginine/ornithine ABC transporter permease AotM	0.15	0.79	703	707	636	686	574	650	624	753	743	668	819	621
PA5146	NA	hypothetical protein	-0.12	0.79	2496	2261	2579	2438	2550	2748	2293	2406	2084	2488	2309	2692
PA0137	NA	ABC transporter permease	0.26	0.79	44	54	41	41	42	39	49	65	47	36	48	47
PA0222	NA	hypothetical protein	-0.47	0.79	22	37	40	31	31	58	35	36	39	22	34	9
PA3732	NA	hypothetical protein	-0.15	0.79	540	479	565	603	561	532	533	480	424	490	519	612
PA0130	NA	3-oxopropanoate dehydrogenase	-0.14	0.79	401	391	438	413	457	443	371	458	346	356	427	419
PA4543	NA	hypothetical protein	0.12	0.79	332	315	299	305	302	290	340	289	315	323	343	331
PA0338	NA	hypothetical protein	0.11	0.79	1418	1481	1343	1338	1430	1262	1662	1352	1428	1474	1397	1383
PA1313	NA	major facilitator superfamily transporter	-0.2	0.79	107	138	140	134	138	148	141	150	124	121	107	94
PA1577	NA	hypothetical protein	0.19	0.79	261	290	241	228	266	230	233	311	325	275	300	209
PA2067	NA	hydrolase	0.37	0.79	292	152	172	173	158	186	160	152	144	257	221	397
PA2521	czcB	resistance-nodulation-cell division (RND) divalent metal cation efflux membrane fusion protein CzcB	-0.29	0.79	32	37	42	48	32	47	28	44	39	31	40	26
PA3029	moaB2	molybdopterin biosynthesis protein B	0.16	0.79	689	655	603	600	570	639	595	616	754	665	593	809
PA3754	NA	hypothetical protein	-0.12	0.79	1827	1686	1903	1887	1762	2061	1835	1692	1531	1876	1893	1710
PA4215	phzF1	trans-2,3-dihydro-3-hydroxyanthranilate isomerase	0.41	0.79	22	28	19	22	18	16	20	43	20	22	17	27
PA4603	NA	hypothetical protein	0.19	0.79	120	128	109	89	112	124	149	115	122	109	128	123
PA5020	NA	acyl-CoA dehydrogenase	-0.14	0.79	363	373	405	444	383	387	408	345	366	353	412	323
PA5159	NA	multidrug resistance protein	0.17	0.79	728	810	681	655	626	760	790	765	876	801	821	562
PA2667	NA	hypothetical protein	0.23	0.79	3343	2780	2602	3229	2033	2545	2381	2846	3113	3276	2619	4135
PA3110	NA	hypothetical protein	-0.16	0.79	634	671	727	640	800	742	790	560	663	584	670	650
PA3622	rpoS	RNA polymerase sigma factor RpoS	0.14	0.79	40134	38064	35368	39865	32749	33490	35752	36411	42030	39879	34440	46084
PA3675	NA	hypothetical protein	-0.16	0.79	229	227	254	267	224	271	235	234	211	202	272	212
PA5557	atpH	ATP synthase subunit delta	0.15	0.79	8182	8053	7320	8398	6150	7413	7366	8265	8527	8368	7085	9093
PA0148	NA	adenosine deaminase	0.13	0.79	484	479	440	457	405	458	425	478	534	447	528	478
PA0188	NA	hypothetical protein	-0.25	0.79	41	39	48	40	50	53	33	37	47	37	48	38
PA1263	NA	hypothetical protein	-0.18	0.79	346	304	370	421	327	360	320	292	300	306	302	432
PA1657	NA	hypothetical protein	-0.18	0.79	436	350	446	460	405	472	317	389	344	464	367	476
PA1681	aroC	chorismate synthase	-0.13	0.79	1139	1217	1288	1232	1283	1348	1226	1087	1339	1113	1020	1285
PA4990	NA	SMR multidrug efflux transporter	0.23	0.79	62	61	53	46	55	58	61	74	48	67	59	61
PA5158	NA	hypothetical protein	0.14	0.79	406	441	385	369	379	406	435	442	447	425	452	340
PA0068	NA	hypothetical protein	-0.19	0.79	124	101	129	134	127	126	84	111	109	133	107	132
PA3463	NA	hypothetical protein	0.25	0.8	80	86	70	79	74	57	106	75	76	85	96	59
PA0709	NA	hypothetical protein	0.19	0.8	118	125	107	105	106	110	114	119	143	131	131	94
PA1300	NA	ECF subfamily sigma-70 factor	0.22	0.8	299	360	284	215	375	262	347	336	396	306	305	286
PA2203	NA	amino acid permease	0.42	0.8	107	125	87	58	134	70	170	118	87	115	150	55
PA4838	NA	hypothetical protein	-0.3	0.8	147	124	166	115	124	260	140	121	110	141	151	147
PA2899	NA	transcriptional regulator	-0.11	0.8	570	567	612	611	593	632	629	527	546	528	585	596
PA4463	NA	hypothetical protein	0.25	0.8	17029	19892	15562	19556	13363	13767	13984	26789	18903	17913	16045	17129
PA1531	NA	hypothetical protein	0.14	0.8	378	339	325	344	330	302	318	307	394	356	378	401
PA5089	NA	hypothetical protein	-0.12	0.8	382	401	425	420	439	416	443	372	389	361	416	369
PA5395	NA	hypothetical protein	-0.25	0.8	67	83	89	66	106	96	73	72	105	72	69	60
PA0688	NA	alkaline phosphatase L	-0.14	0.8	190	192	210	229	185	215	196	194	186	207	180	183
PA1773	cmaX	transporter	0.12	0.8	494	548	479	507	477	454	582	534	529	509	522	450
PA1202	NA	hydrolase	0.2	0.8	636	750	604	546	628	639	551	778	920	616	667	626
PA5272	cyaA	adenylate cyclase	0.16	0.8	2692	2774	2449	2524	2231	2591	2865	2842	2614	2818	3177	2082
PA2284	NA	hypothetical protein	-0.43	0.8	15	23	25	24	31	20	22	33	13	14	11	19
PA5027	NA	hypothetical protein	-0.15	0.8	2053	2421	2475	2598	2404	2424	2800	2377	2086	2007	2135	2016
PA4135	NA	transcriptional regulator	0.24	0.8	219	270	207	177	238	205	225	230	354	238	242	176
PA4880	NA	bacterioferritin	0.13	0.8	686	593	585	560	554	640	549	608	622	718	672	667
PA2811	NA	ABC transporter permease	0.09	0.8	2113	2228	2032	2226	1906	1965	2337	2113	2234	2094	2063	2183
PA1862	modB	molybdenum ABC transporter permease ModB	0.18	0.8	461	417	387	442	313	406	404	467	380	471	386	526
PA1522	NA	hypothetical protein	-0.13	0.81	295	298	324	276	339	359	293	295	304	295	274	317
PA1747	NA	hypothetical protein	0.26	0.81	69	86	65	68	75	53	80	73	106	69	84	55
PA3891	NA	ABC transporter ATP-binding protein	-0.13	0.81	379	335	392	423	372	381	323	365	316	353	375	411
PA4819	NA	glycosyl transferase family protein	-0.34	0.81	21	31	32	28	37	32	35	33	24	17	17	28
PA1627	NA	transcriptional regulator	0.22	0.81	117	119	102	86	101	118	128	125	104	98	150	104
PA2218	NA	hypothetical protein	0.17	0.81	424	489	406	414	422	383	504	430	533	487	439	346
PA3733a	NA	hypothetical protein	0.15	0.81	744	634	620	693	554	612	650	623	628	719	664	847
PA5191	NA	hypothetical protein	0.15	0.81	329	356	309	294	325	308	298	355	415	357	316	315
PA5503	NA	ABC transporter ATP-binding protein	0.16	0.81	1935	2237	1870	1921	1900	1789	2358	2296	2057	2051	2203	1552
PA1770	ppsA	phosphoenolpyruvate synthase	0.12	0.81	15845	14991	14183	15397	12659	14493	14624	14816	15533	15716	14016	17802
PA3516	NA	adenylosuccinate lyase	-0.27	0.81	108	85	117	150	89	111	75	104	76	86	98	138
PA3599	NA	transcriptional regulator	0.16	0.81	403	481	393	403	343	434	455	434	553	402	425	382
PA2763a	NA	hypothetical protein	0.32	0.81	35	33	27	24	21	35	26	38	34	32	45	28
PA0072	NA	hypothetical protein	0.34	0.81	50	38	35	37	32	36	29	56	29	61	54	35
PA3266	capB	major cold shock protein CspA	-0.39	0.81	15478	26677	27639	42010	20292	20614	32135	22999	24897	18903	17803	9728
PA2726	NA	radical activating enzyme	-0.2	0.81	118	113	133	145	126	127	138	116	84	137	102	116
PA3818	NA	type III secretion system regulator SuhB	0.11	0.81	1625	1778	1572	1492	1624	1599	1608	1775	1951	1609	1753	1515
PA5470	NA	peptide chain release factor-like protein	0.19	0.81	142	141	125	124	134	116	126	137	161	111	146	169
PA0253	NA	transcriptional regulator	0.24	0.81	86	103	80	73	84	82	135	80	94	100	76	82
PA0364	NA	oxidoreductase	-0.15	0.81	513	435	524	510	485	578	466	425	414	470	563	507
PA1038	NA	hypothetical protein	0.16	0.81	294	321	274	284	243	296	318	291	353	318	243	323
PA1229	NA	transcriptional regulator	-0.19	0.81	121	100	127	114	143	126	99	112	90	113	140	110
PA1339	NA	amino acid ABC transporter ATP binding protein	0.15	0.81	2516	2543	2286	2429	2197	2233	2357	2260	3012	2426	2222	2899
PA1357	NA	hypothetical protein	0.16	0.81	142	145	128	130	116	137	171	126	137	138	147	140
PA1783	nasA	nitrate transporter	0.41	0.81	24	39	23	17	30	23	27	32	57	28	21	23
PA1791	NA	hypothetical protein	-0.18	0.81	300	239	306	306	273	340	201	247	271	301	275	324
PA2352	NA	glycerophosphoryl diester phosphodiesterase	0.21	0.81	87	85	74	69	77	77	66	82	109	77	94	88
PA2700	opdB	OpdB proline porin	0.17	0.81	222	253	211	221	206	205	265	198	296	216	238	213
PA3027	NA	transcriptional regulator	-0.11	0.81	581	542	607	642	588	593	612	515	498	594	580	569
PA3074	NA	hypothetical protein	-0.26	0.81	149	133	169	155	198	154	154	164	81	145	124	177
PA3357	dsdA	D-serine dehydratase	-0.16	0.81	260	283	305	283	348	285	262	311	277	235	312	233
PA3468	NA	hypothetical protein	0.09	0.81	856	876	815	754	824	867	869	894	866	865	878	824
PA4532	NA	hypothetical protein	0.15	0.81	958	871	826	942	749	789	915	860	837	831	1107	937
PA4718	NA	hypothetical protein	0.14	0.81	236	229	211	205	216	210	214	237	235	238	271	199
PA4741	rpsO	30S ribosomal protein S15	0.25	0.81	17365	20619	16015	17531	15167	15347	16913	24249	20695	19497	21559	11037
PA4926	NA	hypothetical protein	-0.18	0.81	227	202	243	229	294	206	177	214	214	208	222	249
PA0710	gloA2	lactoylglutathione lyase	0.51	0.81	15	10	9	15	6	7	7	12	10	12	17	17
PA5352	NA	hypothetical protein	-0.44	0.81	18	15	22	20	21	25	13	17	15	32	12	10
PA3886a	NA	hypothetical protein	-0.18	0.81	115	103	124	116	115	141	83	106	120	124	107	115
PA4882	NA	hypothetical protein	-0.28	0.81	38	42	48	48	50	47	31	60	35	36	33	44
PA1291	NA	hypothetical protein	0.23	0.81	127	132	110	99	105	127	126	117	153	88	143	152
PA0667	NA	hypothetical protein	-0.32	0.81	10373	9305	12315	8966	7393	20586	8824	9917	9173	9774	8561	12783
PA1018	NA	hypothetical protein	0.47	0.81	68	49	42	58	28	40	56	63	27	29	106	69
PA1362	NA	hypothetical protein	0.21	0.81	103	115	94	75	114	94	144	101	99	99	105	105
PA1434	NA	hypothetical protein	-0.15	0.81	233	262	274	282	225	315	282	259	244	243	229	227
PA2023	galU	UTP-glucose-1-phosphate uridylyltransferase	0.11	0.81	2320	2270	2122	2175	2163	2028	1953	2270	2588	2336	2205	2420
PA2083	NA	ring-hydroxylating dioxygenase subunit	0.2	0.81	710	728	627	522	784	573	851	654	680	643	876	610
PA2241	pslK	biofilm formation protein PslL	-0.79	0.81	261	697	828	435	813	1236	1469	306	316	263	259	261
PA2307	NA	ABC transporter permease	0.41	0.81	27	40	25	26	19	30	49	48	23	18	40	25
PA2555	NA	AMP-binding protein	-0.12	0.81	628	600	668	649	711	644	679	608	513	647	620	618
PA2693	NA	acyl-CoA thioesterase	0.14	0.81	261	244	230	222	228	239	210	278	243	277	245	261
PA2715	NA	ferredoxin	0.45	0.81	16	12	10	10	11	10	7	11	19	11	17	19
PA2858	NA	hypothetical protein	-0.16	0.81	475	368	472	469	457	490	405	365	334	477	482	466
PA2922	NA	hydrolase	0.45	0.81	30	35	24	32	21	18	39	54	13	38	21	32
PA3301	NA	hypothetical protein	-0.11	0.81	377	370	404	370	422	418	394	379	337	403	363	364
PA3326	NA	ATP-dependent Clp protease proteolytic subunit	0.18	0.81	14918	15393	13393	15352	11063	13764	12368	15512	18299	16859	13004	14891
PA3369	NA	hypothetical protein	-0.15	0.81	321	274	332	321	364	311	257	299	266	292	363	308
PA3413	NA	hypothetical protein	-0.14	0.81	1282	1257	1398	1415	1410	1368	1553	1120	1098	1273	1233	1339
PA3498	NA	oxidoreductase	0.17	0.81	302	367	298	287	336	270	350	347	405	265	317	323
PA3847	NA	hypothetical protein	-0.12	0.81	427	440	469	472	424	512	448	387	484	437	420	424
PA4531	NA	hypothetical protein	0.15	0.81	154	157	141	141	148	133	170	153	149	139	177	147
PA4683	NA	hypothetical protein	0.44	0.81	933	1519	901	1102	781	820	885	820	2853	1152	748	898
PA4774	NA	hypothetical protein	-0.23	0.81	1785	1816	2117	2147	2037	2167	2184	1403	1862	1645	2450	1261
PA4862	NA	ABC transporter ATP-binding protein	0.27	0.81	49	55	43	43	49	39	52	67	46	44	66	38
PA4883	NA	hypothetical protein	-0.61	0.81	9	18	21	18	27	18	7	34	14	5	7	16
PA4652	NA	hypothetical protein	-0.13	0.82	486	427	502	486	487	534	422	490	370	478	506	475
PA5021	NA	sodium/hydrogen antiporter	0.14	0.82	847	731	714	755	617	769	745	778	670	912	868	761
PA0972	tolB	translocation protein TolB	-0.1	0.82	11762	13086	13281	13519	13040	13283	14042	12313	12902	12386	11637	11263
PA1956	NA	hypothetical protein	0.21	0.82	89	93	79	86	76	76	114	98	68	79	97	90
PA2124	NA	dehydrogenase	0.26	0.82	59	68	53	48	55	56	53	76	73	40	66	72
PA2341	NA	maltose ABC transporter ATP-binding protein	0.23	0.82	80	93	74	78	59	84	87	113	81	91	81	66
PA2966	acpP	acyl carrier protein	-0.19	0.82	2874	2363	2993	3060	3565	2353	2074	2691	2324	2595	2812	3215
PA4671	NA	50S ribosomal protein L25/general stress protein Ctc	0.1	0.82	20201	22146	19780	20542	18500	20297	20855	22758	22826	19435	19391	21777
PA3723	NA	FMN oxidoreductase	-0.15	0.82	1182	1025	1223	1152	1399	1117	1080	970	1024	1142	1059	1346
PA5385	cdhB	carnitine dehydrogenase	-0.44	0.82	16	28	30	29	37	23	29	28	27	15	26	7
PA0424	mexR	multidrug resistance operon repressor MexR	0.27	0.82	2247	1978	1758	1661	1944	1670	3027	1601	1308	2042	2518	2180
PA0899	aruB	N-succinylarginine dihydrolase	-0.09	0.82	1122	1255	1266	1271	1253	1275	1302	1234	1229	1086	1104	1176
PA1074	braC	branched-chain amino acid ABC transporter substrate-binding protein BraC	-0.16	0.82	4898	4941	5492	5548	5605	5322	5087	4289	5449	6159	4393	4140
PA1400	NA	pyruvate carboxylase	-0.12	0.82	261	247	276	275	280	274	245	254	243	242	290	250
PA1401	NA	hypothetical protein	0.22	0.82	134	121	110	88	121	119	90	158	115	147	131	122
PA1424a	NA	hypothetical protein	0.2	0.82	139	152	127	138	145	99	133	134	189	135	140	143
PA1489	NA	hypothetical protein	-0.17	0.82	152	138	164	167	182	144	143	143	129	141	129	185
PA1999	dhcA	dehydrocarnitine CoA transferase subunit A	-0.16	0.82	1806	1596	1899	1928	1761	2007	1634	1794	1360	1891	1488	2038
PA2111	NA	hypothetical protein	0.23	0.82	47	50	41	40	33	50	45	56	51	50	48	45
PA2187	NA	hypothetical protein	-0.2	0.82	112	106	125	127	117	132	81	111	128	135	110	90
PA2733	NA	hypothetical protein	0.15	0.82	1754	1617	1521	1751	1346	1468	1390	1732	1728	1819	1536	1907
PA2760	NA	hypothetical protein	0.09	0.82	10899	11815	10692	10676	10659	10742	11190	11339	12916	11040	10615	11041
PA2792	NA	hypothetical protein	-0.12	0.82	623	638	684	740	639	672	636	614	666	689	534	644
PA2793	NA	hypothetical protein	-0.07	0.82	1719	1743	1816	1823	1820	1806	1816	1639	1775	1785	1670	1701
PA2987	NA	lipoprotein-releasing system ABC transporter ATP-binding protein	-0.09	0.82	520	518	554	532	593	539	500	513	541	535	484	541
PA3005	nagZ	beta-hexosaminidase	-0.09	0.82	955	932	1001	1020	974	1011	976	860	958	1013	914	940
PA3100	xcpU	type II secretion system protein H	-0.25	0.82	40	44	49	53	41	53	46	32	53	35	37	46
PA3125	NA	hypothetical protein	-0.19	0.82	137	122	148	125	156	162	116	144	106	160	118	132
PA3200	NA	hypothetical protein	-0.14	0.82	395	424	452	409	539	407	439	419	415	431	382	372
PA3221	csaA	molecular chaperone CsaA	-0.16	0.82	259	255	288	249	320	295	282	251	233	284	285	208
PA3238	NA	hypothetical protein	0.16	0.82	2629	2240	2180	2300	1926	2315	2134	2387	2200	2449	2278	3159
PA3246	rluA	pseudouridine synthase	-0.15	0.82	505	424	517	529	498	524	428	462	384	500	439	578
PA3375	NA	ABC transporter ATP-binding protein	0.66	0.82	9	18	8	13	3	9	7	23	25	5	9	12
PA3508	NA	transcriptional regulator	0.34	0.82	51	82	52	47	65	45	57	77	110	39	54	61
PA3879	narL	transcriptional regulator NarL	-0.11	0.82	5112	4900	5400	5285	5145	5769	5502	4825	4372	5402	5212	4721
PA3892	NA	hypothetical protein	-0.31	0.82	33	37	43	46	52	31	26	37	47	43	25	29
PA3969a	NA	hypothetical protein	-0.21	0.82	149	113	152	175	133	148	115	107	118	122	171	154
PA4053	ribE	6,7-dimethyl-8-ribityllumazine synthase	0.15	0.82	829	830	749	688	881	679	759	750	982	791	805	892
PA4187	NA	major facilitator superfamily transporter	0.2	0.82	245	203	195	223	147	215	202	231	177	260	216	259
PA4287	NA	hypothetical protein	0.37	0.82	234	413	249	186	306	256	330	287	622	222	292	189
PA4573	NA	hypothetical protein	0.46	0.82	216	439	239	158	327	230	693	224	400	190	270	189
PA4858	NA	hypothetical protein	-0.15	0.82	246	245	273	297	280	243	250	240	244	281	260	198
PA5174	NA	beta-ketoacyl synthase	-0.09	0.82	3769	3607	3932	4043	3516	4235	3617	3727	3477	3906	3590	3811
PA5420	purU2	formyltetrahydrofolate deformylase	0.23	0.82	770	896	710	620	656	854	705	967	1017	813	943	553
PA0354	NA	hypothetical protein	0.1	0.82	407	427	389	398	394	375	415	455	410	386	402	434
PA0621	NA	hypothetical protein	-0.13	0.82	1943	2170	2250	2398	2062	2289	1871	2261	2379	2013	2050	1766
PA0736	NA	hypothetical protein	0.2	0.82	643	564	526	539	517	524	515	698	480	822	542	564
PA1221	NA	hypothetical protein	0.29	0.82	532	450	401	476	330	396	434	568	348	802	415	378
PA1428a	NA	hypothetical protein	-0.16	0.82	289	294	326	316	361	302	284	330	270	265	352	249
PA1689	NA	hypothetical protein	0.11	0.82	1729	1817	1643	1660	1602	1669	1545	1866	2039	1761	1710	1716
PA2445	gcvP2	glycine dehydrogenase	-0.15	0.82	1508	1638	1749	1653	1825	1770	1714	1814	1385	1778	1490	1257
PA2816	NA	hypothetical protein	0.22	0.82	326	304	271	191	352	270	249	295	367	293	357	329
PA2936	NA	hypothetical protein	0.27	0.82	208	137	144	166	143	122	153	145	115	228	240	156
PA3063	pelB	pellicle/biofilm biosynthesis protein PelB	0.3	0.82	118	92	85	92	62	101	88	116	73	119	77	157
PA3109	NA	hypothetical protein	0.1	0.82	802	785	742	777	718	730	772	739	844	734	855	819
PA3324	NA	short-chain dehydrogenase	-0.15	0.82	209	199	226	194	227	256	205	205	186	191	194	240
PA3347	NA	hypothetical protein	0.11	0.82	2520	2738	2436	2506	2440	2363	2657	2736	2820	2584	2798	2179
PA3680	NA	ribosomal RNA small subunit methyltransferase J	-0.18	0.82	92	99	108	107	120	97	81	101	115	90	88	100
PA3819	NA	hypothetical protein	-0.18	0.82	2004	1997	2263	1944	2448	2398	1766	1966	2258	2442	1525	2045
PA4837	NA	hypothetical protein	-0.14	0.82	196	201	219	232	200	223	210	226	166	191	203	194
PA5255	algQ	anti-RNA polymerase sigma 70 factor	0.09	0.82	4468	4566	4237	4331	4316	4062	4371	4347	4980	4465	4112	4826
PA0931	pirA	outer membrane receptor FepA	-0.11	0.82	594	653	674	655	716	650	696	571	691	576	592	615
PA0048	NA	transcriptional regulator	-0.23	0.82	68	91	94	101	110	70	82	104	86	68	67	70
PA0459	NA	chaperone protein ClpB	-0.11	0.82	2725	2679	2923	2714	3089	2967	2753	2653	2632	2665	2362	3147
PA0567	NA	hypothetical protein	0.36	0.82	996	1688	1044	896	1099	1137	1303	1456	2304	1046	1382	561
PA0720	NA	helix destabilizing protein of bacteriophage Pf1	0.19	0.82	425	396	360	287	393	400	373	386	428	415	529	331
PA0850	NA	hypothetical protein	0.31	0.82	81	53	54	53	36	75	53	48	59	80	76	88
PA1253	NA	semialdehyde dehydrogenase	-0.36	0.82	25	24	31	24	21	48	26	28	19	16	28	29
PA1573	NA	hypothetical protein	-0.13	0.82	256	256	280	253	270	318	256	261	251	279	263	228
PA1591	NA	hypothetical protein	0.16	0.82	148	162	138	137	125	152	196	148	143	157	149	139
PA2754	NA	hypothetical protein	-0.13	0.82	1512	1759	1790	1772	1807	1793	1865	1796	1614	1712	1491	1332
PA2822	NA	hypothetical protein	0.1	0.82	442	419	402	396	397	414	433	403	422	434	419	473
PA2863	lipH	lipase chaperone	-0.29	0.82	99	107	126	90	190	97	80	106	135	107	88	102
PA3018	NA	hypothetical protein	0.11	0.82	493	550	483	495	477	478	533	564	552	449	532	499
PA3113	trpF	N-(5'-phosphoribosyl)anthranilate isomerase	-0.13	0.82	647	715	746	706	798	736	825	626	694	603	625	713
PA3151	hisF2	imidazole glycerol phosphate synthase subunit HisF	0.16	0.82	1281	1033	1037	1171	970	970	985	1063	1051	1298	1118	1427
PA3730	NA	hypothetical protein	0.18	0.82	422	338	336	391	277	339	373	347	292	412	428	426
PA4010	NA	3-methyladenine DNA glycosylase	-0.12	0.82	592	601	650	589	687	674	556	544	704	552	613	611
PA4390	NA	hypothetical protein	0.27	0.82	995	751	722	689	777	699	727	691	834	1509	693	784
PA4630	NA	hypothetical protein	-0.16	0.82	2211	2772	2791	2877	3039	2456	2737	2463	3117	2372	2243	2017
PA4807	selB	selenocysteine-specific elongation factor	0.13	0.82	321	340	302	262	324	319	312	380	328	318	341	304
PA4910	NA	ABC transporter ATP-binding protein	0.31	0.82	246	380	251	179	291	284	305	287	547	268	243	228
PA5038	aroB	3-dehydroquinate synthase	0.07	0.82	3333	3167	3091	3300	3001	2972	3231	3086	3184	3258	3360	3380
PA5164	rmlC	dTDP-4-dehydrorhamnose 3,5-epimerase	0.12	0.82	2560	2331	2249	2336	2100	2312	2326	2471	2196	2567	2222	2892
PA5295	NA	hypothetical protein	0.13	0.82	806	704	690	777	615	678	652	752	708	801	762	855
PA0536	NA	hypothetical protein	-0.15	0.82	274	237	284	281	263	309	245	248	219	272	235	317
PA3299	fadD1	long-chain-fatty-acid--CoA ligase	0.08	0.82	6534	6856	6313	6434	6366	6138	6401	6676	7490	6673	6173	6756
PA4483	gatA	aspartyl/glutamyl-tRNA amidotransferase subunit A	-0.09	0.82	2658	2470	2722	2490	2753	2923	2453	2536	2420	2699	2638	2638
PA2447	NA	transcriptional regulator	0.16	0.82	113	126	107	96	114	110	140	120	118	100	124	116
PA2884	NA	hypothetical protein	-0.11	0.82	2110	2026	2236	2479	1975	2255	2046	2155	1877	2313	2012	2004
PA0075	pppA	serine/threonine phosphatase	0.2	0.82	88	77	72	73	71	72	57	80	94	89	85	90
PA0440	NA	oxidoreductase	0.37	0.82	33	33	25	23	18	35	40	43	16	42	32	25
PA4750	folP	dihydropteroate synthase	-0.1	0.82	895	902	963	1018	972	898	1012	854	841	866	895	923
PA1391	NA	glycosyl transferase family protein	0.17	0.82	305	402	314	300	339	303	395	382	428	287	302	326
PA4060	NA	hypothetical protein	-0.18	0.83	128	99	129	134	121	132	97	112	89	123	127	135
PA4959	fimX	protein FimX	0.19	0.83	4809	3863	3802	4046	3606	3754	4077	3676	3836	4110	6275	4041
PA5326	NA	hypothetical protein	0.19	0.83	127	170	130	139	129	122	169	187	153	125	139	118
PA0212	mdcE	malonate decarboxylase subunit gamma	0.39	0.83	28	29	22	12	27	27	31	29	27	15	41	28
PA0248	NA	transcriptional regulator	0.14	0.83	339	303	292	319	260	297	321	324	265	346	367	304
PA0494	NA	acetyl-CoA carboxylase biotin carboxylase subunit	0.19	0.83	73	75	65	56	76	63	80	77	67	69	68	82
PA0756	NA	two-component response regulator	0.21	0.83	114	134	107	88	128	104	144	104	153	92	124	124
PA1000	pqsE	thioesterase PqsE	-0.14	0.83	1434	1272	1487	1418	1575	1468	1334	1316	1166	1300	1299	1702
PA1250	aprI	alkaline proteinase inhibitor AprI	0.21	0.83	367	291	284	293	278	281	327	263	282	298	311	491
PA1412	NA	hypothetical protein	0.53	0.83	13	28	14	10	18	15	33	40	11	14	11	14
PA1647	NA	sulfate transporter	-0.14	0.83	648	661	720	811	664	684	725	687	572	591	608	745
PA1811	NA	solute-binding protein	-0.09	0.83	2428	2256	2495	2611	2316	2559	2323	2341	2104	2554	2306	2424
PA2268	NA	hypothetical protein	0.2	0.83	141	110	109	134	95	98	106	102	122	134	131	157
PA2579	kynA	tryptophan 2,3-dioxygenase	-0.1	0.83	2725	2798	2968	2799	2986	3120	3110	2671	2612	2933	2799	2443
PA2779	NA	hypothetical protein	0.2	0.83	528	582	483	447	535	469	427	529	789	537	554	492
PA3010	NA	hypothetical protein	-0.16	0.83	2307	2901	2901	2830	3183	2690	3158	2601	2945	2430	2432	2060
PA3705	wspD	hypothetical protein	0.17	0.83	231	236	209	200	262	166	221	254	234	209	249	236
PA3735	thrC	threonine synthase	0.1	0.83	2800	2658	2544	2834	2228	2570	2686	2720	2569	2832	2657	2911
PA3904	NA	hypothetical protein	0.15	0.83	245	201	202	211	213	181	185	214	204	227	264	244
PA3956	NA	hypothetical protein	-0.23	0.83	164	142	180	138	219	183	103	180	144	142	182	169
PA4466	NA	phosphoryl carrier protein	-0.11	0.83	1449	1316	1492	1399	1640	1436	1347	1382	1218	1550	1440	1358
PA5154	NA	ABC transporter permease	0.33	0.83	197	258	181	164	198	180	433	201	139	193	209	190
PA3928	NA	hypothetical protein	-0.19	0.83	392	375	437	338	516	458	468	334	323	424	409	342
PA4169	NA	hypothetical protein	0.23	0.83	71	62	57	49	63	59	43	60	84	68	74	72
PA5069	tatB	sec-independent translocase	-0.16	0.83	801	629	800	754	874	771	659	685	544	758	805	841
PA0959	NA	hypothetical protein	0.16	0.83	1410	1560	1330	1214	1577	1199	1308	1485	1886	1384	1374	1471
PA0515	NA	heme d1 biosynthesis protein NirD	-0.3	0.83	112	65	109	129	79	119	54	70	70	109	107	120
PA0123	NA	transcriptional regulator	0.15	0.83	236	221	207	192	212	217	204	260	199	209	268	232
PA0677	NA	HxcW pseudopilin	0.63	0.83	15	35	16	4	22	23	19	61	27	15	16	14
PA0736a	NA	hypothetical protein	-0.17	0.83	839	826	937	894	1041	877	639	878	960	913	673	931
PA0948	NA	hypothetical protein	0.7	0.83	1353	539	583	595	402	753	594	509	515	2850	605	605
PA1311	phnX	phosphonoacetaldehyde hydrolase	-0.2	0.83	82	112	111	102	123	107	118	116	101	87	84	74
PA1708	popB	translocator protein PopB	-0.18	0.83	308	348	372	344	369	403	358	344	343	346	215	362
PA2149	NA	hypothetical protein	-0.29	0.83	27	29	34	42	27	33	35	20	33	29	21	29
PA2982	NA	hypothetical protein	0.11	0.83	454	408	400	373	441	386	421	408	396	473	429	459
PA3317	NA	hypothetical protein	0.17	0.83	177	160	150	160	147	142	190	169	120	176	159	196
PA3532	NA	hypothetical protein	-0.19	0.83	72	70	81	81	86	78	76	82	53	64	74	78
PA3543	algK	alginate biosynthesis protein AlgK	0.43	0.83	29	42	26	17	28	34	28	53	44	49	17	23
PA3880	NA	hypothetical protein	-0.14	0.83	1417	1203	1447	1357	1389	1595	1349	1257	1001	1404	1485	1361
PA3933	NA	choline transporter	0.16	0.83	389	392	350	365	370	314	467	368	342	437	419	312
PA4001	sltB1	soluble lytic transglycosylase B	-0.09	0.83	1445	1572	1603	1653	1574	1583	1639	1559	1518	1540	1337	1460
PA4329	pykA	pyruvate kinase	-0.11	0.83	2481	2320	2591	2826	2347	2599	2446	2312	2203	2456	2233	2753
PA4493	roxR	DNA-binding response regulator RoxR	0.35	0.83	1489	1093	1016	1052	1019	976	888	1554	837	952	2475	1039
PA4783	NA	hypothetical protein	0.23	0.83	119	109	98	83	117	95	77	142	109	102	116	139
PA4843	NA	two-component response regulator	-0.11	0.83	10548	9540	10868	11295	9868	11442	10626	9426	8568	10913	9859	10873
PA5179	NA	transcriptional regulator	0.14	0.83	447	381	378	428	375	330	394	390	358	448	429	466
PA5202	NA	hypothetical protein	0.21	0.83	134	109	105	107	125	85	88	106	133	124	126	151
PA5340	NA	hypothetical protein	-0.11	0.83	530	540	576	635	495	598	528	535	557	516	512	563
PA1528	zipA	cell division protein ZipA	-0.13	0.83	2674	2364	2749	2659	2752	2834	2425	2350	2317	2614	2286	3123
PA2879	NA	transcriptional regulator	0.19	0.83	354	260	270	290	248	271	249	288	242	350	402	311
PA0719	NA	hypothetical protein	0.18	0.83	237	265	221	215	211	239	264	261	270	266	276	169
PA1785	NA	hypothetical protein	-0.31	0.83	23	17	25	22	25	28	16	20	15	18	27	23
PA1786	NA	hypothetical protein	-0.25	0.83	45	50	56	53	61	55	46	44	61	29	56	49
PA2173	NA	hypothetical protein	0.44	0.83	31	34	24	29	29	13	16	31	53	17	38	37
PA2934	cif	CFTR inhibitory factor	-0.2	0.83	73	94	95	96	92	97	89	100	92	87	75	57
PA0784	NA	transcriptional regulator	0.13	0.83	983	956	889	900	898	867	805	926	1138	967	1062	919
PA1168	NA	hypothetical protein	0.26	0.83	298	200	208	244	155	225	144	224	233	305	269	321
PA5499	np20	transcriptional regulator	-0.22	0.83	406	268	392	406	339	432	243	268	294	420	392	407
PA4585	rtcA	RNA 3'-terminal-phosphate cyclase	-0.16	0.83	94	120	119	119	125	115	122	113	124	92	102	89
PA3421	NA	hypothetical protein	0.21	0.83	86	108	83	70	81	98	131	100	92	96	78	83
PA0960	NA	hypothetical protein	0.18	0.83	160	197	157	138	183	152	205	170	214	155	145	182
PA2368	NA	hypothetical protein	0.29	0.83	25	25	21	18	25	19	25	22	29	29	27	20
PA2828	NA	aminotransferase	0.08	0.83	1898	1951	1819	1944	1774	1740	1891	1895	2067	1947	1783	1964
PA1208	NA	hypothetical protein	0.12	0.83	419	455	402	381	384	442	499	452	415	446	406	403
PA0787	NA	hypothetical protein	0.16	0.83	135	119	114	104	119	118	122	113	122	118	132	154
PA0988	NA	hypothetical protein	0.15	0.83	308	314	280	305	265	271	385	303	254	307	330	286
PA2424	pvdL	peptide synthase	0.11	0.84	7456	8426	7333	6818	8073	7107	8565	7772	8941	7117	8166	7085
PA2547	NA	transcriptional regulator	0.17	0.84	231	221	201	215	154	233	222	256	186	211	235	248
PA3187	NA	ABC transporter ATP-binding protein	-0.21	0.84	841	893	1006	1221	850	946	942	1136	601	901	724	898
PA3905	NA	hypothetical protein	-0.17	0.84	89	85	98	97	82	113	74	95	87	90	85	92
PA4459	NA	hypothetical protein	-0.11	0.84	2282	2019	2321	2473	2252	2237	2062	2058	1938	2388	2021	2438
PA1304	NA	oligopeptidase	-0.1	0.84	421	391	437	390	457	465	411	390	372	419	425	421
PA0083	NA	hypothetical protein	0.17	0.84	875	818	752	785	635	836	755	826	873	1092	677	857
PA0271	NA	hypothetical protein	-0.19	0.84	92	88	103	123	102	83	84	93	86	80	83	112
PA0367	NA	transcriptional regulator	0.16	0.84	265	260	236	239	226	241	205	327	247	246	274	274
PA0589	NA	thiosulfate sulfurtransferase	0.1	0.84	993	1094	976	1002	1026	898	1052	1092	1137	997	1048	934
PA1182	NA	transcriptional regulator	-0.16	0.84	486	484	542	435	633	560	524	391	537	487	445	526
PA1408	NA	hypothetical protein	-0.15	0.84	539	481	565	556	560	579	503	559	382	588	482	547
PA1946	rbsB	ribose ABC transporter substrate-binding protein	-0.11	0.84	2064	1780	2074	2010	2212	2001	1723	1854	1763	1983	2229	1981
PA2034	NA	hypothetical protein	0.36	0.84	94	62	61	46	62	74	60	49	77	83	54	146
PA2105	NA	acetyltransferase	0.12	0.84	1155	1252	1107	1213	1086	1022	1167	1128	1461	1187	1147	1131
PA2144	glgP	glycogen phosphorylase	-0.15	0.84	440	488	516	526	538	483	385	502	576	447	389	485
PA2929	NA	hypothetical protein	0.17	0.84	122	141	117	104	131	117	161	147	116	125	130	112
PA3077	NA	two-component response regulator	-0.19	0.84	219	173	224	184	232	257	161	190	170	261	197	200
PA3133	NA	transcriptional regulator	0.15	0.84	189	170	161	178	131	174	176	160	173	190	174	202
PA4255	rpmC	50S ribosomal protein L29	0.2	0.84	7842	7577	6734	9083	4960	6159	6679	8490	7564	8930	7031	7566
PA4514	NA	iron transport outer membrane receptor	0.21	0.84	2012	1558	1543	1566	1512	1551	1533	1606	1534	1757	2755	1523
PA4536	NA	hypothetical protein	-0.17	0.84	399	457	482	520	479	446	567	385	419	468	385	344
PA4700	mrcB	penicillin-binding protein 1B	0.26	0.84	1704	2283	1664	1633	1636	1722	1816	1560	3474	1643	1758	1712
PA5350	rubA2	rubredoxin	-0.18	0.84	112	121	132	120	146	129	120	109	133	115	135	86
PA0484	NA	hypothetical protein	-0.19	0.84	876	1121	1137	944	1438	1030	1125	977	1260	835	890	902
PA2968	fabD	malonyl CoA-ACP transacylase	-0.14	0.84	211	253	254	258	242	264	246	241	272	192	235	207
PA0942	NA	transcriptional regulator	0.11	0.84	4733	4501	4291	4415	3777	4682	4683	4493	4327	5085	4871	4242
PA3414	NA	hypothetical protein	-0.17	0.84	274	210	273	249	263	308	197	234	197	271	249	304
PA1738	NA	transcriptional regulator	-0.11	0.84	779	738	818	782	818	855	852	701	662	785	816	734
PA1858	str	streptomycin 3''-phosphotransferase	-0.15	0.84	136	148	158	133	170	169	169	138	138	147	126	135
PA2290	gcd	glucose dehydrogenase	-0.09	0.84	775	730	802	760	809	837	739	695	757	725	757	842
PA3075	NA	hypothetical protein	-0.17	0.84	277	259	301	248	314	342	279	292	206	311	275	245
PA0326	NA	ABC transporter ATP-binding protein	0.18	0.84	547	450	442	437	408	481	501	511	338	576	572	492
PA4477	cafA	cytoplasmic axial filament protein	0.25	0.84	1964	2706	1964	1987	2077	1828	2034	3990	2094	1919	2028	1946
PA2680	NA	quinone oxidoreductase	-0.29	0.84	36	40	47	41	57	43	34	53	34	21	39	47
PA0252	NA	hypothetical protein	-0.17	0.84	154	136	164	171	184	138	158	132	118	171	129	163
PA3808	NA	hypothetical protein	-0.26	0.84	812	1026	1099	783	1638	876	1014	928	1137	868	924	644
PA4898	opdK	vanillate porin OpdK	0.12	0.84	836	753	728	721	626	839	738	709	813	861	852	797
PA1436	NA	resistance-nodulation-cell division (RND) efflux transporter	0.64	0.84	22205	44339	21414	18489	20777	24975	77923	22206	32887	22177	10376	34062
PA0055	NA	hypothetical protein	-0.15	0.84	393	305	388	383	404	375	301	327	287	374	397	409
PA0418	NA	hypothetical protein	0.21	0.84	267	293	242	215	236	275	407	256	215	243	297	261
PA0590	apaH	bis(5'-nucleosyl)-tetraphosphatase	0.23	0.84	1240	1813	1299	1264	1349	1283	1306	1920	2212	1441	1128	1152
PA0809	NA	divalent metal cation transporter MntH	0.22	0.84	75	70	63	70	65	54	46	85	81	74	74	77
PA0904	lysC	aspartokinase	0.08	0.84	3632	3890	3550	3718	3396	3534	3657	4008	4005	3884	3564	3448
PA0998	pqsC	hypothetical protein	0.15	0.84	7015	6510	6079	6420	5496	6321	6064	6055	7411	6553	5786	8705
PA1138	NA	transcriptional regulator	-0.17	0.84	99	106	115	126	108	110	108	83	128	102	97	99
PA2367	NA	hypothetical protein	0.21	0.84	302	370	290	224	388	259	316	388	405	320	336	251
PA2448	NA	hypothetical protein	-0.18	0.84	325	269	336	361	325	322	275	286	246	314	253	407
PA2768	NA	hypothetical protein	-0.23	0.84	48	54	60	64	66	51	55	66	41	45	60	39
PA4109	ampR	transcriptional regulator AmpR	0.24	0.84	272	391	281	246	322	277	311	489	373	292	302	222
PA3586	NA	hydrolase	0.2	0.84	66	75	61	73	59	52	73	76	77	79	54	65
PA3971	NA	hypothetical protein	-0.24	0.84	91	123	126	110	149	120	143	104	122	74	122	78
PA2607	NA	hypothetical protein	-0.27	0.84	74	53	78	64	101	67	49	68	42	59	72	91
PA1488	NA	hypothetical protein	0.28	0.84	59	43	42	34	43	49	55	41	33	57	44	77
PA1925	NA	hypothetical protein	-0.97	0.84	33	221	249	126	222	398	452	112	101	42	26	31
PA2061	NA	ABC transporter ATP-binding protein	0.2	0.84	84	85	74	76	90	57	95	90	71	93	72	87
PA2450	NA	hypothetical protein	-0.12	0.84	282	286	309	282	349	297	309	253	296	283	298	266
PA2706	NA	hypothetical protein	0.1	0.84	399	388	366	371	358	370	421	364	379	419	360	418
PA2717	cpo	chloroperoxidase	-0.18	0.84	183	182	207	170	258	192	142	209	195	184	173	193
PA3069	NA	hypothetical protein	-0.12	0.84	765	763	830	835	814	841	859	790	641	845	680	771
PA3291	NA	hypothetical protein	-0.34	0.84	22	22	28	20	28	35	31	13	22	14	26	28
PA3329	NA	hypothetical protein	0.15	0.84	842	715	704	693	663	755	719	779	646	814	723	989
PA3838	NA	ABC transporter ATP-binding protein	-0.18	0.84	259	214	269	259	273	274	188	219	235	234	211	332
PA3941	NA	hypothetical protein	-0.18	0.84	79	64	82	71	82	91	70	67	54	78	82	77
PA4631	NA	hypothetical protein	0.27	0.84	3466	2579	2505	2574	2450	2491	2610	2483	2645	5486	2489	2422
PA0902	NA	hypothetical protein	-0.12	0.84	268	230	272	290	262	264	233	230	227	252	265	288
PA2586	gacA	response regulator GacA	0.07	0.84	11999	11645	11264	11534	10703	11555	12373	11535	11027	12520	11515	11962
PA1189	NA	Zn-dependent metalloprotease	-0.19	0.85	203	232	248	214	312	219	291	188	218	194	203	212
PA0094	NA	hypothetical protein	-0.11	0.85	633	605	669	704	659	644	683	576	554	711	584	604
PA0140	ahpF	alkyl hydroperoxide reductase	0.28	0.85	3478	2377	2406	2734	2033	2452	2370	2564	2198	2800	2318	5316
PA3193	glk	glucokinase	-0.1	0.85	306	293	321	304	312	346	292	291	296	293	306	320
PA0002	dnaN	DNA polymerase III subunit beta	0.11	0.85	6839	6871	6357	7100	5549	6423	6634	6615	7364	6906	6142	7469
PA0024	hemF	coproporphyrinogen III oxidase	-0.13	0.85	1612	1760	1845	2274	1585	1675	1777	1763	1739	1655	1569	1612
PA0034	NA	two-component response regulator	-0.13	0.85	482	432	501	526	496	481	395	456	444	570	408	468
[truncated: 3,573 more rows]
