# Supplementary material for: The Pel polysaccharide modulates interspecies interactions between Pseudomonas aeruginosa and Mycobacterium abscessus
Source: mSystems. 2026 May 18;11(6):e00270-26. doi: 10.1128/msystems.00270-26 (PMC13289088; doi:10.1128/msystems.00270-26)
Supplement: Data S4 — Differential expression of genes from P. aeruginosa PAO1 in single- and dual-species biofilms in SCFM2. [file msystems.00270-26-s0004.csv]

Locustag	Gene	Description	log2FoldChange	padj	mean_PAO1_MABR	mean_PAO1_MABS	mean_PAO1	PAO1_1_SCFM2	PAO1_2_SCFM2	PAO1_3_SCFM2	PAO1_MABS_1_SCFM2	PAO1_MABS_2_SCFM2	PAO1_MABS_3_SCFM2	PAO1_MABR_1_SCFM2	PAO1_MABR_2_SCFM2	PAO1_MABR_3_SCFM2
PA5065	ubiB	ubiquinone biosynthetic protein UbiB	3.37	3.7e-36	4799	4593	453	415	447	497	4942	6066	2770	3541	4848	6009
PA0752	NA	hypothetical protein	3.82	1.0999999999999998e-24	358	338	25	29	20	24	337	463	215	256	544	274
PA2891	atuF	geranyl-CoA carboxylase subunit alpha	3.21	5.7e-13	196	176	20	27	14	19	169	262	96	134	159	297
PA5098	hutH	histidine ammonia-lyase	1.56	5e-7	280	248	89	100	82	85	300	280	165	207	338	294
PA4140	NA	hypothetical protein	2.1	1.5e-6	113	106	25	38	15	23	129	130	60	90	108	142
PA1199	NA	lipoprotein	0.69	3.3e-4	2840	3079	1831	1748	1774	1970	3076	3415	2745	2435	3125	2959
PA0978	NA	hypothetical protein	-3.33	0.0022	127	121	1252	2444	1197	115	153	117	93	131	156	94
PA2022	NA	UDP-glucose 6-dehydrogenase	-0.64	0.0025	125	119	189	199	181	187	124	117	115	126	121	127
PA3200	NA	hypothetical protein	0.88	0.0025	653	581	335	329	360	318	478	703	563	506	670	785
PA4621	NA	oxidoreductase	-4.26	0.0041	350	356	6761	1671	18334	278	326	368	375	303	377	370
PA1079	flgD	flagellar basal body rod modification protein	1.14	0.012	1085	946	462	381	480	524	904	895	1041	1371	1329	556
PA4241	rpsM	30S ribosomal protein S13	-2.04	0.018	5526	7676	27096	59134	15892	6263	7189	7731	8108	3951	5988	6640
PA0618	NA	bacteriophage protein	0.71	0.024	135	142	85	79	77	99	162	120	144	131	145	129
PA0949	wrbA	NAD(P)H dehydrogenase	-3.26	0.035	347	327	3219	8399	293	965	276	372	334	356	373	312
PA5508	NA	glutamine synthetase	1.08	0.035	100	79	43	38	32	59	76	85	75	118	113	70
PA1081	flgF	flagellar basal body rod protein FlgF	0.88	0.048	1015	856	508	431	507	586	718	896	954	1136	1261	650
PA2326	NA	hypothetical protein	0.56	0.062	424	383	275	265	270	291	347	420	384	458	460	354
PA1077	flgB	flagellar basal-body rod protein FlgB	1.09	0.073	2536	3157	1334	887	1396	1720	2338	2384	4751	2893	2815	1899
PA2589	NA	hypothetical protein	-0.65	0.085	60	65	98	96	100	99	67	61	68	67	52	62
PA3411	NA	hypothetical protein	-0.72	0.099	63	86	123	117	135	116	78	98	82	63	68	59
PA0788	NA	hypothetical protein	-1.22	0.1	4080	3409	8748	13359	4146	8739	2879	3382	3968	5925	3768	2546
PA4550	fimU	type 4 fimbrial biogenesis protein FimU	0.45	0.11	1129	1123	823	680	900	889	1124	1146	1097	1034	1176	1176
PA1144	NA	major facilitator superfamily transporter	-1.46	0.12	355	416	1058	2179	585	410	447	491	309	344	324	396
PA3307	NA	hypothetical protein	0.66	0.12	317	244	178	178	176	180	240	226	265	371	317	264
PA3771	NA	transcriptional regulator	0.64	0.12	149	143	95	92	88	104	137	147	144	184	145	119
PA1441	NA	hypothetical protein	0.9	0.12	926	750	450	434	399	516	642	721	888	1162	1097	521
PA1859	NA	transcriptional regulator	-0.48	0.12	179	167	241	248	244	233	157	184	162	174	160	203
PA0151	NA	TonB-dependent receptor	-0.63	0.12	220	218	338	357	361	297	203	273	179	223	180	257
PA2687	pfeS	two-component sensor histidine kinase PfeS	-0.51	0.12	595	603	855	807	947	811	587	700	522	618	501	668
PA4353	NA	hypothetical protein	0.59	0.12	788	773	521	448	474	640	806	879	634	715	884	765
PA4468	sodM	superoxide dismutase	-1.41	0.12	1230	1297	3345	6773	1791	1472	1369	1558	964	1384	866	1439
PA0872	phhA	phenylalanine 4-monooxygenase	-2.39	0.12	4308	4081	21920	1927	33996	29838	3431	2840	5972	3922	3544	5460
PA1831	NA	hypothetical protein	-0.66	0.12	738	773	1190	1393	1170	1007	904	602	815	693	607	916
PA1421	gbuA	guanidinobutyrase	-0.48	0.12	131	133	184	183	188	181	130	139	131	137	114	142
PA4410	ddlB	D-alanine--D-alanine ligase	-2.2	0.14	567	493	2443	962	5874	495	481	521	477	554	627	521
PA0136	NA	ABC transporter ATP-binding protein	0.8	0.16	1226	1050	656	538	573	856	1013	937	1198	1363	1528	786
PA0167	NA	transcriptional regulator	0.67	0.16	794	663	459	441	380	557	582	643	764	761	981	639
PA0462	NA	hypothetical protein	-0.44	0.16	1126	1071	1488	1631	1565	1268	1131	916	1165	1110	1113	1156
PA0851	NA	hypothetical protein	-1.32	0.16	242	248	610	1235	308	287	300	204	241	195	233	297
PA2009	hmgA	homogentisate 1,2-dioxygenase	0.46	0.16	1979	1640	1317	1187	1465	1300	1600	1685	1634	1966	2112	1859
PA1524	xdhA	xanthine dehydrogenase	0.7	0.18	308	298	188	140	195	228	271	325	298	351	358	214
PA0166	NA	transporter	1.03	0.18	633	469	271	252	230	330	393	422	593	775	838	287
PA0464	creC	sensory histidine kinase CreC	-0.71	0.18	91	98	155	190	137	138	109	83	103	116	96	62
PA0666	NA	anhydro-N-acetylmuramic acid kinase	-0.38	0.18	827	930	1142	1207	1063	1156	996	874	919	804	889	789
PA1078	flgC	flagellar basal body rod protein FlgC	0.83	0.18	892	670	439	347	433	536	569	744	697	1090	1040	546
PA4311	NA	hypothetical protein	-1.06	0.18	965	824	1873	1092	1088	3438	889	750	834	1052	1011	832
PA4862	NA	ABC transporter ATP-binding protein	1.01	0.18	703	457	288	299	252	311	385	479	507	908	860	340
PA4863	NA	hypothetical protein	0.76	0.18	315	218	158	182	149	143	192	219	244	344	364	238
PA4357	NA	hypothetical protein	1.01	0.18	80	70	38	38	34	40	69	80	62	83	120	38
PA0137	NA	ABC transporter permease	0.86	0.19	748	583	369	299	331	476	558	504	686	901	905	438
PA3862	dauB	NAD(P)H-dependent anabolic L-arginine dehydrogenase DauB	-0.52	0.19	203	215	298	329	293	272	209	261	175	212	184	213
PA0810	NA	haloacid dehalogenase	0.68	0.19	100	84	57	67	58	47	71	85	95	104	113	84
PA1080	flgE	flagellar hook protein FlgE	0.88	0.19	3197	2319	1495	1179	1555	1751	1979	2473	2507	3921	3930	1741
PA2512	antA	anthranilate dioxygenase large subunit	-0.6	0.19	62	60	92	95	91	90	56	52	72	53	59	73
PA2658	NA	hypothetical protein	1.41	0.19	97	59	30	15	18	56	75	52	49	86	56	148
PA1101	fliF	flagellar MS-ring protein	0.65	0.19	1235	1102	746	615	686	936	1036	987	1281	1318	1488	900
PA3535	NA	serine protease	0.67	0.19	86	82	54	49	60	52	69	86	91	92	100	66
PA4627	NA	16S rRNA methyltransferase	-0.58	0.19	203	177	285	330	307	216	148	194	190	214	177	219
PA1260	NA	amino acid ABC transporter substrate-binding protein	1.46	0.19	1086	1111	399	302	389	507	512	682	2141	1988	825	446
PA1443	fliM	flagellar motor switch protein FliM	0.6	0.2	1506	1274	920	800	876	1084	1177	1234	1411	1699	1719	1100
PA3037	NA	hypothetical protein	-0.51	0.2	174	156	234	258	249	196	136	187	144	171	170	181
PA4196	bfiR	protein BfiR	-0.7	0.2	171	138	251	229	347	178	115	149	151	172	160	180
PA4783	NA	hypothetical protein	-0.65	0.2	71	88	125	121	134	120	67	106	91	83	73	56
PA0535	NA	transcriptional regulator	-0.68	0.2	152	149	240	300	251	170	114	179	156	167	125	164
PA1082	flgG	flagellar basal body rod protein FlgG	0.8	0.22	1706	1316	871	620	904	1089	1142	1208	1596	1952	2060	1106
PA0686	NA	type II secretion system protein HxcR	3.4	0.22	933	242	56	26	74	67	433	267	26	444	78	2277
PA5256	dsbH	disulfide bond formation protein	-0.41	0.23	884	1025	1266	1352	1313	1132	1147	973	955	840	941	870
PA1083	flgH	flagellar basal body L-ring protein	0.81	0.24	1365	952	660	490	628	861	861	1009	985	1670	1550	877
PA4593	NA	ABC transporter permease	0.85	0.24	46	37	23	26	26	16	28	41	41	52	48	37
PA4861	NA	ABC transporter ATP-binding protein	0.72	0.25	1280	1053	707	573	698	850	1086	913	1161	1433	1623	785
PA1085	flgJ	peptidoglycan hydrolase FlgJ	0.77	0.25	1274	956	654	531	641	789	844	963	1062	1492	1571	758
PA2781	NA	hypothetical protein	0.75	0.25	271	221	147	136	110	197	201	239	223	294	338	181
PA2846	NA	transcriptional regulator	0.48	0.25	262	264	188	209	155	201	253	305	234	266	235	286
PA0865	hpd	4-hydroxyphenylpyruvate dioxygenase	0.62	0.25	6719	5654	4023	3056	4977	4034	6068	4797	6098	6720	8231	5207
PA0657	NA	ATPase	0.38	0.26	255	240	190	193	178	197	220	239	262	246	247	272
PA1452	flhA	flagellar biosynthesis protein FlhA	0.65	0.26	2009	1811	1216	914	1085	1648	1718	1622	2092	2132	2378	1516
PA1453	flhF	flagellar biosynthesis regulator FlhF	0.88	0.26	880	607	404	374	353	485	513	611	697	1126	1064	450
PA2023	galU	UTP-glucose-1-phosphate uridylyltransferase	-0.6	0.26	2126	2189	3260	3495	3563	2722	2488	1941	2137	1713	1730	2935
PA0148	NA	adenosine deaminase	0.34	0.26	473	447	365	363	373	359	429	436	478	505	490	425
PA0307	NA	hypothetical protein	-0.67	0.26	57	52	87	91	92	77	34	52	70	51	68	52
PA1044	NA	hypothetical protein	-1.01	0.26	86	87	174	322	110	91	73	96	93	93	82	83
PA1102	fliG	flagellar motor switch protein FliG	0.47	0.26	2107	2194	1556	1214	1496	1958	2158	2091	2334	2180	2259	1882
PA1420	NA	hypothetical protein	-0.75	0.26	34	37	59	50	66	62	51	34	25	42	29	30
PA1449	flhB	flagellar biosynthesis protein FlhB	0.64	0.26	312	243	178	158	151	224	239	282	208	312	247	377
PA2071	fusA2	elongation factor G	-0.27	0.26	974	961	1163	1240	1129	1122	1016	957	910	997	960	964
PA3215	NA	transcriptional regulator	0.47	0.26	322	297	225	215	208	252	283	271	335	319	376	273
PA3515	NA	hypothetical protein	0.46	0.26	158	175	122	113	114	138	187	153	183	166	165	144
PA4207	mexI	resistance-nodulation-cell division (RND) efflux transporter	-0.56	0.26	266	291	411	463	464	306	240	324	308	292	218	289
PA4578	NA	hypothetical protein	0.48	0.26	687	638	477	477	452	501	604	604	705	798	750	512
PA4689	NA	hypothetical protein	1.87	0.26	2782	1721	617	570	554	726	768	708	3687	3897	3413	1035
PA4785	NA	acetyl-CoA acetyltransferase	-1.09	0.26	474	465	1001	1963	488	553	448	374	572	472	505	445
PA4839	speA	arginine decarboxylase	-0.87	0.26	1495	1438	2683	4721	1700	1628	1476	1463	1376	1529	1583	1374
PA3453	NA	hypothetical protein	1.49	0.26	404	148	98	87	114	94	160	150	133	369	112	731
PA1086	flgK	flagellar hook-associated protein FlgK	0.77	0.28	3353	2257	1650	1399	1662	1889	1976	2316	2477	4091	3956	2013
PA1088	NA	hypothetical protein	0.55	0.28	1017	924	662	633	666	686	876	899	996	1240	1144	667
PA1442	NA	flagellar basal body protein FliL	0.53	0.28	892	931	631	473	576	844	900	834	1060	900	943	833
PA2068	NA	major facilitator superfamily transporter	-0.59	0.28	88	83	127	143	126	113	103	68	76	76	75	114
PA1462	NA	plasmid partitioning protein	0.47	0.29	1071	1031	761	705	703	874	959	954	1180	1139	1239	835
PA4868	ureC	urease subunit alpha	0.5	0.29	415	336	267	248	280	272	309	354	345	431	480	333
PA4157	NA	transcriptional regulator	1.39	0.31	100	45	27	30	33	19	48	55	33	90	35	175
PA4859	NA	ABC transporter permease	0.77	0.31	1329	1286	770	626	648	1037	1253	1189	1414	1489	1789	710
PA0738	NA	hypothetical protein	-0.49	0.31	342	354	488	530	559	373	362	388	311	327	292	405
PA1084	flgI	flagellar basal body P-ring protein	0.87	0.31	1004	703	469	387	382	638	602	705	803	1281	1219	513
PA1087	flgL	flagellar hook-associated protein FlgL	0.44	0.31	3332	2913	2305	2168	2328	2420	2671	2894	3175	3735	3680	2580
PA1300	NA	ECF subfamily sigma-70 factor	-0.42	0.31	611	712	883	907	922	818	699	832	606	576	589	668
PA1456	cheY	chemotaxis protein CheY	0.37	0.31	2490	2671	1998	1742	1952	2300	2564	2420	3030	2410	2603	2458
PA1662	NA	ClpA/B-type protease	-1.03	0.31	245	198	454	238	249	874	235	190	169	241	277	218
PA2556	NA	transcriptional regulator	-0.4	0.31	110	116	150	157	139	153	109	121	118	110	106	115
PA3403	NA	hypothetical protein	0.49	0.31	441	435	313	240	332	367	433	371	502	410	505	407
PA4338	NA	acyltransferase	-0.57	0.31	1361	1514	2133	2176	2289	1934	1913	1227	1403	1147	1135	1799
PA5022	NA	potassium efflux protein KefA	-0.61	0.31	487	548	790	631	1152	588	557	565	522	462	452	548
PA5380	gbdR	protein GbdR	0.68	0.31	1519	1097	819	700	738	1020	1004	946	1340	1749	1726	1081
PA1633	kdpA	potassium-transporting ATPase subunit A	-0.55	0.31	53	58	82	87	67	91	51	68	55	57	50	52
PA1778	cobA	uroporphyrin-III C-methyltransferase	0.79	0.31	3857	2426	1817	1608	1704	2139	2578	2509	2193	5393	3808	2371
PA0540	NA	hypothetical protein	-0.51	0.33	83	86	121	98	131	134	83	103	73	77	83	89
PA3642	rnhB	ribonuclease HII	-0.44	0.33	201	198	269	283	307	218	180	217	196	191	180	231
PA1967	NA	hypothetical protein	0.63	0.34	237	201	143	119	139	172	174	205	225	282	272	156
PA4808	selA	selenocysteine synthase	1.09	0.34	244	118	85	110	78	66	132	119	103	258	114	360
PA0745	NA	enoyl-CoA hydratase	0.98	0.34	86	63	38	34	52	29	67	53	70	111	112	37
PA0060	NA	hypothetical protein	-0.39	0.34	525	500	670	645	751	615	604	432	464	541	515	520
PA1861	modC	molybdenum ABC transporter ATP-binding protein ModC	-1.25	0.34	214	273	578	269	316	1150	431	226	162	161	147	333
PA5207	NA	phosphate transporter	-0.43	0.34	116	110	151	146	172	137	107	106	118	102	119	126
PA1256	NA	amino acid ABC transporter ATP binding protein	2.74	0.34	1287	2693	298	242	278	373	433	414	7231	2943	527	391
PA0447	gcdH	glutaryl-CoA dehydrogenase	0.34	0.34	468	508	387	354	395	412	565	454	507	471	483	450
PA0556	NA	hypothetical protein	0.62	0.34	148	103	82	89	74	82	122	82	105	142	160	142
PA0674	vreA	hypothetical protein	-0.54	0.34	192	205	288	335	288	243	173	263	179	224	202	150
PA0825	NA	hypothetical protein	-0.95	0.34	108	158	256	442	214	111	173	166	134	108	106	110
PA1266	NA	oxidoreductase	1.74	0.34	75	32	16	11	17	20	39	35	22	42	12	172
PA1606	NA	hypothetical protein	-0.51	0.34	248	241	345	404	350	282	283	210	231	195	244	304
PA1881	NA	oxidoreductase	0.39	0.34	393	377	294	294	305	283	421	346	364	432	429	319
PA2375	NA	hypothetical protein	2.5	0.34	1748	396	189	120	219	229	389	662	138	1255	268	3721
PA3350	NA	flagellar basal body P-ring biosynthesis protein FlgA	0.46	0.34	1254	1346	947	800	835	1206	1351	1209	1478	1250	1426	1086
PA3516	NA	adenylosuccinate lyase	-0.66	0.34	48	57	83	93	68	87	47	44	79	55	48	41
PA1883	NA	NADH-quinone oxidoreductase subunit A	-0.68	0.34	35	47	66	48	64	85	51	40	49	34	33	38
PA2955	NA	hypothetical protein	0.57	0.34	283	232	175	146	159	220	219	208	269	295	334	220
PA3971	NA	hypothetical protein	1.11	0.34	78	53	30	33	33	24	49	36	73	124	79	29
PA4628	lysP	lysine-specific permease	-0.56	0.34	766	882	1217	1311	1206	1135	878	981	786	718	523	1056
PA0740	sdsA1	SDS hydrolase SdsA1	-0.56	0.34	323	353	496	575	540	374	354	436	270	306	272	390
PA3619	NA	hypothetical protein	-0.44	0.35	171	201	251	270	276	207	224	207	171	168	167	178
PA3711	NA	transcriptional regulator	0.54	0.35	101	79	62	55	61	71	80	89	70	96	107	100
PA2949	NA	lipase	-0.82	0.35	206	200	357	625	250	195	190	184	225	216	212	189
PA0187	NA	hypothetical protein	-0.43	0.36	173	168	229	228	261	197	201	148	154	189	158	173
PA2634	aceA	isocitrate lyase	-0.45	0.36	10647	11950	15398	16319	16481	13394	13371	12160	10320	9462	9193	13287
PA0203	NA	ABC transporter	-0.6	0.36	33	36	53	48	59	52	28	43	38	36	32	30
PA0746	NA	acyl-CoA dehydrogenase	1.06	0.36	121	63	45	39	35	59	44	62	84	140	165	59
PA0747	NA	aldehyde dehydrogenase	0.76	0.36	462	357	243	225	223	281	371	298	402	511	642	232
PA1245	NA	hypothetical protein	0.36	0.36	2072	2311	1711	1713	1729	1690	2114	2709	2110	1995	1902	2317
PA2696	NA	transcriptional regulator	0.98	0.36	757	476	313	314	381	244	460	571	398	813	293	1164
PA3195	gapA	glyceraldehyde 3-phosphate dehydrogenase	0.67	0.36	1397	1224	824	671	833	968	1084	1339	1249	1741	1698	752
PA5035	gltD	glutamate synthase subunit beta	0.56	0.36	1033	928	663	708	689	592	673	851	1260	1094	1197	810
PA2570	lecA	PA-I galactophilic lectin	-0.67	0.36	2058	3011	4037	4499	4447	3166	3207	3709	2118	1677	1981	2517
PA1454	fleN	flagellar synthesis regulator FleN	0.58	0.36	2405	2333	1582	1265	1509	1973	2254	2135	2610	2787	2903	1523
PA0476	NA	permease	0.42	0.38	381	381	285	310	258	288	422	320	400	414	424	306
PA2688	pfeA	ferric enterobactin receptor	-0.52	0.38	342	363	505	546	547	423	410	371	306	375	234	416
PA0925	NA	hypothetical protein	-0.45	0.38	205	233	299	301	338	258	284	183	234	209	192	214
PA1534	recR	recombination protein RecR	0.41	0.38	408	384	299	355	276	264	347	372	433	443	427	354
PA4223	NA	ABC transporter ATP-binding protein	0.58	0.38	135	109	82	95	66	85	100	128	98	156	145	102
PA4781	NA	cyclic di-GMP phosphodiesterase	1.09	0.38	1736	2342	956	802	805	1261	1202	4341	1482	2125	2326	756
PA5287	amtB	ammonium transporter	0.56	0.38	11038	11078	7492	6388	6953	9136	11339	9713	12183	12108	13969	7037
PA5468	NA	citrate transporter	-0.44	0.38	122	120	164	176	185	130	99	139	122	119	121	125
PA3765	NA	hypothetical protein	-0.65	0.38	43	48	72	69	96	51	40	54	50	50	47	30
PA5475	NA	hypothetical protein	0.44	0.38	384	450	307	249	323	349	523	412	414	407	412	333
PA0766	mucD	serine protease MucD	-0.38	0.39	4628	4798	6132	6987	6226	5183	4898	5330	4167	4431	4129	5324
PA2894	NA	hypothetical protein	-0.27	0.39	937	889	1104	1075	1075	1161	943	868	857	979	839	995
PA4291	NA	hypothetical protein	-0.81	0.39	485	597	946	736	642	1460	615	626	551	319	385	752
PA5484	NA	two-component sensor	-0.47	0.39	1322	1434	1913	2341	2001	1397	1463	1644	1196	1223	1267	1478
PA2327	NA	ABC transporter permease	0.54	0.4	317	281	206	219	228	171	182	350	311	337	310	304
PA2692	NA	transcriptional regulator	0.4	0.4	169	153	122	130	133	102	151	144	164	177	170	161
PA3133	NA	transcriptional regulator	-0.54	0.4	378	441	594	717	624	443	411	549	364	365	317	451
PA3462	NA	sensor/response regulator hybrid protein	-0.4	0.4	375	365	488	534	513	417	411	391	293	415	375	335
PA4043	ispA	geranyltranstransferase	0.7	0.4	58	44	31	37	39	18	43	52	38	56	63	55
PA0185	NA	ABC transporter permease	2.78	0.4	1235	231	107	59	145	116	200	449	45	922	91	2691
PA1187	NA	acyl-CoA dehydrogenase	-0.69	0.4	80	106	150	186	132	132	120	63	136	96	65	79
PA1911	femR	sigma factor regulator FemR	-0.68	0.4	42	32	59	68	59	51	31	29	35	57	29	41
PA3597	NA	amino acid permease	-0.27	0.4	555	512	641	677	625	621	539	510	486	561	565	541
PA3733a	NA	hypothetical protein	-0.42	0.4	546	589	758	869	721	684	698	476	592	501	498	638
PA3132	NA	hydrolase	-0.54	0.41	108	135	176	219	169	140	142	146	115	127	114	83
PA2986	NA	hypothetical protein	-0.68	0.41	743	832	1262	1516	1327	944	858	930	707	486	581	1164
PA4682	NA	hypothetical protein	2.19	0.41	4008	1196	571	607	491	615	812	1962	813	1360	9902	764
PA4907	NA	short-chain dehydrogenase	0.54	0.41	283	239	181	161	166	214	256	202	258	335	317	197
PA1327	NA	protease	0.69	0.41	385	242	195	212	147	225	249	207	269	442	440	274
PA1566	NA	hypothetical protein	0.5	0.41	110	106	77	80	73	77	118	109	92	139	108	84
PA4360a	NA	hypothetical protein	1.07	0.41	813	393	288	233	282	349	311	344	525	1001	1147	290
PA4414	murD	UDP-N-acetylmuramoyl-L-alanyl-D-glutamate synthetase	0.51	0.41	1373	1579	1038	954	971	1189	1362	2178	1197	1430	1432	1256
PA3864	dauR	transcriptional regulator	-0.41	0.41	219	190	272	268	301	247	186	213	172	201	191	265
PA1215	NA	hypothetical protein	-0.72	0.42	69	48	96	111	112	65	33	62	48	81	50	75
PA1320	cyoD	cytochrome o ubiquinol oxidase subunit IV	-0.45	0.42	79	91	115	125	113	109	99	92	83	64	82	92
PA3103	xcpR	type II secretion system protein E	0.42	0.42	461	377	313	311	315	314	371	354	404	514	508	362
PA3635	eno	enolase	-0.24	0.42	1226	1236	1448	1453	1407	1485	1283	1275	1149	1180	1173	1325
PA5069	tatB	sec-independent translocase	0.39	0.42	310	294	231	215	207	271	328	254	299	320	342	269
PA2928	NA	hypothetical protein	-0.6	0.42	90	70	121	136	131	95	61	96	52	95	96	77
PA3064	pelA	hypothetical protein	-0.62	0.42	390	408	612	691	671	474	416	480	326	297	288	584
PA3598	NA	hypothetical protein	-0.44	0.42	327	266	402	398	448	361	328	213	258	333	324	323
PA4649	NA	hypothetical protein	0.81	0.42	58	40	28	28	18	38	45	24	49	61	51	63
PA1992	ercS	sensor histidine kinase	2.57	0.42	3205	1186	371	164	399	549	1780	1673	105	2052	237	7325
PA4494	roxS	sensor histidine kinase RoxS	-0.6	0.42	1341	1436	2096	3173	1742	1375	1438	1538	1332	1177	1260	1588
PA4860	NA	ABC transporter permease	0.74	0.42	1421	1192	785	579	679	1097	1067	1159	1351	1601	1941	722
PA0206	NA	spermidine/putrescine ABC transporter ATP-binding protein	-0.52	0.42	54	51	75	74	82	70	39	60	54	52	43	67
PA2354	NA	transcriptional regulator	0.6	0.42	104	86	62	73	40	75	73	107	76	99	95	117
PA4963	NA	hypothetical protein	0.63	0.42	1384	855	725	740	630	806	778	979	808	1492	1031	1630
PA0658	NA	short-chain dehydrogenase	-0.42	0.43	289	329	411	391	445	396	372	343	271	254	261	352
PA0756	NA	two-component response regulator	-0.6	0.43	35	40	57	64	41	66	34	40	46	30	43	33
PA1455	fliA	flagellar biosynthesis sigma factor FliA	0.55	0.43	2625	2891	1878	1511	1678	2445	2601	2296	3775	2916	2974	1985
PA4222	NA	ABC transporter ATP-binding protein	0.5	0.43	97	82	63	55	64	71	88	89	68	84	97	109
PA4815	NA	hypothetical protein	0.58	0.43	56	76	44	49	46	35	89	66	74	58	54	55
PA4913	NA	ABC transporter	0.53	0.43	4804	4022	3065	2411	3016	3768	4070	3551	4444	5365	5706	3341
PA5077	mdoH	glucosyltransferase MdoH	-0.21	0.43	2041	2034	2357	2440	2315	2315	2180	1937	1987	1957	2115	2051
PA5220	NA	hypothetical protein	-0.5	0.43	144	105	176	175	193	161	130	92	92	147	149	136
PA0676	vreR	sigma factor regulator VreR	-0.53	0.43	138	132	194	247	148	188	99	168	129	152	143	118
PA1009	NA	hypothetical protein	0.49	0.43	270	337	216	179	200	271	318	363	329	280	319	211
PA1244	NA	hypothetical protein	0.77	0.43	250	167	123	134	103	133	157	148	196	294	334	123
PA2185	katN	non-heme catalase KatN	-0.41	0.43	179	161	227	180	245	256	163	138	182	181	178	178
PA2659	NA	hypothetical protein	0.52	0.43	314	353	234	186	227	290	360	296	403	328	387	228
PA2682	NA	hypothetical protein	-0.47	0.43	77	65	98	99	94	101	80	52	63	82	79	70
PA3593	NA	acyl-CoA dehydrogenase	-0.54	0.43	96	103	144	150	163	119	97	137	74	88	83	118
PA4299	tadD	type II secretion system protein TadD	1.06	0.43	71	38	26	21	27	30	43	47	23	62	33	117
PA4778	cueR	protein CueR	0.37	0.43	1476	1710	1236	1056	1221	1432	1793	1479	1859	1457	1579	1391
PA2987	NA	lipoprotein-releasing system ABC transporter ATP-binding protein	-0.53	0.43	243	213	328	437	344	204	222	217	199	253	222	253
PA4143	NA	toxin transporter	-0.54	0.43	80	67	106	120	122	75	76	65	61	67	77	97
PA5126	NA	hypothetical protein	0.61	0.43	141	144	94	100	68	114	144	116	172	181	151	91
PA4467	NA	hypothetical protein	-0.65	0.44	359	347	553	872	412	374	321	414	307	283	422	374
PA3901	fecA	Fe(III) dicitrate transporter FecA	-0.48	0.44	482	477	665	775	714	506	467	563	400	483	376	587
PA3033	NA	hypothetical protein	-0.41	0.44	429	486	605	534	651	631	511	510	438	369	377	542
PA4909	NA	ABC transporter ATP-binding protein	0.59	0.44	448	307	251	232	233	290	288	261	373	527	495	321
PA5463	NA	hypothetical protein	-0.36	0.44	203	180	246	248	273	216	181	189	169	225	201	184
PA3134	gltX	glutamate--tRNA ligase	-0.4	0.45	850	963	1192	1110	1230	1236	983	930	975	719	729	1101
PA1255	NA	trans-3-hydroxy-L-proline dehydratase	0.88	0.45	138	68	56	58	56	54	66	70	66	178	164	72
PA0234	NA	hypothetical protein	-0.41	0.46	139	153	194	187	206	188	140	196	124	140	132	143
PA0616	NA	hypothetical protein	0.74	0.46	89	78	50	38	40	72	92	74	67	91	50	127
PA1851	NA	hypothetical protein	0.36	0.46	673	642	513	499	466	574	703	574	649	734	748	537
PA2013	liuC	gamma-carboxygeranoyl-CoA hydratase	-0.51	0.46	53	52	75	89	66	70	40	57	60	61	53	43
PA2585	uvrC	excinuclease ABC subunit C	-0.3	0.46	1423	1469	1774	1883	1764	1676	1620	1406	1380	1259	1355	1656
PA3043	NA	deoxyguanosinetriphosphate triphosphohydrolase	-0.31	0.46	1212	1122	1447	1588	1470	1283	1237	962	1167	1234	1123	1279
PA3177	NA	hypothetical protein	0.25	0.46	1358	1341	1134	1081	1205	1114	1187	1405	1432	1410	1388	1277
PA3240	NA	quercetin 2,3-dioxygenase	-0.45	0.46	232	234	318	391	306	258	231	283	187	193	253	251
PA3309	NA	hypothetical protein	0.44	0.46	1058	939	736	629	743	836	971	816	1030	1073	1311	790
PA3710	NA	GMC-type oxidoreductase	0.36	0.46	640	502	446	405	453	479	508	495	502	645	658	618
PA3928	NA	hypothetical protein	0.7	0.46	172	117	89	98	75	95	111	104	134	230	191	96
PA4640	mqoB	malate:quinone oxidoreductase	-0.32	0.46	1011	1100	1316	1414	1333	1202	1128	1056	1116	897	932	1206
PA4713	NA	hypothetical protein	-0.61	0.46	272	252	399	316	605	277	288	206	262	300	306	210
PA4893	ureG	urease accessory protein UreG	0.49	0.46	1004	817	648	571	587	784	868	736	846	1033	1259	719
PA4894	NA	hypothetical protein	0.84	0.46	105	52	44	45	45	42	42	51	63	108	135	71
PA0818	NA	hypothetical protein	-0.44	0.46	120	122	165	164	172	158	110	161	94	134	119	106
PA4890	desT	transcriptional regulator	0.72	0.46	73	74	45	49	43	43	33	98	91	72	87	59
PA0325	NA	ABC transporter permease	-0.39	0.46	99	97	128	145	132	108	93	91	108	87	99	112
PA0940	NA	hypothetical protein	-0.76	0.46	47	37	70	117	59	34	37	33	41	44	49	47
PA0979	NA	hypothetical protein	-0.51	0.46	391	411	570	485	551	674	446	499	288	358	314	501
PA1259	NA	hypothetical protein	1.74	0.46	603	187	119	73	151	132	141	302	118	439	172	1198
PA1445	fliO	flagellar protein FliO	1.11	0.46	76	33	25	25	19	32	21	29	47	97	100	31
PA1459	NA	chemotaxis-specific methylesterase	0.42	0.46	2150	2056	1573	1413	1465	1842	1921	1772	2475	2495	2303	1651
PA1709	popD	translocator outer membrane protein PopD	0.55	0.46	66	77	49	60	45	40	94	67	69	75	75	49
PA1782	NA	serine/threonine-protein kinase	0.7	0.46	2171	1484	1130	959	922	1508	1634	1229	1590	2997	2292	1226
PA1785	NA	hypothetical protein	0.59	0.46	1067	830	631	555	563	774	792	670	1029	1213	1323	665
PA1786	NA	hypothetical protein	0.75	0.46	1744	1231	885	767	768	1121	1174	1008	1510	2129	2320	783
PA2073	NA	transporter membrane subunit	-0.51	0.46	246	270	367	448	398	253	241	329	238	195	256	287
PA2376	NA	transcriptional regulator	0.36	0.46	291	323	239	244	252	221	306	315	347	294	345	235
PA2485	NA	hypothetical protein	-0.28	0.46	3370	3858	4392	3955	4732	4490	3967	3687	3918	3351	3129	3628
PA2569	NA	hypothetical protein	-0.58	0.46	968	1399	1765	1988	1933	1375	1429	1574	1194	765	845	1294
PA2605	NA	sulfurtransferase TusD	0.5	0.46	84	65	53	60	49	48	69	57	71	96	79	77
PA3000	aroP1	aromatic amino acid transporter AroP	-0.54	0.46	215	256	341	433	309	280	257	229	280	150	206	290
PA3066	NA	hypothetical protein	-0.52	0.46	194	194	277	348	299	185	162	244	177	178	174	231
PA3388	NA	S-adenosylmethionine-dependent methyltransferase RcsF	-0.53	0.46	75	94	121	151	122	89	75	97	110	68	69	87
PA3723	NA	FMN oxidoreductase	0.73	0.46	718	422	345	349	321	366	394	312	562	898	828	428
PA4008	NA	hydrolase	0.55	0.46	100	76	61	59	48	75	65	63	100	100	100	100
PA4047	ribA	GTP cyclohydrolase II	-0.65	0.46	1423	1698	2452	4089	1531	1737	1602	1823	1671	1438	1373	1457
PA4050	pgpA	phosphatidylglycerophosphatase A	-0.48	0.46	122	115	165	206	129	161	144	108	93	138	121	106
PA4081	cupB6	fimbrial subunit CupB6	2.07	0.46	627	156	93	72	113	95	157	247	63	492	79	1311
PA4308	NA	hypothetical protein	0.48	0.46	242	186	154	133	201	128	203	186	169	228	243	256
PA4455	NA	ABC transporter permease	-0.57	0.46	2235	2306	3379	3039	4352	2745	2545	2173	2199	1382	2127	3195
PA4517	NA	hypothetical protein	-0.48	0.46	353	460	567	544	613	543	427	545	408	292	306	462
PA4598	mexD	resistance-nodulation-cell division (RND) multidrug efflux transporter MexD	-0.35	0.46	188	174	230	241	213	237	158	176	187	178	159	226
PA4626	hprA	glycerate dehydrogenase	-0.65	0.46	1590	1701	2586	2672	3124	1963	1700	2009	1395	1349	925	2494
PA4910	NA	ABC transporter ATP-binding protein	0.62	0.46	895	614	492	401	470	605	582	532	729	1026	1081	576
PA4999	waaL	O-antigen ligase WaaL	-0.51	0.46	432	546	697	923	616	550	631	527	479	363	404	529
PA5047	NA	hypothetical protein	0.4	0.46	519	548	406	413	404	400	475	600	570	672	464	420
PA5208	NA	hypothetical protein	-0.27	0.46	948	966	1156	1311	1124	1034	1060	893	945	909	964	972
PA5250	NA	hypothetical protein	-0.25	0.46	805	853	989	948	948	1070	904	865	791	761	778	877
PA5286	NA	hypothetical protein	0.48	0.46	411	506	328	283	276	426	513	462	543	405	498	328
PA5509	NA	hypothetical protein	0.69	0.46	102	110	66	58	38	104	105	129	96	101	133	73
PA5523	NA	aminotransferase	-0.39	0.46	1657	1622	2141	2328	2340	1755	1578	1756	1531	1558	1340	2073
PA0765	mucC	positive regulator for alginate biosynthesis MucC	-0.36	0.46	2021	2083	2627	2784	2611	2486	2287	2108	1853	1837	1673	2552
PA2584	pgsA	CDP-diacylglycerol--glycerol-3-phosphate 3-phosphatidyltransferase	-0.43	0.46	459	582	699	741	757	600	544	571	632	386	420	569
PA3065	NA	hypothetical protein	-0.5	0.46	213	257	331	417	296	280	251	331	189	207	198	234
PA4608	NA	hypothetical protein	0.45	0.46	1270	1137	884	770	852	1032	1278	948	1185	1420	1481	909
PA0491	NA	transcriptional regulator	-0.47	0.46	1198	1304	1727	1485	2175	1523	1281	1618	1014	1133	1005	1455
PA1115	NA	hypothetical protein	-0.64	0.46	5168	4489	7531	4654	12439	5500	4839	3898	4729	5185	4412	5906
PA4683	NA	hypothetical protein	0.96	0.46	2347	1268	932	667	929	1202	1247	1110	1448	4495	1329	1218
PA5530	NA	MFS dicarboxylate transporter	-0.79	0.46	436	360	686	611	1024	421	457	309	315	314	268	726
PA1486	NA	hypothetical protein	-0.58	0.47	35	29	48	46	53	47	22	24	40	42	33	30
PA1784	NA	hypothetical protein	0.51	0.47	2704	2396	1790	1313	1585	2473	2440	1965	2781	2962	3034	2117
PA1910	femA	ferric-mycobactin receptor FemA	-0.5	0.47	207	172	268	238	303	263	165	205	144	218	140	262
PA5009	waaP	lipopolysaccharide kinase WaaP	-0.65	0.47	731	682	1110	756	683	1890	628	771	648	792	700	702
PA5329	NA	hypothetical protein	0.34	0.47	401	349	297	312	291	288	376	306	367	426	435	344
PA5438	NA	transcriptional regulator	0.43	0.47	1372	1342	1003	1161	1037	812	1201	1778	1047	1300	1513	1304
PA1178	oprH	PhoP/Q and low Mg2+ inducible outer membrane protein H1	0.45	0.47	1090679	1085686	794638	554578	817799	1011536	1198074	1063480	995505	1138599	1272020	861417
PA3398	NA	transcriptional regulator	0.44	0.47	143	119	97	89	77	125	105	121	130	140	149	140
PA2788	NA	chemotaxis transducer	0.35	0.47	618	601	480	419	497	522	591	511	699	712	596	546
PA4762	grpE	heat shock protein GrpE	-0.46	0.47	5725	6209	8217	6805	10822	7025	5923	7698	5007	5966	4792	6418
PA4327	NA	hypothetical protein	0.38	0.48	306	302	233	193	267	238	351	280	274	278	275	366
PA3123	NA	hypothetical protein	0.28	0.48	326	303	259	279	271	226	306	313	291	334	324	321
PA3402	NA	hypothetical protein	0.37	0.48	153	139	114	105	116	120	137	122	158	152	171	136
PA4583	NA	hypothetical protein	1.08	0.48	316	153	111	116	113	104	110	193	155	657	165	127
PA5016	aceF	dihydrolipoamide acetyltransferase	0.41	0.48	1592	1357	1111	943	1103	1287	1283	1319	1468	1853	1734	1189
PA2288	NA	hypothetical protein	0.73	0.48	199	279	144	168	134	130	181	201	454	250	212	135
PA0463	creB	DNA-binding response regulator CreB	-0.41	0.48	147	128	182	225	164	158	118	127	140	163	121	156
PA2975	rluC	ribosomal large subunit pseudouridine synthase C	-0.4	0.48	940	1033	1300	1456	1383	1061	1016	1119	964	756	869	1195
PA0054	NA	RNA 2'-phosphotransferase-like protein	-0.53	0.48	47	36	60	57	62	61	27	32	48	40	51	50
PA0117	NA	short-chain dehydrogenase	0.59	0.48	48	44	30	31	34	25	61	30	40	44	51	49
PA0239	NA	hypothetical protein	-0.43	0.48	150	186	225	229	237	207	156	211	191	150	119	180
PA0302	spuF	polyamine transporter PotG	0.27	0.48	3006	2825	2419	2267	2346	2645	2853	2832	2789	3444	2958	2614
PA0605	NA	ABC transporter permease	0.36	0.48	2980	2466	2127	1879	2018	2483	2368	2183	2848	3261	2880	2800
PA0606	NA	ABC transporter permease	0.36	0.48	1670	1421	1204	1058	1096	1457	1336	1378	1550	1862	1698	1451
PA0930	NA	two-component sensor	-0.3	0.48	252	274	324	315	296	361	290	286	246	273	237	245
PA1089	NA	hypothetical protein	0.36	0.48	470	428	351	319	360	376	403	399	481	514	530	367
PA1216	NA	hypothetical protein	-0.63	0.48	89	81	131	173	145	76	83	102	57	112	86	70
PA1285	NA	transcriptional regulator	0.55	0.48	196	238	149	122	118	207	187	275	250	191	247	151
PA1457	cheZ	protein phosphatase CheZ	0.31	0.48	4027	4036	3264	2713	3226	3853	3991	3704	4414	4293	4143	3645
PA1458	NA	two-component sensor	0.27	0.48	5150	5390	4358	4168	4255	4651	4979	4874	6317	5607	4920	4922
PA1484	NA	transcriptional regulator	0.44	0.48	174	179	131	122	123	147	193	154	189	206	198	118
PA1605	NA	hypothetical protein	-0.42	0.48	595	615	810	943	866	620	620	539	687	526	501	758
PA1731	NA	hypothetical protein	0.44	0.48	2161	1676	1420	1245	1396	1618	1766	1426	1837	2480	2343	1659
PA1946	rbsB	ribose ABC transporter substrate-binding protein	0.35	0.48	610	603	476	442	510	476	574	644	591	484	758	588
PA2408	NA	ABC transporter ATP-binding protein	0.69	0.48	53	37	28	28	31	25	36	43	32	49	74	37
PA2410	NA	hypothetical protein	0.37	0.48	143	136	109	97	101	128	132	158	118	139	149	140
PA2488	NA	transcriptional regulator	-0.39	0.48	198	196	256	312	265	190	204	202	182	204	179	210
PA2773	NA	hypothetical protein	-0.58	0.48	69	60	96	100	123	66	76	38	66	58	73	76
PA3092	fadH1	2,4-dienoyl-CoA reductase	-0.54	0.48	96	79	127	157	118	105	61	71	104	116	71	100
PA3206	NA	two-component sensor	-0.41	0.48	199	195	262	280	234	271	157	178	250	233	192	171
PA3757	NA	transcriptional regulator	-0.43	0.48	173	171	232	186	247	264	146	194	172	192	128	199
PA3900	NA	transmembrane sensor	-0.5	0.48	72	61	94	109	110	63	53	74	57	74	73	70
PA3924	NA	long-chain-fatty-acid--CoA ligase	0.86	0.48	860	453	362	269	351	464	503	295	560	1105	1072	403
PA3973	NA	transcriptional regulator	0.78	0.48	486	408	262	197	185	404	300	284	640	700	446	311
PA4927	NA	hypothetical protein	0.47	0.48	817	732	560	550	436	694	753	602	842	912	943	594
PA5466	NA	hypothetical protein	-0.53	0.48	83	80	117	93	169	90	78	76	85	86	65	97
PA5469	NA	hypothetical protein	-0.53	0.48	91	119	151	184	143	127	125	145	88	71	93	109
PA1048	NA	hypothetical protein	0.29	0.49	2195	2114	1769	1716	1763	1828	2144	2031	2167	2280	2534	1773
PA2486	NA	hypothetical protein	-0.32	0.49	2159	2194	2714	2340	3132	2668	2492	2009	2081	1931	2064	2483
PA5252	NA	ABC transporter ATP-binding protein	-0.3	0.49	571	591	716	811	686	650	553	684	537	526	556	630
PA0371	NA	hypothetical protein	-0.41	0.49	368	397	507	486	559	476	354	513	326	392	297	416
PA2069	NA	carbamoyl transferase	-0.37	0.49	168	155	208	249	187	187	167	140	158	175	141	189
PA2235	pslE	biofilm formation protein PslE	-0.29	0.49	1952	1838	2317	2687	2256	2008	1820	2042	1652	2053	1831	1974
PA3622	rpoS	RNA polymerase sigma factor RpoS	0.44	0.49	25795	18940	16469	12781	17508	19117	21193	17984	17643	26275	28719	22391
PA3788	NA	hypothetical protein	0.55	0.49	564	460	349	351	321	376	497	357	525	761	598	332
PA0457	NA	hypothetical protein	-0.32	0.5	211	248	287	272	266	323	247	232	264	207	194	231
PA0634	NA	hypothetical protein	0.76	0.5	49	32	24	20	23	29	38	30	27	56	27	63
PA2440	NA	hypothetical protein	-0.38	0.5	219	264	313	309	319	311	277	265	250	184	194	278
PA3282	NA	hypothetical protein	-0.54	0.5	36	34	51	59	58	37	26	37	39	43	32	34
PA4719	NA	transporter	-0.52	0.5	364	398	545	800	372	462	452	311	433	357	352	383
PA5033	NA	hypothetical protein	-0.63	0.5	59	55	88	109	102	53	39	64	62	41	54	83
PA3171	ubiG	ubiquinone biosynthesis O-methyltransferase	0.31	0.5	347	322	271	279	301	233	284	356	327	357	359	325
PA2331	NA	hypothetical protein	0.34	0.5	611	689	513	532	459	549	606	829	631	678	615	539
PA4625	NA	hypothetical protein	-0.44	0.5	2081	2360	3011	2876	3383	2775	2314	2511	2255	1932	1457	2855
PA4992	NA	hypothetical protein	0.42	0.5	135	107	91	85	77	110	119	106	97	128	143	133
PA2936	NA	hypothetical protein	-0.63	0.5	237	319	428	488	479	316	326	438	192	218	183	310
PA3899	NA	RNA polymerase sigma factor	-0.36	0.5	340	403	477	437	484	510	409	467	334	351	292	379
PA4793	NA	hypothetical protein	0.4	0.5	352	312	252	199	255	304	299	273	363	410	341	306
PA0144	NA	hypothetical protein	0.78	0.51	519	294	237	221	233	257	280	223	380	547	773	238
PA0532	NA	hypothetical protein	1	0.51	187	366	138	118	107	190	167	191	740	226	187	147
PA0784	NA	transcriptional regulator	0.24	0.51	788	783	664	660	684	649	839	777	734	769	885	710
PA4235	bfrA	bacterioferritin	-0.83	0.51	540	585	997	504	1978	509	501	687	568	426	501	693
PA3136	NA	secretion protein	-0.38	0.51	101	112	138	136	155	123	110	125	100	101	83	118
PA0379	NA	hypothetical protein	-0.38	0.51	391	425	528	566	538	481	527	356	393	357	338	476
PA1779	NA	assimilatory nitrate reductase	0.54	0.51	11531	9118	7103	6113	6249	8946	11367	8790	7197	15478	11313	7801
PA4204	ppgL	gluconolactonase PpgL	-0.33	0.51	572	518	686	823	688	545	482	532	539	580	516	619
PA0376	rpoH	RNA polymerase sigma factor RpoH	-0.33	0.51	11184	12872	15072	16846	16051	12319	12539	14548	11530	10611	10818	12125
PA1010	dapA	4-hydroxy-tetrahydrodipicolinate synthase	0.21	0.51	1145	1101	969	977	986	945	1049	1112	1142	1036	1180	1218
PA4948	NA	hypothetical protein	-0.28	0.51	280	257	325	340	305	331	250	245	277	260	263	318
PA0764	mucB	sigma factor AlgU regulator MucB	-0.33	0.51	2158	2159	2705	3223	2803	2090	1997	2090	2390	2237	2258	1979
PA1303	NA	signal peptidase	0.6	0.51	46	34	27	22	31	28	38	29	35	54	49	35
PA1714	exsD	hypothetical protein	0.44	0.51	91	93	68	74	56	73	73	111	94	81	107	84
PA1909	NA	hypothetical protein	-0.44	0.51	70	73	97	89	91	110	82	75	61	90	57	63
PA3389	NA	ring-cleaving dioxygenase	-0.33	0.51	160	172	208	246	204	175	193	158	166	158	164	159
PA4025	NA	ethanolamine ammonia-lyase small subunit	0.78	0.51	452	307	222	185	192	290	274	234	412	560	615	182
PA3848	NA	hypothetical protein	0.28	0.51	449	392	348	321	340	382	386	404	387	485	442	419
PA0770	rnc	ribonuclease III	0.41	0.51	298	259	211	184	210	238	266	228	285	332	346	217
PA1103	NA	flagellar assembly protein FliH	0.43	0.51	937	952	700	625	587	888	928	882	1046	997	1157	656
PA4891	ureE	urease accessory protein UreE	0.76	0.51	315	216	158	154	131	188	200	159	290	434	381	130
PA1137	NA	oxidoreductase	-0.46	0.52	93	79	117	133	127	91	84	89	62	81	82	117
PA0138	NA	ABC transporter permease	0.61	0.52	436	371	266	185	212	401	354	296	465	415	583	308
PA0918	NA	cytochrome b561	0.57	0.52	806	511	444	393	447	493	573	443	516	860	530	1027
PA1885	NA	hypothetical protein	0.47	0.52	62	66	46	49	38	51	73	62	63	61	48	77
PA2502	NA	hypothetical protein	-0.46	0.52	118	97	147	174	158	110	73	122	94	118	114	123
PA3972	NA	acyl-CoA dehydrogenase	0.72	0.52	2093	1453	1078	923	833	1478	1281	1055	2023	3051	2124	1104
PA4362	NA	hypothetical protein	0.53	0.52	97	86	63	69	57	65	102	69	87	107	124	59
PA2864	NA	hypothetical protein	0.33	0.52	745	925	664	623	682	688	1048	844	882	732	832	672
PA0135	NA	hypothetical protein	-0.44	0.52	84	99	123	111	135	121	99	103	94	82	61	109
PA1170	NA	hypothetical protein	-0.31	0.52	540	465	621	699	638	525	427	480	487	545	497	579
PA1051	NA	transporter	-0.31	0.52	182	164	216	213	224	210	140	195	156	181	189	177
PA1361	NA	multidrug resistance protein PmpM	0.4	0.53	75	80	58	66	61	47	80	75	84	74	81	70
PA0758	NA	hypothetical protein	0.27	0.53	694	647	554	550	573	540	685	723	534	699	663	719
PA4085	cupB2	chaperone CupB2	-0.44	0.53	67	77	97	81	106	105	75	84	72	55	60	88
PA0119	NA	C4-dicarboxylate transporter DctA	-0.45	0.53	1046	1222	1546	1619	1741	1278	1154	1570	942	866	943	1328
PA0384	NA	hypothetical protein	0.74	0.53	56	42	29	32	25	32	47	48	31	56	85	26
PA0534	NA	hypothetical protein	-0.44	0.53	531	506	704	897	718	495	410	628	479	585	452	556
PA0592	ksgA	ribosomal RNA small subunit methyltransferase A	-0.27	0.53	553	640	718	768	730	655	645	660	615	533	519	609
PA1468	NA	hypothetical protein	-0.39	0.53	297	386	448	468	489	387	360	353	446	305	251	336
PA4761	dnaK	molecular chaperone DnaK	-0.33	0.53	47600	52023	62479	59939	66951	60548	53401	62201	40468	50908	41965	49927
PA1156	nrdA	ribonucleotide-diphosphate reductase subunit alpha	0.81	0.53	13574	10454	6854	6188	8881	5493	4599	17123	9639	15019	19023	6682
PA1857	NA	hypothetical protein	-0.41	0.53	156	122	185	197	202	154	130	94	142	158	157	154
PA3458	NA	transcriptional regulator	-0.38	0.53	257	332	381	419	403	323	350	288	359	232	254	283
PA5057	phaD	poly(3-hydroxyalkanoic acid) depolymerase	0.47	0.53	2463	1913	1583	1399	1464	1886	1817	1809	2112	2829	2942	1619
PA5334	rph	ribonuclease PH	0.3	0.53	288	274	230	216	243	230	251	256	315	304	309	252
PA0874	NA	hypothetical protein	-0.62	0.53	357	454	621	778	702	383	421	574	367	303	245	524
PA2412	NA	hypothetical protein	0.46	0.53	92	77	61	59	76	48	92	71	69	75	97	104
PA4780	NA	hypothetical protein	0.53	0.53	774	894	577	525	533	672	770	653	1260	901	921	501
PA4536	NA	hypothetical protein	0.43	0.53	327	298	234	189	218	293	343	265	286	338	396	245
PA1104	fliI	flagellum-specific ATP synthase	1.58	0.53	460	1220	280	260	245	335	2900	353	407	542	574	265
PA0902	NA	hypothetical protein	0.89	0.53	92	162	68	79	85	42	88	297	100	99	111	64
PA1094	fliD	B-type flagellar hook-associated protein	0.36	0.53	22346	23334	17855	14753	17454	21359	21902	21334	26765	25873	23380	17784
PA1246	aprD	alkaline protease secretion ATP-binding protein AprD	0.34	0.53	378	317	276	239	273	316	283	367	300	395	362	377
PA1643a	NA	aldehyde-activating protein	0.4	0.53	339	281	236	220	228	261	320	240	284	390	373	255
PA2481	NA	hypothetical protein	-0.23	0.53	364	370	431	452	437	404	381	383	345	390	337	366
PA4774	NA	hypothetical protein	0.63	0.53	1781	1570	1085	834	800	1622	1591	1514	1605	2020	2403	919
PA5481	NA	hypothetical protein	0.65	0.53	14349	9973	7754	7700	7390	8171	8750	8390	12779	20705	15554	6789
PA0051	phzH	phenazine-modifying protein	-0.46	0.54	51	52	70	74	67	70	45	60	52	36	51	66
PA1565	NA	oxidoreductase	0.42	0.54	191	165	134	129	120	153	125	189	181	206	218	150
PA1914	NA	hypothetical protein	-0.64	0.54	329	357	533	371	427	801	552	312	208	347	295	344
PA2631	NA	acetyltransferase	0.24	0.54	1935	1917	1634	1406	1725	1772	1981	2014	1755	1903	2043	1861
PA3229	NA	hypothetical protein	0.65	0.54	791	574	434	418	373	511	479	406	836	986	967	419
PA4495	NA	hypothetical protein	-0.35	0.54	9461	10500	12762	12902	13798	11588	9685	12863	8952	9551	7652	11181
PA4916	NA	hypothetical protein	0.93	0.54	36	55	24	26	27	19	24	29	112	36	36	37
PA1415	NA	hypothetical protein	0.34	0.54	154	135	115	117	101	127	148	133	125	157	166	139
PA3781	NA	transporter	-0.47	0.54	47	41	60	74	44	62	43	36	43	43	41	55
PA0524	norB	nitric oxide reductase subunit B	1.82	0.54	826	234	150	146	187	118	264	360	78	571	114	1794
PA1727	mucR	signaling protein	-0.36	0.54	646	774	907	1051	874	796	697	815	811	552	603	782
PA4026	NA	acetyltransferase	0.44	0.54	3566	3256	2512	1731	2576	3228	3555	2735	3477	3964	3993	2740
PA4691	NA	sulfite oxidase subunit YedZ	-0.4	0.54	749	869	1070	1004	1087	1118	1052	850	706	640	620	985
PA4796	NA	hypothetical protein	-0.32	0.54	100	103	126	125	141	113	104	97	108	102	104	93
PA3908	NA	hypothetical protein	-0.41	0.54	131	116	162	197	158	132	109	104	134	121	111	161
PA0165	NA	hypothetical protein	0.49	0.54	385	502	317	278	296	376	386	427	694	312	456	386
PA0736a	NA	hypothetical protein	-0.27	0.54	3404	3793	4324	4379	4476	4119	4122	3334	3923	3252	3067	3893
PA0891	NA	hypothetical protein	0.44	0.54	76	64	51	65	39	49	66	58	69	78	74	75
PA1074	braC	branched-chain amino acid ABC transporter substrate-binding protein BraC	2.04	0.54	17326	2273	2383	1857	1916	3375	2120	1973	2726	21360	2791	27828
PA1301	NA	transmembrane sensor	-0.36	0.54	195	172	236	279	243	186	163	196	158	218	166	199
PA1319	cyoC	cytochrome o ubiquinol oxidase subunit III	-0.46	0.54	195	177	255	262	290	214	118	240	172	231	186	167
PA1461	motD	flagellar motor protein MotD	0.27	0.54	1537	1729	1352	1255	1343	1457	1652	1532	2003	1625	1569	1416
PA1492	NA	hypothetical protein	0.76	0.54	128	64	57	53	54	65	51	82	60	138	71	176
PA2199	NA	dehydrogenase	0.24	0.54	670	647	560	571	499	610	682	633	627	731	651	630
PA2234	pslD	biofilm formation protein PslD	-0.36	0.54	863	899	1127	1374	1203	805	939	968	790	835	929	825
PA2298	NA	oxidoreductase	-0.57	0.54	1196	1301	1854	2546	2017	998	1162	1800	940	1046	1236	1307
PA2371	NA	ClpA/B-type protease	-0.39	0.54	267	244	335	297	427	280	273	218	240	303	211	287
PA3014	faoA	fatty acid oxidation complex subunit alpha	-0.43	0.54	9686	14256	16117	16208	15990	16154	16134	13176	13456	9212	8121	11726
PA3120	leuD	isopropylmalate isomerase small subunit	-0.36	0.54	2614	2536	3311	2969	3768	3195	2387	2894	2329	2459	2020	3364
PA3481	NA	hypothetical protein	0.28	0.54	271	266	222	212	221	233	267	266	266	294	298	220
PA3552	arnB	UDP-4-amino-4-deoxy-L-arabinose--oxoglutarate aminotransferase	0.32	0.54	11835	10370	8877	7965	8145	10520	10214	9378	11520	12640	12953	9912
PA3673	plsB	glycerol-3-phosphate acyltransferase	-0.3	0.54	758	888	1015	954	1059	1031	950	857	856	674	684	917
PA3970	amn	AMP nucleosidase	0.42	0.54	866	703	586	501	556	700	665	659	784	1111	856	631
PA4048	NA	hypothetical protein	-0.34	0.54	296	324	392	370	406	401	385	285	302	284	240	363
PA4187	NA	major facilitator superfamily transporter	-0.51	0.54	98	116	151	206	125	121	118	142	88	74	103	115
PA4319	NA	hypothetical protein	-0.43	0.54	102	145	166	158	200	140	148	158	129	94	107	105
PA4326	NA	hypothetical protein	0.34	0.54	1091	1202	907	847	775	1099	1064	1148	1392	1272	1008	992
PA4624	NA	hypothetical protein	-0.38	0.54	954	907	1213	1168	1286	1183	856	974	891	906	670	1286
PA4668	NA	molecular chaperone LolB	0.4	0.54	101	109	79	98	63	77	110	104	113	98	119	85
PA4698	NA	hypothetical protein	0.34	0.54	141	163	120	110	108	143	173	144	174	135	140	148
PA4812	fdnG	formate dehydrogenase-O major subunit	0.72	0.54	6787	3639	3160	2673	3224	3584	4307	2892	3717	8354	8853	3153
PA4986	NA	oxidoreductase	-1.52	0.54	41	41	116	19	43	287	42	45	36	33	23	66
PA5078	NA	glucan biosynthesis protein G	-0.38	0.54	4791	5854	6919	6757	7176	6824	5607	6912	5042	4175	4095	6103
PA5326	NA	hypothetical protein	-0.36	0.54	109	116	145	146	123	166	122	125	100	105	131	91
PA5506	NA	hypothetical protein	0.48	0.54	134	162	107	77	89	154	148	180	159	123	157	121
PA0173	NA	chemotaxis response regulator protein-glutamate methylesterase	-0.49	0.55	132	95	160	180	141	159	103	88	94	180	119	98
PA2749	endA	DNA-specific endonuclease I	-0.59	0.55	401	472	655	869	722	376	443	635	338	285	410	507
PA2823	NA	hypothetical protein	-0.32	0.55	266	307	357	386	325	361	311	307	304	320	219	259
PA2934	cif	CFTR inhibitory factor	-0.49	0.55	638	721	951	1190	1051	612	667	973	523	646	614	653
PA3084	NA	hypothetical protein	-0.26	0.55	414	485	538	494	541	579	492	471	493	399	400	442
PA5343	NA	hypothetical protein	0.49	0.55	58	42	35	40	35	30	39	42	44	58	60	55
PA1447	fliQ	flagellar biosynthesis protein FliQ	0.64	0.55	72	54	41	23	46	54	48	47	68	82	87	47
PA0638	NA	bacteriophage protein	0.68	0.55	75	55	40	40	42	39	39	73	51	85	37	105
PA1318	cyoB	cytochrome o ubiquinol oxidase subunit I	-0.35	0.55	1034	1083	1349	1399	1417	1232	976	1398	873	1028	884	1190
PA1555	ccoP2	cytochrome C oxidase cbb3-type subunit CcoP	-0.39	0.55	483	498	641	687	741	495	473	587	435	451	391	608
PA5483	algB	two-component response regulator AlgB	-0.38	0.55	1806	1782	2333	2928	2395	1675	1694	2161	1491	1897	1804	1718
PA0430	metF	5,10-methylenetetrahydrofolate reductase	0.34	0.55	224	216	173	172	183	164	195	190	263	240	181	249
PA1041	NA	hypothetical protein	0.72	0.55	790	470	384	376	329	448	490	368	552	948	1093	329
PA2036	NA	hypothetical protein	-0.56	0.55	660	975	1207	1049	1336	1236	929	1137	859	563	422	996
PA5073	NA	hypothetical protein	0.22	0.55	1570	1673	1392	1315	1408	1454	1716	1738	1565	1513	1759	1439
PA0309	NA	hypothetical protein	-0.33	0.55	672	689	854	905	903	754	800	583	683	586	596	835
PA0169	NA	hypothetical protein	-0.43	0.55	49	41	60	67	64	49	42	45	37	50	43	55
PA0744	NA	enoyl-CoA hydratase	0.66	0.55	89	59	47	48	37	57	66	36	74	105	106	55
PA2747	NA	hypothetical protein	0.48	0.55	13929	10145	8636	8357	8749	8802	9123	9216	12096	18523	14227	9038
PA3254	NA	ABC transporter ATP-binding protein	0.42	0.55	393	330	271	217	252	344	373	302	316	451	436	290
PA3738	xerD	site-specific tyrosine recombinase XerD	-0.61	0.55	460	530	757	455	722	1093	735	469	386	392	341	648
PA0539	NA	hypothetical protein	-0.38	0.56	293	337	407	384	438	400	345	380	285	263	233	382
PA1200	NA	hypothetical protein	0.53	0.56	353	244	208	186	195	242	209	228	296	391	448	222
PA1541	NA	drug efflux transporter	-0.46	0.56	4487	5520	6872	7175	7665	5775	4989	7253	4320	3630	3866	5964
PA3076	NA	hypothetical protein	0.6	0.56	73	52	42	37	43	47	49	48	61	85	94	41
PA4773	NA	hypothetical protein	0.44	0.56	2283	2973	1944	1574	1876	2382	2908	3003	3009	2251	2942	1657
PA5214	gcvH1	glycine cleavage system protein H	0.23	0.56	652	640	550	486	542	621	662	603	654	627	631	698
PA0604	NA	ABC transporter	0.35	0.56	4125	3114	2849	2490	2758	3299	3056	2954	3332	4546	4058	3770
PA4752	ftsJ	cell division protein FtsJ	-0.43	0.56	15877	16523	21786	22348	20812	22199	15746	19892	13931	14404	10866	22362
PA0833	NA	hypothetical protein	-0.42	0.56	3275	2841	4095	4790	4533	2961	2401	3527	2594	3170	2672	3984
PA2127	NA	hypothetical protein	-0.39	0.56	515	614	738	826	794	596	553	689	600	394	505	646
PA1640	NA	hypothetical protein	0.26	0.56	322	332	274	261	303	257	338	347	310	309	365	294
PA4543	NA	hypothetical protein	-0.46	0.56	123	82	141	120	165	138	84	73	89	108	109	151
PA4672	NA	peptidyl-tRNA hydrolase	-0.41	0.56	107	130	157	151	147	172	115	127	148	92	86	142
PA4991	NA	hypothetical protein	0.91	0.56	97	156	67	78	76	48	97	65	304	96	142	54
PA2974	NA	hydrolase	-0.3	0.56	194	208	247	247	252	242	182	255	187	204	187	192
PA3371	NA	hypothetical protein	0.71	0.56	2546	1514	1241	1150	1274	1299	1277	1356	1907	3831	2771	1035
PA4522	ampD	N-acetyl-anhydromuranmyl-L-alanine amidase	0.88	0.56	1573	1246	767	854	827	620	791	905	2043	3233	743	744
PA5325	NA	hypothetical protein	-0.49	0.56	311	428	517	574	594	383	416	552	317	273	285	374
PA5512	mifS	sensor histidine kinase MifS	-0.39	0.56	135	160	193	155	215	210	144	186	149	150	106	148
PA3281	NA	hypothetical protein	-0.35	0.56	178	205	243	249	263	218	217	221	178	137	194	203
PA1582	sdhD	succinate dehydrogenase subunit D	-0.33	0.56	1799	2030	2409	2366	2466	2396	2099	2227	1765	1402	1729	2266
PA2118a	NA	hypothetical protein	0.45	0.56	142	118	96	106	89	92	89	103	162	156	152	119
PA3102	xcpS	type II secretion system protein F	0.35	0.56	175	141	124	118	125	130	148	122	154	154	198	173
PA4024	eutB	ethanolamine ammonia-lyase large subunit	0.55	0.56	1364	1087	838	608	786	1120	1138	883	1240	1640	1681	772
PA4548	NA	D-amino acid oxidase	1.03	0.56	405	198	147	174	134	134	268	188	139	913	144	159
PA3615	NA	hypothetical protein	0.33	0.56	515	395	362	400	328	359	402	390	393	538	550	458
PA1471	NA	hypothetical protein	-0.28	0.56	1507	1536	1849	1859	1962	1725	1506	1235	1866	1459	1452	1611
PA1730	NA	hypothetical protein	0.39	0.56	9563	8711	6956	5576	6400	8893	9106	7529	9497	10574	11086	7031
PA1780	nirD	assimilatory nitrite reductase small subunit	0.52	0.56	2335	1776	1430	1231	1301	1758	2249	1734	1343	3259	2218	1527
PA1999	dhcA	dehydrocarnitine CoA transferase subunit A	0.44	0.56	105	79	68	65	74	65	87	89	61	99	120	97
PA2423	NA	hypothetical protein	0.41	0.56	336	264	226	217	223	239	274	211	308	396	363	248
PA3518	NA	hypothetical protein	-0.3	0.56	187	205	242	253	206	268	222	204	189	184	215	163
PA5178	NA	hypothetical protein	0.5	0.56	3929	3328	2564	2702	2651	2338	3492	3286	3204	3461	2281	6044
PA2849	ohrR	transcriptional regulator	-0.31	0.56	366	436	496	445	507	538	426	479	403	349	320	428
PA2522	czcC	outer membrane protein CzcC	-0.61	0.56	32	31	47	43	59	39	27	47	18	23	35	38
PA4702	NA	hypothetical protein	0.7	0.56	871	514	425	330	504	443	495	393	654	1057	1177	379
PA5160	NA	drug efflux transporter	-0.45	0.56	75	98	118	152	111	90	98	116	79	84	74	67
PA0049	NA	hypothetical protein	-0.4	0.57	41	42	55	55	54	56	34	48	45	39	38	45
PA3889	NA	ABC transporter	-0.2	0.57	1063	1007	1187	1247	1255	1059	1059	970	992	1042	1071	1075
PA5327	NA	oxidoreductase	-0.26	0.57	239	251	293	277	297	304	250	261	243	216	221	279
PA5050	priA	primosome assembly protein PriA	-0.31	0.57	193	190	237	215	299	199	197	197	176	186	187	206
PA1947	rbsA	ribose transporter RbsA	0.55	0.57	190	126	109	105	89	132	122	107	149	184	258	127
PA2289	NA	hypothetical protein	-0.22	0.57	325	316	374	376	351	395	345	313	289	316	337	321
PA1751	NA	hypothetical protein	0.29	0.58	311	337	265	261	237	296	360	287	363	279	352	303
PA3068	gdhB	NAD-specific glutamate dehydrogenase	-0.27	0.58	1168	1288	1475	1487	1535	1404	1439	1174	1251	1086	1039	1379
PA4441	NA	hypothetical protein	0.25	0.58	1178	1267	1031	849	1088	1155	1211	1290	1301	1117	1188	1228
PA4535	NA	hypothetical protein	0.35	0.58	873	832	671	618	610	784	883	615	997	972	887	761
PA4777	pmrB	two-component regulator system signal sensor kinase PmrB	0.56	0.58	878	957	623	410	485	974	1043	794	1033	990	1098	546
PA2390	pvdT	pyoverdine biosynthesis protein PvdT	-0.47	0.58	269	249	357	360	304	406	306	261	181	228	195	383
PA3259	NA	hypothetical protein	0.41	0.58	311	266	218	241	203	211	260	258	280	348	385	201
PA5011	waaC	heptosyltransferase I	-0.41	0.58	1131	1019	1431	1902	1090	1302	842	1298	916	1251	956	1186
PA5493	polA	DNA polymerase I	0.23	0.58	1833	1755	1534	1451	1548	1602	1659	1920	1685	1841	2053	1605
PA1993	NA	hypothetical protein	-0.33	0.58	140	126	166	196	147	156	121	118	139	127	127	167
PA0200	NA	hypothetical protein	0.48	0.58	60	44	38	33	37	43	39	47	45	64	68	47
PA0300	spuD	putrescine ABC transporter substrate-binding protein SpuD	0.26	0.58	16121	14155	12619	10709	12772	14377	14732	13581	14150	17716	16207	14441
PA1030	NA	hypothetical protein	0.51	0.58	523	700	431	385	435	473	486	530	1085	564	543	462
PA1062	NA	hypothetical protein	-0.33	0.58	123	103	143	141	143	144	82	125	101	126	123	119
PA1485	NA	amino acid permease	-0.39	0.58	130	152	183	224	190	135	126	181	150	122	126	140
PA1703	pcrD	type III secretory apparatus protein PcrD	0.34	0.58	175	145	127	115	132	133	141	128	166	159	163	202
PA1832	NA	protease	0.25	0.58	787	705	629	657	602	627	685	698	731	899	785	677
PA2044	NA	hypothetical protein	-0.22	0.58	426	407	486	540	450	467	403	380	440	410	428	441
PA2137	NA	hypothetical protein	0.44	0.58	750	668	522	403	591	573	699	599	705	957	834	459
PA2343	mtlY	xylulose kinase	2.05	0.58	86	16	12	6	24	8	20	21	7	86	6	167
PA2364	NA	hypothetical protein	0.24	0.58	290	280	243	232	226	272	272	298	271	286	300	285
PA2427	NA	hypothetical protein	0.4	0.58	98	101	74	88	75	59	97	126	79	84	99	110
PA2476	dsbG	thiol:disulfide interchange protein DsbG	-0.36	0.58	118	106	145	136	121	176	84	125	107	131	114	109
PA2959	NA	hypothetical protein	-0.36	0.58	279	295	368	431	354	319	240	351	294	254	233	352
PA3860	NA	acyl-CoA synthetase	0.45	0.58	952	762	628	620	591	673	741	709	837	1181	1123	552
PA3877	narK1	nitrite extrusion protein 1	0.87	0.58	94	76	47	43	43	53	94	94	39	90	26	168
PA3959	NA	hypothetical protein	-0.61	0.58	49	43	70	43	66	100	36	52	41	40	33	73
PA4027a	NA	hypothetical protein	0.66	0.58	581	318	286	238	315	305	267	287	401	645	799	299
PA4036	NA	two-component sensor	-0.31	0.58	111	117	141	140	158	125	141	102	109	108	114	110
PA4320	NA	hypothetical protein	-0.28	0.58	264	255	313	345	329	266	282	231	253	237	292	262
PA4350	NA	hypothetical protein	0.42	0.58	97	85	68	79	62	63	83	81	90	109	117	66
PA4379	NA	hypothetical protein	0.54	0.58	1619	2513	1424	1341	1251	1680	1685	3642	2212	1771	1725	1362
PA4470	fumC1	fumarate hydratase	-0.42	0.58	1610	1503	2081	2849	1904	1490	1289	1888	1333	1753	1383	1694
PA4647	uraA	uracil permease	1.46	0.58	1566	1547	566	300	682	715	2843	1487	311	930	380	3389
PA4911	NA	branched-chain amino acid ABC transporter permease	0.47	0.58	503	465	351	290	296	467	489	350	557	600	576	333
PA5059	NA	transcriptional regulator	0.5	0.58	644	534	418	300	394	559	520	460	620	774	763	396
PA5119	glnA	glutamine synthetase	0.29	0.58	92810	103933	80369	62065	81980	97063	106927	101212	103658	92538	98107	87785
PA5348	NA	DNA-binding protein	0.39	0.58	3220	2538	2196	1880	2016	2693	2913	1884	2817	3360	3462	2837
PA5426	purE	5-(carboxyamino)imidazole ribonucleotide mutase	-0.39	0.58	79	86	108	114	107	102	59	98	101	70	74	92
PA5464	NA	hypothetical protein	-0.27	0.58	398	365	461	487	511	385	326	406	364	410	412	370
PA0058	NA	hypothetical protein	0.85	0.58	50	31	22	24	16	27	49	32	13	49	24	76
PA0315	NA	hypothetical protein	0.22	0.58	4250	4287	3659	3090	3684	4202	4463	4148	4249	4107	4471	4171
PA1487	NA	carbohydrate kinase	0.59	0.58	62	46	36	35	30	43	61	33	43	68	80	38
PA1611	NA	sensor/response regulator hybrid protein	-0.21	0.58	648	682	769	730	794	784	768	653	626	646	680	619
PA2024	NA	ring-cleaving dioxygenase	0.5	0.58	815	546	480	481	478	482	492	520	628	910	1057	478
PA2190	NA	hypothetical protein	0.74	0.58	117	79	59	55	55	67	92	53	93	179	130	41
PA2292	NA	hypothetical protein	-0.56	0.58	39	43	60	84	60	35	42	56	31	33	49	35
PA2588	NA	transcriptional regulator	0.25	0.58	450	467	384	375	399	377	516	446	440	403	417	530
PA2676	NA	type II secretion system protein	-0.43	0.58	41	40	55	63	44	57	31	42	47	47	40	35
PA2931	cifR	CifR protein	-0.51	0.58	169	192	257	355	246	168	157	236	184	172	219	114
PA3035	NA	glutathione S-transferase	-0.3	0.58	610	607	747	785	839	616	593	724	506	627	553	650
PA3188	NA	sugar ABC transporter permease	-0.4	0.58	64	72	91	81	76	115	64	74	78	76	51	67
PA3236	NA	glycine betaine-binding protein	0.31	0.58	193	181	152	159	135	161	190	157	196	187	227	167
PA3369	NA	hypothetical protein	0.54	0.58	5476	3846	3206	2843	3212	3564	3851	3292	4394	7671	5869	2887
PA3459	NA	glutamine amidotransferase	-0.24	0.58	6409	6005	7354	7137	7950	6975	6824	5413	5778	6546	5565	7117
PA3758	NA	N-acetylglucosamine-6-phosphate deacetylase	-0.41	0.58	71	60	87	95	71	96	62	46	72	77	75	60
PA3783	NA	hypothetical protein	0.46	0.58	62	54	43	46	25	57	51	55	57	61	60	67
PA4097	NA	alcohol dehydrogenase	-1.5	0.58	24	41	92	20	59	197	75	38	10	15	17	41
PA4198	NA	acyl-CoA synthetase	-0.31	0.58	973	1036	1244	1263	1404	1065	879	1289	940	1001	866	1051
PA4975	NA	NAD(P)H quinone oxidoreductase	0.65	0.58	50	28	25	24	24	28	26	22	36	62	49	38
PA5132	NA	hypothetical protein	-0.35	0.58	56	54	70	76	70	63	53	54	57	53	60	54
PA5153	NA	amino acid ABC transporter substrate-binding protein	0.41	0.58	2068	1649	1397	1048	1367	1777	1676	1561	1709	2224	2464	1514
PA5461	NA	hypothetical protein	0.27	0.58	3362	3387	2805	2480	2663	3273	3648	2977	3537	3603	3611	2872
PA5566	NA	hypothetical protein	-0.41	0.58	195	216	272	309	292	215	217	259	172	165	159	261
PA0465	creD	hypothetical protein	-0.39	0.58	163	152	207	259	204	158	116	185	156	187	165	138
PA2312a	NA	hypothetical protein	0.43	0.58	378	310	256	260	283	224	295	252	383	388	485	260
PA3088	NA	NAD kinase	0.26	0.58	334	343	282	297	250	300	387	289	353	333	355	315
PA3275	NA	hypothetical protein	0.53	0.58	47	34	28	31	27	25	43	22	36	45	49	46
PA4358	NA	ferrous iron transporter B	0.43	0.58	2125	3117	1945	1933	1575	2326	2884	3099	3367	2050	2627	1697
PA4889	NA	oxidoreductase	0.62	0.58	157	95	82	73	84	89	75	113	96	127	96	248
PA0061	NA	hypothetical protein	-0.43	0.59	131	120	170	106	220	182	129	117	115	109	131	154
PA0198	exbB1	transporter ExbB	0.43	0.59	39	43	31	29	28	35	44	44	41	39	43	37
PA0320	NA	hypothetical protein	0.37	0.59	116	114	90	86	93	90	105	97	141	142	115	92
PA0327	NA	hypothetical protein	0.29	0.59	320	328	266	229	242	326	362	278	344	306	327	327
PA0505	NA	hypothetical protein	0.26	0.59	3310	2695	2514	2521	2515	2506	2607	2534	2944	3296	3588	3047
PA0876	NA	transcriptional regulator	0.21	0.59	739	665	605	628	639	549	618	682	696	745	767	706
PA1331	NA	hypothetical protein	-0.39	0.59	247	262	333	365	347	287	244	288	253	195	191	356
PA1474	NA	hypothetical protein	0.27	0.59	1177	1176	976	928	1050	951	1130	1058	1340	1379	1194	958
PA1733	NA	hypothetical protein	0.47	0.59	1981	1554	1279	1163	1090	1585	1539	1301	1821	2457	2284	1202
PA1783	nasA	nitrate transporter	0.54	0.59	3316	2342	1944	1792	1602	2438	2745	1937	2343	4617	3517	1815
PA1837	NA	hypothetical protein	0.36	0.59	273	275	215	199	174	271	244	334	248	274	319	227
PA2147	katE	catalase HPII	-0.34	0.59	318	263	366	455	291	353	289	231	267	301	307	346
PA2231	pslA	biofilm formation protein PslA	-0.51	0.59	15309	18880	24325	27943	28049	16984	18279	24222	14139	11663	12108	22156
PA2248	bkdA2	2-oxoisovalerate dehydrogenase subunit beta	-0.51	0.59	1381	1522	2070	2907	2062	1241	1387	2142	1036	1210	1490	1443
PA2294	NA	ABC transporter ATP-binding protein	-0.44	0.59	115	122	160	192	179	109	130	155	80	108	110	126
PA2295	NA	ABC transporter permease	-0.57	0.59	56	57	84	106	85	59	51	87	34	42	51	76
PA2400	pvdJ	pyoverdine biosynthesis protein PvdJ	0.33	0.59	1191	1036	883	862	933	855	1026	1123	959	1023	964	1586
PA2564	NA	trans-aconitate 2-methyltransferase	-0.29	0.59	252	233	295	326	261	297	260	185	254	259	245	251
PA2573	NA	chemotaxis transducer	0.36	0.59	1036	810	718	667	690	797	878	667	886	1136	1189	785
PA2933	NA	major facilitator superfamily transporter	-0.51	0.59	102	86	134	159	139	105	65	135	59	89	120	98
PA2988	NA	hypothetical protein	-0.5	0.59	1767	2386	2945	3377	3332	2124	2241	2744	2172	1284	1367	2648
PA3442	NA	aliphatic sulfonates ABC transporter ATP-binding subunit	0.5	0.59	647	495	405	322	394	498	299	559	627	792	656	493
PA3555	arnD	4-deoxy-4-formamido-L-arabinose- phosphoundecaprenol deformylase ArnD	0.65	0.59	1422	893	737	716	500	996	899	725	1055	1790	1839	638
PA3986	NA	hypothetical protein	0.63	0.59	1320	745	666	623	569	806	814	522	900	1634	1624	702
PA4313a	NA	hypothetical protein	0.74	0.59	71	86	47	49	44	49	45	168	45	80	80	52
PA4411	murC	UDP-N-acetylmuramate--L-alanine ligase	0.68	0.59	760	1449	690	747	661	662	2388	726	1235	823	817	639
PA4449	hisG	ATP phosphoribosyltransferase	-0.29	0.59	467	467	573	517	583	619	429	519	455	379	442	580
PA4456	NA	ABC transporter ATP-binding protein	-0.37	0.59	2911	3808	4338	4320	3780	4913	3521	3443	4460	2315	2937	3481
PA4562	NA	hypothetical protein	-0.3	0.59	327	395	443	517	415	397	414	371	400	284	331	366
PA4732	pgi	glucose-6-phosphate isomerase	0.2	0.59	1731	1777	1532	1426	1622	1547	1909	1568	1854	1661	1773	1760
PA4809	fdhE	formate dehydrogenase subunit epsilon	0.46	0.59	109	107	79	84	66	86	130	90	101	131	131	64
PA4858	NA	hypothetical protein	0.4	0.59	13388	14744	10633	7232	9703	14963	15701	13452	15079	13438	15460	11266
PA4924	NA	hypothetical protein	-0.33	0.59	73	80	96	108	85	96	71	86	83	72	83	63
PA4925	NA	hypothetical protein	0.47	0.59	619	534	416	326	378	545	623	403	575	759	708	390
PA5084	NA	oxidoreductase	-0.57	0.59	38	24	46	49	37	54	27	23	21	48	41	24
PA5210	NA	secretion pathway ATPase	0.31	0.59	1564	1160	1099	1015	1071	1211	1177	1151	1151	1688	1517	1485
PA5510	NA	transporter	0.57	0.59	413	465	296	236	223	428	523	449	422	420	616	205
PA4866	NA	hypothetical protein	0.42	0.59	57	59	44	39	41	52	58	52	68	65	65	41
PA2572	NA	two-component response regulator	0.28	0.59	2907	2748	2323	1997	2366	2605	3154	2189	2901	3070	3066	2586
PA1860	NA	hypothetical protein	0.33	0.6	366	323	275	260	272	293	362	268	340	412	408	277
PA4613	katB	catalase	0.28	0.6	335	296	260	257	244	281	273	316	300	275	376	353
PA0795	prpC	methylcitrate synthase	0.25	0.6	755	822	664	589	646	758	713	887	868	808	755	701
PA0958	oprD	porin D	0.5	0.6	109760	125891	83280	49768	85369	114702	151619	78104	147951	110975	94718	123586
PA1419	NA	transporter	-0.43	0.6	130	123	169	207	190	111	125	124	121	143	88	157
PA1536	NA	hypothetical protein	-0.35	0.6	328	365	440	529	441	349	307	462	326	311	365	308
PA1791	NA	hypothetical protein	-0.44	0.6	64	77	94	105	90	89	69	93	70	51	50	91
PA2001	atoB	acetyl-CoA acetyltransferase	0.67	0.6	81	45	40	38	37	46	28	49	58	98	100	46
PA2025	gor	glutathione reductase	0.26	0.6	1522	1353	1206	1128	1215	1274	1342	1336	1382	1629	1714	1223
PA2323	NA	glyceraldehyde-3-phosphate dehydrogenase	-0.28	0.6	142	145	175	153	202	171	136	168	130	144	147	135
PA2328	NA	hypothetical protein	0.33	0.6	168	178	139	134	122	159	157	212	166	199	143	163
PA2484	NA	hypothetical protein	0.19	0.6	609	588	524	519	504	550	628	547	589	633	625	569
PA2841	NA	enoyl-CoA hydratase	0.52	0.6	61	64	43	57	34	39	72	55	64	72	78	33
PA3005	nagZ	beta-hexosaminidase	-0.23	0.6	718	806	895	994	816	877	727	883	809	756	681	716
PA3250	NA	hypothetical protein	0.37	0.6	1178	929	816	699	821	927	927	923	938	1357	1355	821
PA3553	arnC	undecaprenyl-phosphate 4-deoxy-4-formamido-L-arabinose transferase	0.38	0.6	7397	6319	5260	5000	4556	6223	6789	5092	7077	8490	8617	5086
PA3832	holC	DNA polymerase III subunit chi	0.4	0.6	65	53	45	46	46	42	61	42	57	65	61	68
PA4276	secE	preprotein translocase subunit SecE	-0.76	0.6	13633	28296	35574	18171	61520	27030	28034	28922	27932	9707	10496	20697
PA4409	ftsQ	cell division protein FtsQ	0.22	0.6	767	838	691	656	683	735	944	800	769	794	786	722
PA4571	NA	cytochrome C	-0.29	0.6	509	592	673	699	680	640	540	698	537	460	461	605
PA4619	NA	cytochrome C	0.75	0.6	495	265	226	220	243	216	266	277	252	960	267	257
PA4903	NA	major facilitator superfamily transporter	-0.46	0.6	52	73	85	89	89	77	81	82	57	49	40	68
PA4926	NA	hypothetical protein	0.38	0.6	356	309	256	215	239	315	323	235	368	392	393	282
PA5113	NA	hypothetical protein	0.35	0.6	86	78	64	77	58	57	87	70	77	92	86	80
PA5531	tonB1	transporter TonB	-0.32	0.6	2864	3624	4038	4042	4245	3827	3647	4279	2945	2653	2682	3258
PA0062	NA	hypothetical protein	-0.45	0.6	81	60	96	105	81	104	60	58	63	72	57	115
PA2218	NA	hypothetical protein	-0.37	0.6	1348	1533	1866	2142	1965	1490	1581	1950	1068	1218	1309	1516
PA2547	NA	transcriptional regulator	-0.4	0.6	79	99	118	93	111	151	93	121	83	84	73	80
PA4120	NA	transcriptional regulator	-0.53	0.6	38	38	55	33	64	68	40	43	32	35	26	54
PA0782	putA	bifunctional proline dehydrogenase/pyrroline-5-carboxylate dehydrogenase	0.21	0.6	667	664	575	593	581	552	632	613	746	611	715	674
PA3205	NA	hypothetical protein	0.36	0.6	1076	1233	902	786	946	974	1015	991	1693	1168	1004	1056
PA0392	NA	hypothetical protein	-0.26	0.6	1681	1762	2063	1970	2038	2181	1887	1906	1494	1536	1482	2025
PA1375	pdxB	erythronate-4-phosphate dehydrogenase	0.61	0.6	54	31	28	29	21	33	34	30	27	46	71	45
PA1761	NA	hypothetical protein	0.59	0.6	1219	989	734	693	596	913	1218	646	1101	1658	1457	542
PA1984	exaC	NAD+ dependent aldehyde dehydrogenase ExaC	0.45	0.6	60	64	46	48	55	34	59	47	88	61	58	63
PA2566	NA	hypothetical protein	-0.24	0.6	497	505	591	675	533	567	565	471	479	471	554	466
PA4918	NA	hypothetical protein	0.68	0.6	133	214	108	136	96	92	135	118	388	139	149	110
PA5127	NA	rRNA methylase	0.43	0.6	8059	9131	6389	4433	5617	9116	9467	7416	10511	9015	8876	6287
PA0689	NA	hypothetical protein	-0.45	0.6	553	662	831	1154	653	684	726	617	642	468	409	781
PA0900	NA	hypothetical protein	0.33	0.6	457	449	360	295	397	387	394	411	542	399	399	572
PA3087	NA	hypothetical protein	0.44	0.6	149	103	93	114	71	95	115	95	101	171	156	121
PA0485	NA	hypothetical protein	-0.32	0.6	737	893	1015	1156	924	966	950	1013	715	668	683	861
PA2706	NA	hypothetical protein	0.49	0.6	356	296	232	228	189	280	251	261	375	410	465	194
PA0640	NA	bacteriophage protein	0.37	0.6	110	86	76	73	87	67	88	69	101	112	100	117
PA3885	tpbA	protein tyrosine phosphatase TpbA	-0.5	0.6	38	43	58	55	63	56	20	59	50	42	38	35
PA4133	NA	cbb3-type cytochrome C oxidase subunit I	-0.26	0.6	793	759	930	1011	993	787	633	838	805	771	725	884
PA4620	NA	hypothetical protein	-0.47	0.6	58	57	79	62	101	73	56	55	60	43	44	87
PA0032a	NA	DOPA 4,5-dioxygenase	0.45	0.6	260	199	169	143	165	199	182	196	219	288	334	157
PA0170	NA	hypothetical protein	-0.43	0.6	36	32	46	54	44	39	24	40	32	40	32	37
PA0625	NA	hypothetical protein	0.4	0.6	471	416	336	278	354	376	574	329	344	451	381	580
PA0907	NA	hypothetical protein	-0.3	0.6	444	438	542	637	526	463	375	474	466	487	492	353
PA1210	NA	quercetin 2,3-dioxygenase	-0.46	0.6	255	257	353	475	340	243	201	380	191	234	259	273
PA1336	NA	two-component sensor	0.28	0.6	177	171	143	150	128	152	186	146	183	202	160	169
PA1501	NA	hypothetical protein	0.47	0.6	71	50	43	44	46	39	49	58	44	60	56	97
PA1557	ccoN2	cbb3-type cytochrome C oxidase subunit I	-0.31	0.6	1236	1474	1673	1920	1748	1351	1529	1591	1303	1080	1193	1436
PA2095	NA	hypothetical protein	0.38	0.6	231	186	162	153	134	197	189	176	194	293	224	177
PA2247	bkdA1	2-oxoisovalerate dehydrogenase subunit alpha	-0.51	0.6	5843	6278	8610	11329	9273	5228	5706	9075	4053	4696	5776	7057
PA2424	pvdL	peptide synthase	0.25	0.6	620	594	509	529	515	481	514	726	543	575	614	672
PA2665	NA	anaerobic nitric oxide reductase transcriptional regulator	-0.33	0.6	410	424	524	602	580	390	378	530	363	431	369	429
PA3559	NA	nucleotide sugar dehydrogenase	0.37	0.6	8047	6826	5764	5027	4921	7345	6630	6136	7712	9524	8767	5850
PA3733	NA	hypothetical protein	-0.26	0.6	206	214	252	233	232	291	212	215	214	199	237	181
PA3919	NA	hypothetical protein	0.46	0.6	9387	7177	6024	4850	5481	7739	8076	5676	7781	11525	10735	5902
PA3962	NA	hypothetical protein	-0.24	0.6	2324	2289	2723	2738	2975	2457	2597	1944	2325	2208	2141	2622
PA4219	NA	hypothetical protein	0.32	0.6	194	149	138	135	148	130	153	154	139	212	197	173
PA4245	rpmD	50S ribosomal protein L30	1.62	0.6	2877	10119	2116	1916	2549	1884	2091	25363	2902	5039	1347	2244
PA4296	pprB	two-component response regulator PprB	0.48	0.6	2724	1958	1675	1614	1519	1890	2263	1525	2086	3455	3179	1537
PA4492	NA	hypothetical protein	0.65	0.6	2643	4946	2424	2097	2389	2786	8550	3312	2977	2653	2884	2391
PA4718	NA	hypothetical protein	0.38	0.6	151	119	104	99	94	120	87	141	129	134	169	150
PA5058	phaC2	poly(3-hydroxyalkanoic acid) synthase	0.39	0.6	4009	3726	2945	2237	2665	3933	3873	3134	4170	4404	4767	2857
PA5537	NA	hypothetical protein	0.48	0.6	161	165	118	111	92	149	131	181	183	185	209	88
PA0145	NA	hypothetical protein	0.42	0.61	44	56	37	41	32	39	56	55	56	47	53	33
PA1160	NA	hypothetical protein	0.47	0.61	77	63	51	49	34	70	58	72	58	85	89	56
PA3216	NA	hypothetical protein	0.35	0.61	261	225	191	202	210	161	252	183	241	259	320	206
PA4228	pchD	2,3-dihydroxybenzoate-AMP ligase	0.32	0.61	403	376	313	289	325	325	309	444	375	492	408	310
PA0713	NA	hypothetical protein	-0.45	0.61	293	375	453	529	480	350	414	439	271	217	264	398
PA3128	NA	short-chain dehydrogenase	0.47	0.61	112	70	65	69	77	49	76	57	76	100	112	123
PA1671	stk1	serine-threonine kinase Stk1	-0.27	0.62	170	140	187	177	210	175	143	146	131	178	162	169
PA1580	gltA	citrate synthase	-0.34	0.62	3997	4448	5342	5315	5598	5113	4664	4888	3791	3106	3409	5477
PA2249	bkdB	branched-chain alpha-keto acid dehydrogenase complex lipoamide acyltransferase	-0.45	0.62	445	470	624	817	664	392	411	637	363	444	531	360
PA1058	NA	monovalent cation/H+ antiporter subunit F	0.43	0.62	123	163	107	90	86	144	203	154	130	127	137	105
PA2943	NA	phospho-2-dehydro-3-deoxyheptonate aldolase	1.33	0.62	739	275	202	337	125	143	305	374	145	597	152	1468
PA3220	NA	transcriptional regulator	0.42	0.62	88	64	57	67	44	61	58	62	73	99	89	77
PA3421	NA	hypothetical protein	-0.42	0.62	66	55	81	74	86	83	55	50	61	81	41	76
PA3667	NA	cysteine desulfurase	0.34	0.62	335	285	246	208	208	320	301	245	307	345	371	287
PA5205	NA	multiple drug resistance protein MarC	-0.43	0.62	79	114	130	102	151	138	89	148	104	80	76	80
PA5359	NA	hypothetical protein	0.51	0.62	169	115	100	128	91	81	111	98	135	207	196	105
PA0896	aruF	arginine N-succinyltransferase subunit alpha	-0.23	0.62	404	378	456	446	486	436	380	368	387	361	375	475
PA2004	NA	hypothetical protein	0.42	0.62	150	148	112	85	112	140	158	129	157	172	185	93
PA2939	NA	aminopeptidase	-0.29	0.62	252	285	329	355	336	295	316	234	304	276	276	205
PA4576	NA	ATP-dependent protease	0.2	0.62	1153	1063	967	969	963	968	1129	996	1065	1226	1220	1013
PA5526	NA	hypothetical protein	-0.32	0.62	4765	5421	6348	6212	7090	5743	5597	5714	4952	4053	3902	6340
PA2932	morB	morphinone reductase	-0.43	0.62	679	690	923	1104	1095	569	574	927	568	593	620	824
PA1317	cyoA	cytochrome o ubiquinol oxidase subunit II	-0.27	0.62	625	689	790	835	811	724	667	835	566	681	572	621
PA2666	NA	6-carboxytetrahydropterin synthase QueD	-0.53	0.62	862	1131	1435	1469	1715	1122	1114	1368	912	577	593	1416
PA5446	NA	hypothetical protein	-0.49	0.62	4835	6426	7923	8116	8844	6808	6282	8197	4798	3419	3601	7486
PA0007	NA	hypothetical protein	0.25	0.62	2231	2037	1798	1675	1819	1899	2213	1880	2019	2305	2581	1806
PA4865	ureA	urease subunit gamma	0.42	0.62	90	75	62	58	56	73	58	94	74	106	100	64
PA3475	pheC	cyclohexadienyl dehydratase	-0.22	0.63	413	395	470	498	464	449	432	334	418	379	429	429
PA0250	NA	hypothetical protein	0.4	0.63	143	113	98	100	69	125	113	124	103	162	156	113
PA3228	NA	ABC transporter ATP-binding protein/permease	-0.17	0.63	727	710	810	838	801	791	787	677	666	710	725	747
PA5258	NA	hypothetical protein	-0.19	0.63	1252	1252	1431	1488	1553	1254	1270	1302	1184	1310	1301	1146
PA3540	algD	GDP-mannose 6-dehydrogenase AlgD	0.4	0.63	214	173	146	156	142	139	179	152	188	234	133	274
PA1204	NA	NAD(P)H-dependent FMN reductase	0.47	0.63	143	98	87	95	72	95	91	97	108	162	178	88
PA1212	NA	major facilitator superfamily transporter	-0.52	0.63	54	37	65	77	81	37	32	51	30	53	50	58
PA1437	NA	two-component response regulator	0.31	0.63	145	162	125	111	114	149	133	158	194	149	148	139
PA1460	motC	flagellar motor protein	0.28	0.63	903	1015	791	645	815	913	1038	844	1164	943	938	829
PA1636	kdpD	two-component sensor KdpD	-0.39	0.63	57	43	66	67	69	62	31	51	47	57	63	50
PA2056	NA	transcriptional regulator	-0.32	0.63	134	128	164	143	157	192	93	150	141	130	136	135
PA2329	NA	ABC transporter ATP-binding protein	0.33	0.63	161	171	133	119	125	154	136	217	161	170	138	175
PA2636	NA	hypothetical protein	-0.41	0.63	41	39	54	45	52	65	48	31	38	50	38	35
PA2671	NA	hypothetical protein	-0.26	0.63	110	108	131	117	141	135	111	115	98	113	109	108
PA2718	NA	transcriptional regulator	0.44	0.63	257	179	162	146	175	164	168	157	212	254	339	177
PA4054	ribB	3,4-dihydroxy-2-butanone-4-phosphate synthase	0.29	0.63	140	121	107	100	106	116	129	126	109	158	131	131
PA4139	NA	hypothetical protein	0.34	0.63	1927	1870	1496	1266	1861	1361	2442	1462	1705	1633	2136	2013
PA4674	NA	hypothetical protein	-0.52	0.63	3891	5912	7028	8752	6696	5636	5978	6799	4960	2644	2975	6056
PA4829	lpd3	dihydrolipoamide dehydrogenase	-0.36	0.63	563	697	808	957	823	644	707	876	508	586	588	514
PA4316	sbcB	exonuclease I	-0.4	0.63	925	971	1249	1774	954	1018	907	952	1053	743	806	1226
PA4389	speA	3-ketoacyl-ACP reductase	0.22	0.63	831	946	763	809	797	684	921	987	930	863	892	739
PA0691	NA	hypothetical protein	-0.54	0.63	57	66	89	76	108	82	69	65	64	55	25	91
PA0771	era	GTPase Era	-0.21	0.63	659	675	769	683	801	824	758	666	602	653	654	669
PA1748	NA	enoyl-CoA hydratase	-0.28	0.63	177	209	234	252	237	213	212	178	238	168	165	198
PA2646	nuoK	NADH-quinone oxidoreductase subunit K	0.2	0.63	334	323	287	287	282	291	344	312	311	356	338	308
PA2948	cobM	precorrin-4 C(11)-methyltransferase	-0.47	0.63	116	92	143	213	106	109	122	81	72	108	114	126
PA3075	NA	hypothetical protein	0.33	0.63	77	79	61	68	70	47	77	85	74	86	75	71
PA3684	NA	hypothetical protein	0.58	0.63	69	41	37	41	45	24	26	46	50	83	69	55
PA4318	NA	hypothetical protein	-0.27	0.63	139	127	162	138	178	168	116	121	144	127	142	148
PA4485	NA	hypothetical protein	-0.3	0.63	69	74	87	90	89	81	75	75	71	61	63	81
PA5213	gcvP1	glycine dehydrogenase	0.42	0.63	379	289	250	260	193	297	293	242	332	464	421	252
PA2906	NA	oxidoreductase	0.43	0.63	258	195	167	156	163	183	189	205	191	195	191	387
PA2769	NA	hypothetical protein	0.42	0.63	56	62	44	52	32	49	55	64	67	73	51	45
PA1148	toxA	exotoxin A	0.48	0.63	33	53	31	28	31	34	60	44	55	35	37	28
PA4322	NA	hypothetical protein	-0.36	0.63	58	45	66	60	68	70	49	48	37	55	58	60
PA4630	NA	hypothetical protein	-0.32	0.63	743	810	965	922	1086	888	918	733	778	666	579	983
PA1684	NA	acireductone dioxygenase	0.21	0.64	404	397	347	321	345	374	356	397	437	431	411	369
PA4642	NA	hypothetical protein	0.47	0.64	97	151	89	99	90	78	178	136	140	66	124	100
PA4776	pmrA	two-component regulator system response regulator PmrA	0.54	0.64	362	299	228	170	178	335	299	283	315	454	463	169
PA4798	NA	hypothetical protein	0.22	0.64	345	358	303	260	316	333	383	328	362	346	340	348
PA1728	NA	hypothetical protein	0.33	0.64	10978	9560	8151	6720	8710	9025	11005	7718	9956	12409	12447	8079
PA4247	rplR	50S ribosomal protein L18	-0.69	0.64	1530	2334	3108	6004	1631	1689	1680	1980	3343	1274	1677	1639
PA4580	NA	hypothetical protein	0.22	0.64	201	209	175	179	168	180	228	187	211	214	194	196
PA4955	NA	hypothetical protein	0.34	0.64	506	385	351	340	379	333	327	438	388	474	408	638
PA0024	hemF	coproporphyrinogen III oxidase	-0.25	0.64	201	216	247	264	236	240	206	236	205	178	184	240
PA1223	NA	transcriptional regulator	0.56	0.64	80	48	43	38	61	30	37	55	52	58	75	106
PA3137	NA	major facilitator superfamily transporter	-0.36	0.64	115	125	153	149	158	152	135	114	127	94	86	164
PA5081	NA	hypothetical protein	0.34	0.64	76	72	59	54	55	68	82	62	74	86	79	63
PA0797	NA	transcriptional regulator	0.41	0.64	291	333	235	222	190	292	240	351	408	341	337	194
PA5039	aroK	shikimate kinase	0.21	0.64	1375	1436	1215	1126	1201	1319	1382	1566	1360	1418	1529	1178
PA3594	NA	transcriptional regulator	0.26	0.64	191	206	166	152	186	159	204	187	226	189	220	164
PA0220	NA	amino acid APC family transporter	0.35	0.64	107	94	80	65	99	75	97	75	110	112	114	97
PA0878	NA	hypothetical protein	-0.53	0.64	45	34	57	77	62	30	26	48	29	48	40	47
PA1294	rnd	ribonuclease D	-0.29	0.64	297	350	394	355	448	380	376	314	359	266	262	363
PA3558	arnF	4-amino-4-deoxy-L-arabinose-phosphoundecaprenol flippase subunit ArnF	0.57	0.64	240	151	132	124	94	178	154	126	171	291	308	122
PA4618	NA	hypothetical protein	0.87	0.64	112	195	84	85	86	80	60	79	445	128	129	77
PA1893	NA	hypothetical protein	0.33	0.64	340	272	244	238	255	238	295	200	321	339	385	295
PA3283	NA	hypothetical protein	-0.3	0.64	185	195	232	261	265	171	222	187	176	167	184	203
PA0862	NA	hypothetical protein	0.26	0.64	1002	897	795	725	708	951	994	852	846	1036	1104	867
PA0886	NA	C4-dicarboxylate transporter	-0.27	0.64	88	96	110	118	105	108	89	96	102	83	84	97
PA1403	NA	transcriptional regulator	0.58	0.64	67	41	36	29	45	34	51	29	43	74	40	87
PA1995	NA	hypothetical protein	0.41	0.64	115	92	78	72	63	100	87	74	115	111	143	91
PA2140	NA	metallothionein	0.7	0.64	51	31	26	15	28	34	21	21	51	68	52	33
PA2240	pslJ	biofilm formation protein PslJ	-0.23	0.64	458	406	505	544	436	535	448	371	398	454	441	478
PA3032	snr1	cytochrome C Snr1	-0.24	0.64	525	600	665	697	717	581	643	652	504	498	523	552
PA3251	NA	hypothetical protein	0.43	0.64	446	322	286	264	233	359	298	310	360	498	557	282
PA3768	NA	metallo-oxidoreductase	-0.2	0.64	388	393	449	453	452	443	387	444	346	415	387	362
PA3856	NA	hypothetical protein	0.39	0.64	236	176	158	187	130	156	185	132	212	261	254	193
PA3907	NA	hypothetical protein	-0.34	0.64	85	85	107	113	104	104	80	66	109	71	82	102
PA4570	NA	hypothetical protein	-0.33	0.64	1317	1600	1835	1890	1838	1775	1509	1965	1325	1526	964	1462
PA5445	NA	coenzyme A transferase	0.2	0.64	509	494	437	476	387	449	491	458	532	504	502	521
PA2002	NA	hypothetical protein	0.36	0.64	141	103	95	110	79	96	89	97	124	137	142	143
PA4792	NA	hypothetical protein	0.5	0.64	109	81	67	75	57	70	55	72	115	137	121	68
PA0479	NA	transcriptional regulator	0.53	0.64	71	46	41	31	38	53	66	40	32	58	80	73
PA1734	NA	hypothetical protein	-0.43	0.64	133	132	177	208	200	124	136	167	93	130	93	175
PA2416	treA	trehalase	0.7	0.64	355	161	158	161	156	158	196	156	131	294	158	613
PA3939	NA	hypothetical protein	0.41	0.64	2527	2177	1769	1599	1449	2259	2136	2276	2119	2502	1545	3532
PA1169	NA	arachidonate 15-lipoxygenase	0.28	0.64	269	258	215	240	230	176	256	293	224	234	254	319
PA1465	NA	hypothetical protein	0.46	0.64	195	141	123	141	117	110	131	122	169	256	212	115
PA4197	bfiS	protein BfiS	-0.29	0.64	345	337	416	452	484	311	306	398	306	364	316	354
PA4807	selB	selenocysteine-specific elongation factor	0.52	0.64	146	87	81	79	79	86	100	71	89	152	198	87
PA0508	NA	acyl-CoA dehydrogenase	-0.28	0.64	686	736	863	1062	725	803	824	606	778	701	604	752
PA3410	NA	ECF subfamily sigma-70 factor	-0.32	0.64	163	201	228	225	222	235	191	252	161	136	181	171
PA1556	ccoO2	cbb3-type cytochrome C oxidase subunit II	-0.33	0.65	313	339	407	493	399	330	323	428	265	275	307	358
PA3221	csaA	molecular chaperone CsaA	0.34	0.65	155	187	136	110	128	170	178	160	223	149	177	138
PA3865	NA	amino acid binding protein	-0.3	0.65	2156	2112	2618	2983	2812	2059	1983	2595	1758	2454	1877	2138
PA0044	exoT	exoenzyme T	0.31	0.65	156	141	119	132	132	92	138	120	164	150	138	178
PA0147	NA	oxidoreductase	0.54	0.65	224	149	129	113	132	143	109	150	189	281	282	109
PA0229	pcaT	dicarboxylic acid transporter PcaT	-0.21	0.65	283	314	345	327	358	349	321	281	340	272	289	289
PA0992	cupC1	fimbrial subunit CupC1	-0.37	0.65	159	216	241	228	273	224	190	248	210	121	154	203
PA0993	cupC2	chaperone CupC2	-0.5	0.65	182	227	288	294	330	240	216	312	155	135	127	285
PA2330	NA	hypothetical protein	0.43	0.65	105	113	82	80	70	96	89	150	101	120	131	66
PA2419	NA	hydrolase	-0.47	0.65	33	46	54	56	61	44	47	58	33	43	25	30
PA2460	NA	hypothetical protein	-0.48	0.65	1853	2611	3113	3807	3324	2207	2585	3341	1906	1568	1326	2664
PA3139	NA	aspartate aminotransferase	-0.29	0.65	1342	1347	1644	1680	1628	1624	1395	1352	1295	1056	1142	1829
PA3613	NA	hypothetical protein	-0.25	0.65	436	519	568	639	571	493	518	512	526	411	504	392
PA3954	NA	hypothetical protein	0.28	0.65	166	159	135	118	144	142	157	144	176	174	191	133
PA3999	dacC	D-ala-D-ala-carboxypeptidase	0.29	0.65	1736	1564	1355	1245	1349	1470	1412	1473	1808	2221	1491	1497
PA4110	ampC	beta-lactamase	-0.43	0.65	57	45	69	74	88	44	48	45	43	71	47	52
PA4412	murG	undecaprenyldiphospho-muramoylpentapeptide beta-N- acetylglucosaminyltransferase	0.4	0.65	210	200	155	190	135	140	180	191	230	237	271	122
PA4607	NA	hypothetical protein	0.44	0.65	2488	2002	1658	1429	1591	1953	2172	1412	2421	2708	3261	1495
PA4782	NA	hypothetical protein	1.1	0.65	1159	2241	794	669	609	1104	878	856	4987	1282	1593	601
PA4904	vanA	vanillate O-demethylase oxygenase	-0.42	0.65	48	65	76	74	77	76	53	88	53	63	40	42
PA4908	NA	ornithine cyclodeaminase	0.42	0.65	255	192	167	163	158	181	222	116	239	273	292	199
PA4940	NA	hypothetical protein	0.3	0.65	480	576	429	463	418	407	452	631	644	501	545	392
PA4969	cpdA	cAMP phosphodiesterase	-0.26	0.65	333	336	401	422	395	387	282	382	345	363	262	374
PA5494	NA	hypothetical protein	0.17	0.65	2263	2450	2096	1986	2317	1985	2489	2475	2387	2323	2316	2149
PA1344	NA	short-chain dehydrogenase	0.34	0.65	2612	1998	1816	1828	1663	1958	1980	1668	2346	2777	3145	1914
PA0146	NA	hypothetical protein	0.44	0.65	298	233	197	147	188	257	167	242	291	309	373	211
PA1053	NA	hypothetical protein	0.16	0.65	7138	7232	6450	6754	6327	6268	6976	6775	7946	6955	7585	6873
PA3182	pgl	6-phosphogluconolactonase	0.39	0.65	286	203	188	176	197	190	182	227	200	338	327	193
PA3878	narX	two-component sensor NarX	0.18	0.65	786	802	701	665	661	777	858	737	811	797	820	741
PA3923	NA	hypothetical protein	0.56	0.65	3778	2098	1995	1674	1991	2321	2502	1262	2530	4733	4280	2321
PA4614	mscL	large-conductance mechanosensitive channel	0.22	0.65	2725	2965	2445	2285	2574	2476	3016	2708	3170	2297	2745	3132
PA4343	NA	major facilitator superfamily transporter	-0.26	0.65	151	152	180	187	184	171	186	125	144	156	154	142
PA4436	NA	transcriptional regulator	-0.28	0.65	347	422	467	451	439	511	400	456	410	290	322	428
PA0586	NA	hypothetical protein	0.7	0.65	31524	13862	13961	13761	15159	12961	14285	12969	14331	48440	35317	10814
PA1289	NA	hypothetical protein	0.43	0.65	134	99	86	112	78	68	67	122	106	153	138	112
PA1290	NA	transcriptional regulator	-0.37	0.65	476	579	683	752	808	490	476	744	517	435	406	587
PA1896	NA	hypothetical protein	0.33	0.65	541	412	379	402	363	371	464	401	370	601	627	395
PA2478	NA	thiol:disulfide interchange protein DsbD	-0.29	0.65	180	154	205	191	185	239	130	147	184	196	164	181
PA2767	NA	enoyl-CoA hydratase	0.83	0.65	428	221	182	152	199	196	252	309	103	297	124	863
PA3017	NA	hypothetical protein	0.39	0.65	1574	1276	1089	1097	1016	1152	1277	1087	1463	1862	1943	917
PA3118	leuB	3-isopropylmalate dehydrogenase	-0.25	0.65	2576	2538	3036	2888	3247	2972	2465	2641	2509	2433	2044	3252
PA3444	NA	alkanesulfonate monooxygenase	0.26	0.65	1516	1618	1310	1240	1166	1523	1406	1784	1665	1812	1457	1279
PA3526	NA	hypothetical protein	0.3	0.65	1250	1233	1009	929	951	1146	1003	1046	1651	1376	1265	1110
PA4458	NA	hypothetical protein	-0.19	0.65	514	475	563	603	553	534	453	468	506	467	540	535
PA5020	NA	acyl-CoA dehydrogenase	-0.31	0.65	457	380	518	614	498	443	354	336	449	472	366	534
PA3135	NA	transcriptional regulator	0.24	0.65	192	209	169	182	159	167	175	223	228	205	189	182
PA0015	NA	hypothetical protein	0.52	0.65	80	76	55	61	41	62	89	63	74	108	96	34
PA3018	NA	hypothetical protein	-0.34	0.65	101	128	144	155	136	140	104	142	137	87	88	129
PA3399	NA	hypothetical protein	0.33	0.65	219	197	167	152	143	205	218	160	214	224	261	171
PA3612	NA	hypothetical protein	-0.23	0.65	363	345	414	417	416	409	373	331	330	332	314	442
PA0910	NA	hypothetical protein	-0.34	0.65	158	210	232	215	266	215	212	258	160	165	161	148
PA0091	vgrG1	type VI secretion system protein VgrG	-0.42	0.65	184	157	227	262	265	153	179	151	141	168	124	260
PA0593	pdxA	4-hydroxythreonine-4-phosphate dehydrogenase	-0.34	0.66	299	225	330	383	330	278	240	262	174	263	301	333
PA0003	recF	DNA replication and repair protein RecF	-0.33	0.66	4458	5234	6075	5547	6574	6102	5704	5771	4227	3681	3668	6026
PA0126	NA	hypothetical protein	-0.38	0.66	36	48	55	52	64	48	47	54	43	45	34	30
PA0172	NA	hypothetical protein	-0.31	0.66	219	273	304	366	305	240	249	278	292	203	196	259
PA0481	NA	hypothetical protein	-0.42	0.66	35	46	54	57	48	56	47	33	58	27	37	41
PA0570	NA	hypothetical protein	-1.67	0.66	31	112	227	28	346	307	234	87	16	17	14	62
PA0962	NA	DNA-binding stress protein	1.22	0.66	6637	23763	6521	8314	6150	5099	5272	48179	17838	6865	5445	7600
PA0981	NA	hypothetical protein	-0.45	0.66	869	1272	1463	1306	1724	1359	1242	1378	1196	641	619	1346
PA1127	NA	oxidoreductase	-0.4	0.66	242	213	300	228	443	230	195	206	239	234	299	192
PA1177	napE	nitrate reductase protein NapE	0.64	0.66	1656	994	849	774	776	996	970	659	1352	2946	1314	709
PA1343	NA	hypothetical protein	0.21	0.66	10008	10634	8934	8005	8855	9941	11361	9130	11412	9867	10871	9286
PA1538	NA	flavin-containing monooxygenase	-0.37	0.66	2607	3105	3678	4434	3989	2610	3148	3937	2229	2403	2448	2969
PA2353	NA	hypothetical protein	0.38	0.66	102	97	76	110	54	65	110	96	85	99	114	94
PA2618	NA	arginyl-tRNA--protein transferase	0.2	0.66	1615	1481	1350	1327	1340	1384	1526	1327	1591	1725	1723	1397
PA2929	NA	hypothetical protein	-0.36	0.66	335	389	462	580	504	304	386	473	307	319	324	361
PA3004	NA	S-methyl-5'-thioinosine phosphorylase	-0.33	0.66	295	365	413	534	367	339	364	384	348	344	234	306
PA3239	NA	hypothetical protein	-0.29	0.66	738	769	921	907	1027	829	800	793	714	637	586	991
PA3836	NA	hypothetical protein	0.25	0.66	267	283	230	274	222	195	276	264	310	272	299	231
PA3888	NA	ABC transporter permease	-0.18	0.66	950	938	1065	1088	1174	934	975	881	957	964	960	926
PA3945	NA	hypothetical protein	0.28	0.66	2178	1800	1643	1561	1525	1843	1845	1603	1951	2470	2349	1716
PA4250	rpsN	30S ribosomal protein S14	0.4	0.66	2927	4509	2826	2636	2623	3218	3884	4144	5499	2262	2939	3581
PA4523	NA	hypothetical protein	-0.33	0.66	9878	11326	13361	15177	16262	8644	10029	12410	11540	8880	11083	9672
PA5192	pckA	phosphoenolpyruvate carboxykinase	-0.35	0.66	1319	1491	1793	1869	1905	1605	1391	1402	1680	973	1069	1916
PA3755	NA	hypothetical protein	0.25	0.66	244	257	211	204	186	244	209	269	294	256	240	236
PA4065	NA	hypothetical protein	-0.3	0.66	115	99	131	131	108	154	105	93	99	118	93	133
PA0090	clpV1	secretion protein ClpV1	-0.35	0.66	450	338	502	523	567	416	403	312	299	413	359	577
PA4636	NA	hypothetical protein	-0.23	0.66	406	489	524	550	539	483	511	478	478	376	380	462
PA2751	NA	hypothetical protein	-0.3	0.66	5181	6112	6961	7057	7611	6215	7598	4934	5803	4606	4574	6364
PA0792	prpD	2-methylcitrate dehydratase	0.32	0.66	159	160	128	141	110	135	164	138	179	208	135	135
PA2548	NA	hypothetical protein	-0.35	0.66	69	70	89	74	102	90	60	76	74	68	50	91
PA2159	NA	hypothetical protein	0.76	0.66	254	110	108	108	100	116	89	80	161	392	289	80
PA3787	NA	hypothetical protein	0.32	0.66	670	538	485	493	401	560	549	464	601	754	746	509
PA0344	NA	hypothetical protein	0.35	0.66	140	96	93	86	91	101	103	89	97	162	131	126
PA1203	NA	hypothetical protein	0.36	0.66	57	50	42	32	50	44	48	55	47	56	63	52
PA1357	NA	hypothetical protein	0.52	0.66	45	36	29	24	24	38	43	19	46	41	56	39
PA1402	NA	hypothetical protein	-0.34	0.66	55	42	62	57	60	68	47	37	43	53	58	54
PA1828	NA	short-chain dehydrogenase	-0.26	0.66	802	622	853	905	900	755	666	561	640	781	737	887
PA2031	NA	hypothetical protein	0.38	0.66	366	292	253	263	215	281	317	200	359	469	343	285
PA3197	NA	hypothetical protein	-0.28	0.66	319	278	361	432	317	334	247	299	287	281	285	390
PA3920	NA	metal transporting P-type ATPase	-0.42	0.66	725	705	953	1410	879	571	601	938	575	709	755	711
PA4387	NA	phage exclusion suppressor FxsA	-0.19	0.66	4654	4658	5302	4860	5006	6040	4302	5039	4634	5068	4402	4493
PA4733	acsB	acetyl-CoA synthetase	0.38	0.66	1484	1097	993	926	1010	1042	1255	969	1067	1136	1198	2119
PA4825	mgtA	Mg(2+) transport ATPase	0.41	0.66	1378	1469	1073	1051	1068	1098	1442	1699	1266	2020	1375	739
PA0390	metX	homoserine O-acetyltransferase	-0.3	0.66	293	356	399	413	457	325	351	381	334	233	286	360
PA5238	NA	O-antigen acetylase	-0.31	0.66	649	792	889	1010	964	693	782	915	680	561	618	768
PA3539	NA	hypothetical protein	-0.22	0.66	229	280	297	299	301	291	272	271	298	225	230	231
PA1520	NA	transcriptional regulator	0.21	0.66	820	897	743	672	701	856	882	863	946	765	781	915
PA3036	NA	hypothetical protein	-0.33	0.66	174	158	208	243	186	196	147	207	120	190	138	193
PA3448	NA	ABC transporter permease	0.31	0.67	325	334	267	299	209	291	271	362	370	336	390	249
PA1753	NA	hypothetical protein	0.18	0.67	3335	3345	2946	2948	2968	2922	3470	3090	3474	3459	3717	2830
PA4339	NA	phospholipase	-0.35	0.67	170	141	198	167	161	266	156	130	137	169	135	206
PA4659	NA	transcriptional regulator	-0.29	0.67	651	859	926	1040	942	796	925	855	796	681	743	530
PA0254	NA	hypothetical protein	-0.35	0.67	66	56	78	73	88	73	55	72	42	58	59	81
PA5430	NA	hypothetical protein	-0.44	0.67	35	34	46	55	44	39	34	22	45	40	24	41
PA5150	NA	short-chain dehydrogenase	0.22	0.67	645	618	544	509	508	614	642	656	555	596	746	592
PA1915	NA	hypothetical protein	0.29	0.67	359	304	271	257	268	288	361	245	304	409	383	286
PA2296	NA	hypothetical protein	-0.42	0.67	603	638	830	1135	849	506	541	898	475	516	638	655
PA0852	cbpD	chitin-binding protein CbpD	-0.28	0.67	201	207	247	283	281	178	182	225	215	181	208	215
PA1093	NA	hypothetical protein	0.3	0.67	4024	4483	3454	3142	3115	4105	4042	3723	5683	4776	3983	3313
PA1207	kefB	glutathione-regulated potassium-efflux system protein KefB	0.27	0.67	189	187	157	145	142	185	170	177	214	215	198	154
PA1434	NA	hypothetical protein	0.34	0.67	90	87	70	80	71	59	102	75	84	101	105	66
PA3160	wzz	O-antigen chain length regulator	-0.51	0.67	74851	113863	134701	143968	158571	101563	115231	136612	89745	49321	52117	123116
PA4233	NA	major facilitator superfamily transporter	0.29	0.67	250	298	225	227	201	247	264	280	350	269	285	196
PA2642	nuoG	NADH-quinone oxidoreductase subunit G	0.19	0.67	1345	1174	1105	1127	1059	1130	1069	1288	1165	1306	1423	1304
PA0068	NA	hypothetical protein	0.53	0.67	104	71	61	79	50	54	62	72	79	140	125	49
PA1469	NA	hypothetical protein	-0.27	0.67	169	171	205	241	193	182	141	166	205	170	191	147
PA2815	NA	acyl-CoA dehydrogenase	-0.2	0.67	3042	2991	3455	3457	3455	3454	3325	2639	3011	3449	3053	2624
PA5350	rubA2	rubredoxin	0.36	0.67	90	69	63	59	47	82	70	76	61	95	85	92
PA0263	hcpC	secreted protein Hcp	0.36	0.67	382	337	282	239	337	268	339	294	377	350	530	266
PA3117	asd	aspartate-semialdehyde dehydrogenase	-0.24	0.67	1883	1720	2128	2105	2328	1949	1712	1828	1621	1744	1564	2342
PA5291	NA	choline transporter	-0.19	0.67	3370	3784	4090	3868	4437	3965	4103	3838	3410	3086	3369	3657
PA1099	fleR	two-component response regulator	0.37	0.67	647	438	419	485	384	387	366	455	494	750	717	474
PA1949	rbsR	ribose operon repressor RbsR	0.35	0.67	214	173	153	136	168	154	149	171	200	243	257	142
PA3574a	NA	copper chaperone CopZ	-0.35	0.67	4929	5966	6953	9270	6465	5126	5918	7359	4620	4547	4497	5742
PA3980	NA	(dimethylallyl)adenosine tRNA methylthiotransferase	-0.3	0.67	1166	1396	1577	1721	1691	1318	1272	1537	1378	903	1096	1499
PA4029	NA	hypothetical protein	-0.3	0.67	443	555	613	721	624	495	519	574	571	359	433	537
PA4368	NA	hypothetical protein	0.29	0.67	249	235	199	219	179	199	268	189	249	267	288	193
PA4435	NA	acyl-CoA dehydrogenase	-0.28	0.67	589	691	779	837	707	792	759	509	806	583	525	660
PA4686	NA	hypothetical protein	-0.31	0.67	189	175	224	281	220	172	174	176	175	165	160	243
PA4775	NA	hypothetical protein	0.35	0.67	417	376	312	262	248	426	408	299	422	445	485	321
PA5094	NA	ABC transporter ATP-binding protein	0.48	0.67	189	213	145	125	126	183	299	147	192	209	258	101
PA4767	NA	hypothetical protein	0.18	0.67	1045	1064	931	887	1037	869	1189	969	1034	1054	1071	1012
PA0205	NA	ABC transporter permease	0.39	0.67	43	42	33	34	35	28	43	45	38	36	56	38
PA1191	NA	hypothetical protein	0.31	0.67	356	425	317	251	330	371	383	494	398	394	397	277
PA1652	NA	hypothetical protein	-0.34	0.67	53	53	67	65	62	75	50	48	60	59	63	35
PA2221	NA	hypothetical protein	-0.31	0.67	2404	2926	3313	3291	3704	2944	2825	3702	2251	2303	2003	2905
PA3677	NA	resistance-nodulation-cell division (RND) efflux membrane fusion protein	-0.26	0.67	177	195	223	254	219	195	159	230	195	165	194	173
PA4415	mraY	phospho-N-acetylmuramoyl-pentapeptide- transferase	-0.53	0.67	2295	2103	3166	5438	1837	2223	2270	1808	2231	1537	3419	1929
PA4944	hfq	RNA-binding protein Hfq	-0.36	0.67	18896	26706	29215	31506	29987	26152	27301	30984	21833	17051	14879	24757
PA0336	ygdP	RNA pyrophosphohydrolase	0.24	0.68	744	706	615	579	566	701	598	771	751	801	819	611
PA4660	phr	deoxyribodipyrimidine photolyase	-0.23	0.68	1231	1352	1513	1483	1562	1493	1489	1301	1266	1246	1462	984
PA2138	NA	multifunctional non-homologous end joining protein LigD	0.61	0.68	686	391	354	392	332	338	334	289	549	1034	756	268
PA1873	NA	hypothetical protein	-0.46	0.68	107	159	181	196	230	118	174	184	118	76	110	134
PA4912	NA	branched-chain amino acid ABC transporter	0.32	0.68	1110	1128	896	721	876	1092	1196	920	1267	1173	1367	789
PA1964	NA	ABC-F family ATPase	-0.28	0.68	1284	1472	1678	1533	1827	1674	1396	1658	1363	1089	1065	1698
PA0111	NA	hypothetical protein	0.83	0.68	94	37	37	48	18	46	53	23	36	123	131	29
PA2367	NA	hypothetical protein	0.39	0.68	104	66	65	64	58	73	59	60	80	105	109	97
PA4186	NA	hypothetical protein	-0.24	0.68	277	267	321	358	311	293	239	332	229	267	287	277
PA5030	NA	major facilitator superfamily transporter	-0.2	0.68	725	796	874	858	973	792	818	729	841	709	652	812
PA0334	NA	major facilitator superfamily transporter	-0.38	0.68	68	55	79	98	61	78	69	39	56	67	77	59
PA1836	NA	transcriptional regulator	-0.22	0.68	173	197	216	226	193	228	186	201	204	169	160	190
PA3527	pyrC	dihydroorotase	-0.19	0.68	371	336	404	392	412	409	305	377	326	362	392	360
PA2007	maiA	maleylacetoacetate isomerase	0.52	0.68	187	96	99	88	125	83	108	104	75	212	225	123
PA2822	NA	hypothetical protein	-0.18	0.68	371	381	428	409	403	472	400	382	360	408	354	352
PA4063	NA	hypothetical protein	-0.25	0.68	270	251	309	307	309	311	246	284	222	289	208	312
PA5519	NA	acyl-CoA thioesterase	-0.2	0.68	1157	1266	1393	1199	1459	1522	1357	1278	1162	1186	1041	1244
PA0506	NA	acyl-CoA dehydrogenase	-0.21	0.69	13460	15772	16855	16775	16438	17351	16164	14424	16729	15120	11730	13531
PA2968	fabD	malonyl CoA-ACP transacylase	-0.45	0.69	50	59	75	84	64	77	48	50	79	58	68	25
PA2551	NA	transcriptional regulator	-0.2	0.69	531	578	635	639	677	589	626	544	565	489	495	610
PA3370	NA	hypothetical protein	0.48	0.69	3445	2428	2109	1917	2048	2363	2351	2058	2875	4966	3787	1582
PA2297	NA	ferredoxin	-0.4	0.69	247	266	338	407	387	220	262	370	165	228	245	268
PA2595	NA	hypothetical protein	0.23	0.69	422	404	352	302	361	393	358	454	401	425	362	478
PA2920	NA	chemotaxis transducer	0.28	0.69	1539	1448	1232	1052	1186	1457	1547	1201	1596	1768	1687	1164
PA3688	NA	hypothetical protein	0.46	0.69	874	601	538	464	537	614	658	434	713	1092	1062	470
PA3835	NA	hypothetical protein	-0.37	0.69	293	352	417	504	415	334	337	464	255	246	245	390
PA4101	bfmR	protein BfmR	0.31	0.69	99	89	76	71	90	67	77	94	96	121	87	88
PA4637a	NA	hypothetical protein	-0.45	0.69	49	63	76	79	69	80	80	46	64	35	35	76
PA4388	NA	hypothetical protein	0.2	0.69	469	434	393	342	388	450	415	437	448	470	507	429
PA5211	NA	hypothetical protein	0.36	0.69	61	55	45	49	52	35	55	54	55	56	79	49
PA3436	NA	hypothetical protein	0.55	0.69	217	147	125	126	118	130	131	116	193	278	292	83
PA5012	waaF	heptosyltransferase II	0.22	0.69	474	444	396	358	428	401	449	482	399	475	540	407
PA1930	NA	chemotaxis transducer	0.34	0.69	1414	1161	1014	887	879	1276	1417	847	1220	1549	1612	1080
PA2953	NA	electron transfer flavoprotein-ubiquinone oxidoreductase	-0.22	0.69	2083	2376	2588	2738	2491	2535	2423	2042	2661	2175	1800	2274
PA4740	pnp	polynucleotide phosphorylase	0.42	0.69	9492	5518	5599	5453	5385	5958	5711	6290	4553	9873	11926	6678
PA5538	amiA	N-acetylmuramoyl-L-alanine amidase	0.34	0.69	99	112	82	96	83	68	99	142	94	85	87	126
PA1732	NA	hypothetical protein	0.44	0.69	1182	790	728	672	672	839	707	700	964	1490	1407	650
PA1112b	NA	hypothetical protein	1.19	0.69	15387	19933	7723	10013	7810	5346	6802	47181	5815	21618	4093	20450
PA1767	NA	hypothetical protein	-0.33	0.69	2264	2625	3081	2964	3266	3012	2725	2839	2310	1710	1766	3315
PA2062	NA	pyridoxal-phosphate dependent protein	0.4	0.69	727	696	542	456	366	805	670	693	725	932	759	491
PA4064	NA	ABC transporter ATP-binding protein	-0.46	0.69	54	35	61	59	70	54	26	42	37	54	33	76
PA4286	NA	hypothetical protein	-0.68	0.69	223	125	280	125	159	557	141	115	119	177	335	157
PA4892	ureF	urease accessory protein UreF	0.73	0.69	161	73	71	49	50	114	37	78	105	212	200	71
PA2049	NA	hypothetical protein	-0.24	0.69	411	432	494	545	461	478	425	473	398	360	362	510
PA3703	wspF	chemotaxis-specific methylesterase	0.23	0.69	299	256	236	252	218	239	249	261	259	321	328	247
PA0437	codA	cytosine deaminase	0.35	0.69	103	77	71	58	79	77	72	70	89	108	118	81
PA1537	NA	Baeyer-Villiger monooxygenase	-0.33	0.69	406	511	574	728	551	443	491	645	398	409	397	412
PA3278	NA	hypothetical protein	-0.26	0.69	155	192	208	215	222	186	198	193	184	130	183	152
PA3762	NA	hypothetical protein	-0.32	0.69	379	513	557	590	608	474	454	570	514	310	338	488
PA5559	atpE	ATP synthase subunit C	-0.43	0.69	1589	2244	2579	2888	2583	2267	2390	2216	2125	983	1269	2515
PA1878	NA	hypothetical protein	-0.35	0.69	52	72	79	80	87	68	72	85	59	60	45	51
PA5388	NA	hypothetical protein	0.48	0.69	51	42	33	28	39	33	55	32	37	54	29	71
PA0064	NA	hypothetical protein	0.34	0.69	148	140	113	132	120	86	179	99	143	140	122	182
PA0558	NA	hypothetical protein	0.16	0.69	473	444	410	405	402	423	419	466	446	479	504	436
PA0624	NA	hypothetical protein	0.38	0.69	55	41	37	30	35	47	43	37	42	55	59	50
PA0773	pdxJ	pyridoxine 5'-phosphate synthase	0.29	0.69	91	88	74	77	64	80	104	87	73	102	94	77
PA0791	NA	transcriptional regulator	0.42	0.69	62	52	43	47	50	30	40	51	66	81	41	64
PA0807	ampDh3	protein AmpDh3	0.36	0.69	192	158	137	135	145	130	124	154	197	255	193	127
PA0838	NA	glutathione peroxidase	0.3	0.69	1952	1761	1507	1345	1496	1680	1783	1588	1914	2069	2491	1296
PA1179	phoP	two-component response regulator PhoP	0.32	0.69	19244	15745	14020	13873	12472	15714	15196	13752	18287	21888	23215	12630
PA1206	NA	hypothetical protein	0.29	0.69	116	104	90	95	106	68	99	103	109	125	124	98
PA1229	NA	transcriptional regulator	1.42	0.69	194	180	70	70	74	66	29	70	440	491	45	47
PA1321	cyoE	protoheme IX farnesyltransferase	-0.4	0.69	87	59	95	109	78	99	53	66	58	82	60	118
PA1340	NA	amino acid ABC transporter permease	0.26	0.69	1001	1010	842	742	848	935	1271	803	956	1034	1108	861
PA1350	NA	hypothetical protein	0.29	0.69	177	133	128	123	136	124	124	121	156	191	184	156
PA1717	pscD	type III export protein PscD	0.46	0.69	73	44	42	44	39	44	38	56	38	80	49	91
PA1768	NA	hypothetical protein	-0.23	0.69	1217	1462	1575	1534	1560	1632	1391	1547	1449	1087	1074	1491
PA1798	parS	two-component sensor ParS	-0.31	0.69	315	360	418	453	451	352	397	386	298	262	253	430
PA1840	NA	hypothetical protein	-0.4	0.69	362	507	570	562	620	529	506	579	435	241	305	539
PA1950	rbsK	ribokinase	0.39	0.69	339	211	210	201	208	221	192	192	248	373	407	238
PA2028	NA	transcriptional regulator	-0.34	0.69	507	657	736	679	887	643	715	750	507	446	409	665
PA2166	NA	hypothetical protein	0.53	0.69	2926	1889	1666	1605	1473	1920	1723	1619	2324	4283	3377	1119
PA2233	pslC	biofilm formation protein PslC	-0.28	0.69	544	560	670	844	617	549	587	652	442	586	591	454
PA2490	NA	hypothetical protein	-0.32	0.69	142	131	169	207	149	149	118	150	125	122	114	190
PA2510	catR	transcriptional regulator CatR	-0.32	0.69	50	45	59	60	54	65	33	52	49	55	48	46
PA2632	NA	hypothetical protein	0.42	0.69	412	267	255	258	234	273	240	229	332	514	469	253
PA2644	nuoI	NADH-quinone oxidoreductase subunit I	0.22	0.69	739	727	627	536	664	682	825	692	662	676	667	874
PA2645	nuoJ	NADH-quinone oxidoreductase subunit J	0.23	0.69	429	457	379	340	397	401	523	402	446	392	509	387
PA2708	NA	hypothetical protein	0.34	0.69	647	522	463	447	472	469	522	436	610	787	750	404
PA2711	NA	spermidine/putrescine-binding protein	0.19	0.69	356	385	325	320	299	358	389	357	407	335	380	352
PA2795	NA	tRNA-dihydrouridine synthase A	-0.22	0.69	386	478	502	548	466	492	441	486	507	376	400	383
PA2855	NA	hypothetical protein	-0.3	0.69	124	124	152	141	154	162	129	112	130	89	113	169
PA2981	lpxK	tetraacyldisaccharide 4'-kinase	0.26	0.69	382	448	347	295	353	393	480	406	456	321	464	361
PA3001	NA	glyceraldehyde-3-phosphate dehydrogenase	-0.33	0.69	3468	4061	4725	5046	5092	4037	3928	4173	4081	2583	2813	5009
PA3034	NA	transcriptional regulator	-0.27	0.69	817	888	1027	1183	1030	868	879	1046	738	725	710	1016
PA3063	pelB	pellicle/biofilm biosynthesis protein PelB	-0.36	0.69	79	73	97	122	91	77	64	101	55	66	77	94
PA3214	NA	hypothetical protein	0.42	0.69	142	78	82	82	87	77	86	64	83	143	135	148
PA3344	recQ	ATP-dependent DNA helicase RecQ	-0.18	0.69	1446	1564	1709	1790	1741	1598	1484	1749	1458	1378	1333	1628
PA3387	rhlG	3-oxoacyl-ACP reductase	-0.23	0.69	308	294	351	425	322	307	258	323	300	319	288	319
PA3403a	NA	hypothetical protein	0.39	0.69	924	782	654	535	551	875	836	646	865	1080	1138	552
PA3536	NA	hypothetical protein	0.38	0.69	142	98	92	106	83	89	99	83	112	146	176	104
PA3697	NA	hypothetical protein	0.21	0.69	477	474	410	361	409	460	568	410	444	464	480	488
PA3729	NA	hypothetical protein	-0.23	0.69	667	594	738	734	806	673	580	598	603	561	613	827
PA3833	NA	hypothetical protein	0.24	0.69	464	466	395	341	407	438	489	413	496	541	484	366
PA4042	xseB	exodeoxyribonuclease VII small subunit	-0.32	0.69	99	104	127	136	139	106	81	102	130	74	117	108
PA4069	NA	hypothetical protein	0.31	0.69	904	870	715	589	639	918	787	831	992	996	1082	635
PA4288	NA	transcriptional regulator	-0.37	0.69	468	462	599	676	657	463	405	635	345	395	365	643
PA4553	pilX	type 4 fimbrial biogenesis protein PilX	0.31	0.69	424	430	344	276	357	398	576	397	318	349	453	470
PA4575	NA	hypothetical protein	0.21	0.69	2698	2151	2097	2193	2187	1910	2149	2073	2229	2816	2703	2575
PA4771	lldD	L-lactate dehydrogenase	0.4	0.69	41	37	30	31	28	32	27	44	40	45	51	29
PA4827	NA	arylamine N-acetyltransferase	-0.24	0.69	691	737	842	933	847	745	694	879	638	698	789	587
PA4964	parC	DNA topoisomerase IV subunit A	0.18	0.69	1470	1351	1245	1129	1199	1407	1326	1351	1376	1593	1494	1323
PA4989	NA	transcriptional regulator	0.31	0.69	123	121	99	82	101	115	104	132	126	146	139	85
PA5004	NA	glycosyl transferase family protein	-0.25	0.69	618	617	736	651	940	619	588	706	557	682	596	577
PA5100	hutU	urocanate hydratase	0.26	0.69	757	679	598	608	687	500	666	735	634	804	890	577
PA5239	rho	transcription termination factor Rho	-0.31	0.69	32972	39179	44621	43745	48819	41300	36229	48002	33306	29216	25980	43719
PA5247	NA	hypothetical protein	0.99	0.69	292	609	227	211	229	242	169	256	1403	318	320	238
PA5338	spoT	guanosine-3',5'-bis(diphosphate) 3'-pyrophosphohydrolase	-0.24	0.69	2763	3011	3407	3369	3485	3369	3223	3101	2709	2296	2445	3547
PA5373	betB	betaine aldehyde dehydrogenase	-0.19	0.69	598	524	639	688	646	583	485	567	519	558	604	631
PA5514	NA	beta-lactamase	-0.28	0.69	127	137	159	166	149	163	168	108	136	123	103	154
PA5540	NA	hypothetical protein	-0.36	0.69	45	38	54	47	62	52	29	51	34	39	47	50
PA0023	qor	oxygen-dependent quinone oxidoreductase	0.31	0.69	89	71	65	68	73	53	72	75	65	99	89	79
PA0622	NA	bacteriophage protein	0.31	0.69	321	241	227	217	256	207	253	181	289	326	355	283
PA1360	NA	hypothetical protein	-0.29	0.69	89	116	125	143	104	128	102	128	118	93	87	88
PA1444	fliN	flagellar motor switch protein FliN	0.36	0.69	352	269	242	234	244	249	230	268	308	421	424	211
PA4399	NA	hypothetical protein	0.56	0.69	59	55	38	48	29	38	27	96	41	36	62	77
PA2704	NA	transcriptional regulator	0.33	0.7	1111	925	808	731	741	953	964	746	1064	1324	1286	722
PA4070	NA	FeaR family transcriptional regulator	0.44	0.7	384	295	250	196	212	344	299	207	379	451	475	226
PA5019	NA	hypothetical protein	0.4	0.7	208	154	137	140	131	142	147	106	209	245	244	135
PA2122	NA	hypothetical protein	0.33	0.7	230	183	165	164	166	163	159	175	214	284	256	151
PA2037	NA	hypothetical protein	-0.41	0.7	1292	1879	2113	1935	2184	2219	1973	2147	1517	1064	837	1976
PA2232	pslB	biofilm formation protein PslB	-0.29	0.7	1057	1111	1321	1684	1357	921	1108	1296	927	1005	1140	1026
PA2616	trxB1	thioredoxin reductase	0.18	0.7	1049	908	866	826	926	846	858	970	896	1034	1105	1008
PA2524	NA	two-component sensor	0.27	0.7	176	215	162	177	135	175	200	254	193	183	188	156
PA4749	glmM	phosphoglucosamine mutase	-0.28	0.7	5939	5830	7164	5680	6016	9795	6163	6186	5141	5028	6402	6386
PA4751	ftsH	cell division protein FtsH	0.19	0.7	25701	26807	23037	21779	22900	24433	28866	28412	23144	21942	27513	27649
PA0382	micA	tRNA (guanine-N(7)-)-methyltransferase	-0.29	0.7	112	110	135	156	147	102	97	136	98	111	96	130
PA1061	NA	hypothetical protein	-0.23	0.7	401	374	453	427	503	429	353	436	334	366	360	478
PA1887	NA	hypothetical protein	-0.38	0.7	137	129	173	199	219	101	176	113	99	126	151	135
PA2120	NA	hypothetical protein	-0.28	0.7	73	78	90	109	76	86	82	82	69	66	67	85
PA2299	NA	transcriptional regulator	-0.43	0.7	1680	2043	2509	3444	2544	1541	1784	2984	1360	1416	1556	2067
PA2831	NA	hypothetical protein	-0.23	0.7	285	319	354	340	323	398	318	343	295	310	231	314
PA3950	NA	ATP-dependent RNA helicase	-0.24	0.7	624	577	712	765	727	644	512	675	545	778	544	550
PA3951	NA	hypothetical protein	-0.22	0.7	1323	1181	1455	1479	1416	1471	1138	1238	1166	1392	1027	1550
PA5456	NA	hypothetical protein	-0.22	0.7	386	432	476	426	509	495	523	403	370	383	374	402
PA1395	NA	hypothetical protein	-0.36	0.7	49	45	61	44	59	80	48	38	49	36	57	54
PA2557	NA	AMP-binding protein	-0.23	0.7	353	370	422	517	391	358	332	421	359	356	339	363
PA3903	prfC	peptide chain release factor 3	-0.33	0.7	680	803	929	1016	1037	734	819	893	697	523	562	954
PA4175	piv	endopeptidase IV	0.26	0.7	301	292	248	243	210	292	301	250	325	319	349	235
PA4663	moeB	molybdopterin biosynthesis protein MoeB	-0.31	0.7	52	44	59	60	56	62	47	37	48	56	44	56
PA1363	NA	ECF subfamily sigma-70 factor	-0.3	0.7	249	326	353	305	373	381	312	399	267	235	222	290
PA5110	fbp	fructose-1,6-bisphosphatase	-0.17	0.7	3192	3250	3633	3525	3954	3419	3643	3233	2875	3011	3047	3518
PA5242	ppk	polyphosphate kinase	-0.23	0.7	4240	4550	5164	4373	5127	5992	4789	4662	4198	3620	3895	5203
PA4595	NA	ABC transporter ATP-binding protein	0.14	0.7	1549	1590	1423	1332	1443	1495	1537	1648	1584	1667	1560	1421
PA0109	NA	hypothetical protein	0.43	0.7	533	329	321	285	309	369	349	293	344	665	628	306
PA1091	fgtA	flagellar glycosyl transferase FgtA	0.25	0.7	1887	1659	1496	1556	1335	1596	1528	1432	2016	2058	2068	1537
PA1113	NA	ABC transporter ATP-binding protein/permease	-0.21	0.7	155	155	178	192	177	166	137	153	176	154	152	157
PA1252	NA	bifunctional Delta(1)-pyrroline-2-carboxylate/Delta(1)-piperideine-2- carboxylate reductase	0.3	0.7	190	144	136	127	161	120	143	146	144	200	222	148
PA1869	NA	acyl carrier protein	-0.49	0.7	788	676	1023	1246	1042	782	779	460	788	466	523	1375
PA2656	NA	two-component sensor	0.28	0.7	173	185	148	132	155	157	203	182	169	184	215	119
PA3337	rfaD	ADP-L-glycero-D-mannoheptose-6-epimerase	0.21	0.7	210	240	194	185	178	218	253	240	225	191	208	230
PA4027	NA	hypothetical protein	0.41	0.7	464	301	288	257	300	306	282	274	345	560	570	262
PA4558	NA	FkbP-type peptidyl-prolyl cis-trans isomerase	0.18	0.7	604	533	501	489	476	538	557	527	513	562	670	580
PA2103	NA	molybdopterin biosynthesis protein MoeB	-0.21	0.7	975	1126	1217	1235	1268	1147	1266	1204	909	904	999	1022
PA4730	panC	pantoate--beta-alanine ligase	-0.21	0.71	171	197	213	216	213	210	178	201	213	154	180	178
PA2402	NA	peptide synthase	0.16	0.71	1771	1746	1574	1637	1516	1567	1757	1877	1604	1583	1761	1967
PA0490	NA	hypothetical protein	-0.3	0.71	3319	3327	4097	4458	4105	3728	4266	2976	2740	2261	3971	3727
PA0554	NA	hypothetical protein	0.52	0.71	311	203	180	141	200	200	141	158	310	415	363	155
PA3244	minD	cell division inhibitor MinD	-0.3	0.71	1246	1622	1764	1818	1826	1650	1656	1580	1630	939	1110	1689
PA3740	NA	hypothetical protein	0.42	0.71	923	838	657	586	535	850	838	476	1201	1190	959	621
PA3761	NA	N-acetyl-D-glucosamine phosphotransferase system transporter	-0.27	0.71	111	99	127	130	140	111	71	107	119	115	107	110
PA5087	NA	hypothetical protein	-0.41	0.71	627	797	946	957	1029	853	887	872	632	447	414	1021
PA3108	purF	amidophosphoribosyltransferase	-0.11	0.71	1357	1383	1482	1495	1456	1495	1380	1425	1343	1336	1329	1407
PA0557	NA	hypothetical protein	0.41	0.71	99	73	65	54	50	92	62	71	86	113	117	66
PA1998	dhcR	transcriptional regulator DhcR	0.21	0.71	722	662	602	522	569	713	625	700	660	797	722	648
PA3031	NA	hypothetical protein	-0.41	0.71	38704	54656	61836	57882	70612	57013	68203	44820	50945	29615	27035	59460
PA5319	radC	DNA repair protein RadC	0.3	0.71	258	227	198	197	177	219	231	189	261	298	300	175
PA0314	NA	L-cysteine ABC transporter protein FliY	0.22	0.71	347	298	277	248	277	306	336	266	291	383	331	327
PA2962	tmk	thymidylate kinase	-0.42	0.71	45	30	50	57	45	49	18	28	43	48	49	38
PA0675	vreI	ECF sigma factor VreI	-0.29	0.71	91	100	117	116	115	120	94	130	76	93	75	106
PA5051	argS	arginine--tRNA ligase	0.16	0.71	383	403	350	375	343	334	369	411	428	392	376	381
PA0351	NA	hypothetical protein	0.18	0.71	309	277	257	267	256	249	252	279	298	306	289	331
PA0107	NA	cytochrome C oxidase assembly protein	0.39	0.71	688	625	502	463	372	672	849	410	616	813	775	478
PA3728	NA	hypothetical protein	-0.2	0.71	747	654	803	848	873	688	654	662	647	695	696	850
PA0646	NA	hypothetical protein	0.19	0.71	801	867	732	672	780	745	981	779	842	780	733	891
PA0761	nadB	L-aspartate oxidase	0.37	0.71	1884	1477	1302	1291	1356	1259	1687	1378	1364	1439	2928	1285
PA1265	NA	hypothetical protein	1.11	0.71	120	31	35	40	37	28	20	51	21	112	33	214
PA1345	NA	hypothetical protein	0.32	0.71	2859	2603	2185	1866	1984	2705	2674	2135	3001	3232	3503	1842
PA1583	sdhA	succinate dehydrogenase flavoprotein subunit	-0.21	0.71	2905	2836	3317	3306	3488	3157	2923	3191	2392	2486	2757	3473
PA3797	NA	hypothetical protein	0.35	0.71	209	162	146	145	117	177	176	146	163	224	265	138
PA4413	ftsW	cell division protein FtsW	0.2	0.71	903	966	813	726	752	963	980	899	1018	920	1004	786
PA4519	speC	ornithine decarboxylase	0.36	0.71	3798	3400	2806	2641	2636	3141	3582	2937	3681	2679	5962	2753
PA4657	NA	hypothetical protein	-0.39	0.71	1565	1390	1931	1351	1317	3127	1370	1429	1370	1729	1735	1232
PA5107	blc	outer membrane lipoprotein Blc	-0.19	0.71	623	689	750	667	806	775	760	591	717	586	643	639
PA5241	ppx	exopolyphosphatase	-0.25	0.71	1337	1486	1673	1603	1773	1642	1442	1632	1384	1051	1219	1740
PA3649	NA	zinc metalloprotease	-0.26	0.71	1291	1697	1783	1758	1727	1865	1679	1632	1781	1074	1223	1577
PA4430	NA	cytochrome b	-0.48	0.71	2841	3363	4333	6514	3388	3096	4320	2930	2840	1749	2031	4742
PA5279	NA	hypothetical protein	0.19	0.71	1196	1350	1117	1049	1084	1218	1220	1322	1509	1146	1118	1324
PA2100	NA	transcriptional regulator	-0.24	0.71	2637	2805	3206	3081	3583	2955	2917	3226	2272	2509	2211	3193
PA3779	NA	hypothetical protein	-0.32	0.71	89	99	117	120	96	137	113	66	117	103	79	87
PA5017	NA	hypothetical protein	0.19	0.71	4831	5482	4527	4027	4402	5152	5378	5610	5457	5019	4262	5213
PA1925	NA	hypothetical protein	-1.18	0.72	49	92	158	76	81	319	195	62	19	24	28	94
PA0921	NA	hypothetical protein	-0.38	0.72	8604	11969	13353	13255	12816	13987	13560	10695	11650	5163	8006	12643
PA1181	NA	sensor protein	0.25	0.72	10831	10370	8939	8267	7506	11042	11056	8059	11995	11512	11058	9924
PA1646	NA	chemotaxis transducer	0.24	0.72	147	147	126	117	125	135	124	145	171	163	152	126
PA0298	spuB	glutamine synthetase	-0.27	0.72	5433	5512	6611	6259	6833	6740	5706	6151	4677	4859	4017	7423
PA0737	NA	hypothetical protein	-0.31	0.72	633	558	736	923	742	544	414	703	558	729	596	575
PA1479	ccmE	cytochrome c-type biogenesis protein CcmE	0.3	0.72	107	130	96	98	97	94	127	101	161	109	129	83
PA2626	trmU	tRNA-specific 2-thiouridylase MnmA	-0.2	0.72	539	566	633	734	603	562	508	646	545	498	539	580
PA3223	azoR3	FMN-dependent NADH-azoreductase	-0.22	0.72	241	268	297	306	290	293	282	290	234	205	226	293
PA3668	NA	hypothetical protein	0.48	0.72	74	41	42	51	41	33	36	48	41	90	84	47
PA3687	ppc	phosphoenolpyruvate carboxylase	0.26	0.72	491	382	365	355	403	336	371	364	411	508	577	388
PA4328	NA	hypothetical protein	0.3	0.72	377	335	290	296	299	276	372	281	353	457	434	241
PA4611	NA	hypothetical protein	0.34	0.72	1993	2296	1696	1108	1492	2487	2209	1907	2772	2089	2056	1834
PA5188	NA	3-hydroxyacyl-CoA dehydrogenase	-0.33	0.72	72	88	101	134	88	80	97	102	67	83	68	66
PA4915	NA	chemotaxis transducer	0.25	0.72	1304	1328	1108	954	1049	1322	1529	989	1464	1373	1380	1160
PA0783	putP	sodium/proline symporter PutP	0.18	0.72	824	973	791	737	758	879	899	1023	997	834	829	810
PA4952	NA	ribosome-associated GTPase	-0.15	0.72	588	572	642	672	631	622	580	591	545	538	632	594
PA1205	NA	quercetin 2,3-dioxygenase	0.44	0.72	86	50	51	45	52	56	50	44	56	86	113	59
PA2114	NA	major facilitator superfamily transporter	0.27	0.72	143	145	121	113	117	132	156	132	147	158	173	100
PA5320	coaC	bifunctional phosphopantothenoylcysteine decarboxylase/phosphopantothenate synthase	0.18	0.72	441	485	407	378	426	416	493	483	477	403	408	513
PA2903	cobJ	precorrin-3 methylase CobJ	0.41	0.72	92	57	56	71	45	52	59	52	61	117	89	68
PA5322	algC	phosphomannomutase	-0.16	0.72	2028	1878	2185	2242	2183	2129	2169	1726	1739	1966	1985	2134
PA0561	NA	hypothetical protein	-0.33	0.73	920	1138	1296	1337	1375	1178	1193	1202	1019	677	700	1382
PA0615	NA	hypothetical protein	0.25	0.73	158	136	125	117	119	138	146	127	136	171	176	126
PA3637	pyrG	CTP synthetase	-0.16	0.73	3781	4124	4422	4424	4409	4434	4170	4364	3838	3532	3478	4332
PA4637	NA	hypothetical protein	-0.23	0.73	200	168	217	215	194	243	157	153	194	215	208	177
PA5470	NA	peptide chain release factor-like protein	0.81	0.73	27	53	23	13	34	22	21	19	118	23	27	30
PA2432	bexR	bistable expression regulator BexR	0.26	0.73	170	202	156	129	160	178	180	194	231	165	150	194
PA4529	coaE	dephospho-CoA kinase	0.37	0.73	263	193	177	186	172	175	175	224	182	347	291	151
PA4784	NA	transcriptional regulator	-0.33	0.73	55	71	79	62	92	82	83	63	66	42	61	62
PA1263	NA	hypothetical protein	0.27	0.73	175	177	147	146	127	167	165	192	172	219	181	125
PA2458	NA	hypothetical protein	-0.33	0.73	74	91	103	105	120	83	81	114	77	59	66	97
PA2543	NA	hypothetical protein	0.2	0.73	239	242	210	215	183	233	253	221	250	259	248	210
PA4244	rplO	50S ribosomal protein L15	0.6	0.73	8733	6848	5143	5304	5008	5116	5330	6334	8879	2855	18197	5148
PA4967	parE	DNA topoisomerase IV subunit B	-0.22	0.73	741	759	874	923	791	908	827	818	632	652	656	915
PA1674	folE2	GTP cyclohydrolase I	-0.27	0.73	869	983	1118	1102	1201	1051	923	956	1069	713	687	1207
PA2459	NA	hypothetical protein	-0.45	0.73	1059	1794	1944	2237	2206	1389	1564	2430	1388	952	750	1476
PA3825	NA	hypothetical protein	-0.17	0.73	659	714	772	760	768	789	727	738	675	589	621	768
PA5328	NA	mono-heme cytochrome C	-0.33	0.73	94	85	113	125	126	87	83	89	83	120	104	56
PA5522	NA	glutamine synthetase	-0.23	0.73	406	334	435	529	399	378	296	357	349	435	394	391
PA0121	NA	hypothetical protein	-0.37	0.73	68	71	90	99	90	82	64	86	63	74	95	34
PA0948	NA	hypothetical protein	-0.22	0.73	203	219	245	284	228	224	191	237	227	180	191	239
PA1264	NA	transcriptional regulator	0.39	0.73	56	61	45	30	46	59	75	52	58	73	58	35
PA2654	NA	chemotaxis transducer	0.21	0.73	2614	2921	2388	2084	2356	2724	2813	2592	3358	2938	2658	2248
PA3998	NA	hypothetical protein	0.17	0.73	698	684	615	634	602	608	664	731	656	653	632	810
PA1951	NA	hypothetical protein	0.23	0.73	259	240	213	236	189	215	280	193	248	275	274	230
PA2895	NA	hypothetical protein	0.25	0.73	296	227	220	222	212	226	223	229	229	341	306	240
PA3957	NA	short-chain dehydrogenase	0.41	0.73	361	245	228	250	206	229	274	187	274	443	449	192
PA4680	NA	hypothetical protein	0.52	0.73	79	51	46	42	43	53	65	21	69	105	77	56
PA4957	psd	phosphatidylserine decarboxylase	0.28	0.73	204	152	147	157	126	157	122	177	157	189	228	194
PA5109	NA	hypothetical protein	0.2	0.73	435	429	376	377	338	414	467	374	447	446	493	366
PA5437	NA	transcriptional regulator	-0.27	0.73	573	704	768	709	768	826	719	750	643	453	506	758
PA3252	NA	ABC transporter permease	0.34	0.73	586	639	487	355	406	698	702	561	655	651	695	412
PA0894	NA	hypothetical protein	0.43	0.73	54	48	38	28	57	29	56	46	43	40	79	43
PA2983	NA	translocation protein TolQ	-0.28	0.73	266	339	366	386	417	295	291	378	348	223	255	320
PA5056	phaC1	poly(3-hydroxyalkanoic acid) synthase	0.21	0.73	5727	5190	4707	3949	4680	5493	5299	5150	5121	6352	6211	4619
PA1617	NA	AMP-binding protein	0.28	0.74	2713	2581	2178	1963	1966	2605	2541	2233	2968	3293	3024	1823
PA2145	NA	hypothetical protein	0.55	0.74	81	40	41	44	48	30	39	46	35	75	41	127
PA0155	pcaR	transcriptional regulator PcaR	-0.2	0.74	282	308	339	296	394	326	329	309	287	297	252	298
PA0801	NA	hypothetical protein	0.28	0.74	248	214	191	205	171	199	192	228	222	325	238	182
PA4257	rpsC	30S ribosomal protein S3	0.47	0.74	12824	19200	11589	12644	10205	11918	12304	12989	32306	13199	8510	16762
PA5389	cdhR	CdhR family transcriptional regulator	0.7	0.74	43	66	34	34	39	28	40	21	137	34	71	25
PA2937	NA	hypothetical protein	0.31	0.74	265	251	210	182	154	293	261	219	273	316	271	209
PA0701	NA	transcriptional regulator	0.45	0.74	47	55	38	22	46	46	49	79	37	43	38	60
PA5015	aceE	pyruvate dehydrogenase subunit E1	0.26	0.74	10978	9221	8459	7114	8882	9380	8702	9586	9377	10756	13883	8296
PA0232	pcaC	4-carboxymuconolactone decarboxylase	0.29	0.74	151	143	121	129	97	138	160	117	152	184	160	110
PA0310	NA	hypothetical protein	-0.25	0.74	597	685	763	752	840	697	605	793	658	535	484	772
PA1201	NA	transcriptional regulator	0.58	0.74	108	222	110	112	127	92	127	133	405	88	134	101
PA1494	NA	hypothetical protein	-0.23	0.74	5216	5361	6186	6184	6194	6180	5012	6444	4628	5612	3985	6052
PA2790	NA	hypothetical protein	-0.24	0.74	3692	3483	4242	4114	4845	3767	3605	3780	3063	3323	2965	4788
PA3861	rhl	ATP-dependent RNA helicase RhlB	-0.23	0.74	741	683	835	954	776	775	685	710	656	583	693	946
PA5170	arcD	arginine/ornithine antiporter	-0.22	0.74	1960	2252	2459	2375	3063	1941	2480	2154	2123	1943	1887	2048
PA5190	NA	nitroreductase	-0.2	0.74	183	179	208	212	203	207	159	209	169	200	178	169
PA5310	NA	hypothetical protein	-0.24	0.74	202	236	259	282	192	304	231	258	219	194	210	202
PA5467	NA	hypothetical protein	-0.26	0.74	75	81	93	102	93	82	73	75	94	73	63	89
PA1312	NA	transcriptional regulator	0.24	0.74	231	239	200	212	193	194	202	271	244	252	269	173
PA1795	cysS	cysteine--tRNA ligase	0.13	0.74	781	748	698	730	681	683	725	741	778	821	785	739
PA4375	NA	multidrug efflux protein	0.35	0.74	434	334	302	284	314	307	381	312	308	287	648	367
PA4352	NA	hypothetical protein	0.21	0.74	280	263	235	247	265	194	256	251	283	291	305	243
PA0451a	NA	amino acid ABC transporter substrate-binding protein	-0.18	0.74	471	471	535	583	498	524	514	428	472	507	511	396
PA1667	NA	hypothetical protein	-0.22	0.74	485	399	516	534	590	424	424	413	359	440	522	493
PA2876	pyrF	orotidine 5'-phosphate decarboxylase	-0.38	0.74	54	70	80	83	100	57	69	67	73	32	72	56
PA3437	folM	short-chain dehydrogenase	0.22	0.74	373	292	286	271	282	304	279	305	291	360	419	340
PA3471	NA	NAD-dependent malic enzyme	-0.19	0.74	369	358	415	433	421	390	322	398	355	329	339	440
PA3807	ndk	nucleoside diphosphate kinase	-0.31	0.74	3266	4337	4710	4790	5137	4201	4024	4604	4382	2478	2708	4611
PA4444	mltB1	murein hydrolase B	-0.25	0.74	585	615	712	709	721	707	711	612	521	479	495	781
PA5248	NA	hypothetical protein	-0.21	0.74	433	462	516	580	505	464	437	525	423	409	373	516
PA0393	proC	pyrroline-5-carboxylate reductase	0.61	0.74	289	373	217	243	232	175	136	233	750	453	252	161
PA1944	NA	hypothetical protein	0.18	0.74	1173	1194	1048	907	1049	1188	1363	1090	1130	1202	1113	1205
PA3702	wspR	two-component response regulator	0.22	0.74	270	231	215	226	209	211	222	246	224	301	292	217
PA0345	NA	hypothetical protein	0.56	0.74	66	25	31	29	28	35	26	28	20	58	73	67
PA0372	NA	zinc protease	-0.18	0.74	447	511	543	575	551	503	465	538	530	430	409	503
PA0439	NA	dihydropyrimidine dehydrogenase	-0.51	0.74	61	38	71	61	47	104	61	30	23	45	62	77
PA1105	fliJ	flagellar biosynthesis chaperone	0.21	0.74	415	447	375	316	338	471	447	452	443	399	439	405
PA1337	ansB	glutaminase-asparaginase	0.29	0.74	889	617	617	639	603	610	648	563	641	1012	979	676
PA1339	NA	amino acid ABC transporter ATP binding protein	0.29	0.74	1284	1046	954	780	969	1114	1092	909	1137	1375	1579	898
PA2466	foxA	ferrioxamine receptor FoxA	-0.28	0.74	676	693	830	790	916	783	757	796	525	653	488	886
PA3121	leuC	3-isopropylmalate dehydratase large subunit	-0.24	0.74	2337	2202	2679	2518	2878	2641	1893	2586	2127	2312	1767	2931
PA3678	NA	transcriptional regulator	-0.3	0.74	316	449	469	462	519	426	473	485	390	268	281	400
PA4475	NA	hypothetical protein	-0.49	0.74	4198	4109	5814	3999	9885	3559	2643	5990	3695	4053	2737	5805
PA2940	NA	acyl-CoA thiolase	-0.24	0.74	186	245	253	258	278	224	245	263	228	179	180	199
PA2021	NA	hypothetical protein	0.48	0.74	209	139	125	150	130	96	97	137	183	320	205	102
PA0887	acsA	acetyl-CoA synthetase	0.49	0.75	1847	900	975	828	1332	767	1108	848	743	1067	2240	2233
PA2005	NA	transcriptional regulator	0.14	0.75	528	487	461	477	452	454	476	497	488	522	515	547
PA2197	NA	hypothetical protein	-0.23	0.75	123	114	139	148	130	138	88	130	124	112	131	125
PA2497	NA	transcriptional regulator	-0.25	0.75	93	95	111	130	93	110	81	116	88	88	90	101
PA4000	NA	hypothetical protein	0.2	0.75	339	338	294	330	277	275	293	388	334	329	388	299
PA4661	pagL	lipid A 3-O-deacylase	0.29	0.75	8041	6296	5877	5404	6728	5500	6857	5092	6940	7147	10588	6388
PA5028	NA	hypothetical protein	0.15	0.75	1031	1134	977	920	1019	993	1125	1202	1076	951	1068	1076
PA0357	mutM	formamidopyrimidine-DNA glycosylase	-0.21	0.75	134	144	161	161	147	173	167	143	123	121	138	144
PA0779	NA	ATP-dependent protease	-0.58	0.75	16566	19030	26554	13294	12675	53694	15091	29819	12180	20143	12432	17124
PA1193	NA	hypothetical protein	-0.29	0.75	130	129	157	187	159	125	111	116	160	101	124	164
PA1194	NA	amino acid permease	-0.33	0.75	76	72	93	92	79	106	59	99	58	55	76	97
PA2014	liuB	methylcrotonyl-CoA carboxylase subunit beta	-0.26	0.75	366	347	424	519	431	324	358	415	267	335	384	379
PA2465	NA	hypothetical protein	-0.43	0.75	48	37	56	73	60	34	33	43	34	28	48	67
PA2575	NA	hypothetical protein	-0.24	0.75	1189	1299	1473	1535	1525	1359	1277	1539	1081	1036	989	1541
PA3704	wspE	chemotaxis sensor/effector fusion protein	0.25	0.75	171	130	127	126	113	143	129	120	141	178	170	167
PA4572	fklB	peptidyl-prolyl cis-trans isomerase FklB	0.28	0.75	216	207	174	221	143	159	193	192	236	262	228	157
PA4794	NA	hypothetical protein	0.35	0.75	50	40	36	29	29	49	44	32	45	48	57	45
PA5104	NA	hypothetical protein	-0.29	0.75	73	86	97	121	82	87	83	100	74	74	87	59
PA5331	pyrE	orotate phosphoribosyltransferase	0.19	0.75	545	641	520	546	543	471	616	687	620	605	551	480
PA0951a	NA	hypothetical protein	0.31	0.75	2374	2549	1983	1347	1903	2698	2918	2284	2446	1840	2205	3077
PA2818	arr	aminoglycoside response regulator	0.14	0.75	479	466	430	417	416	459	440	493	466	483	480	475
PA5218	NA	transcriptional regulator	0.29	0.75	133	112	101	106	98	99	99	116	120	152	156	89
PA2038	NA	hypothetical protein	-0.26	0.75	240	263	300	279	310	310	294	253	241	178	218	324
PA4433	rplM	50S ribosomal protein L13	-0.86	0.75	4018	9421	12191	5530	25580	5462	9559	8281	10424	2338	3640	6075
PA0231	pcaD	3-oxoadipate enol-lactonase	0.44	0.75	48	32	30	29	34	25	23	25	47	55	56	33
PA4768	smpB	SsrA-binding protein	-0.28	0.75	270	345	372	348	375	392	399	347	290	208	257	346
PA5347	NA	hypothetical protein	-0.28	0.75	510	637	693	643	738	700	685	499	727	417	449	663
PA5549	glmS	glucosamine--fructose-6-phosphate aminotransferase	0.19	0.75	879	833	753	758	724	778	710	861	927	981	920	737
PA0123	NA	transcriptional regulator	-0.3	0.75	83	78	98	107	96	92	50	103	80	83	68	97
PA0373	ftsY	signal recognition particle receptor FtsY	0.15	0.75	442	480	415	434	392	420	490	478	471	416	473	437
PA0576	rpoD	RNA polymerase sigma factor RpoD	-0.35	0.75	62916	58586	77247	55535	79914	96291	60274	65247	50236	53754	40798	94197
PA1098	fleS	two-component sensor	0.16	0.75	1287	1352	1180	1162	1194	1185	1214	1438	1404	1451	1301	1109
PA1154	NA	hypothetical protein	-0.29	0.75	57	82	85	95	77	82	93	83	71	62	57	51
PA1163	ndvB	glycosyl transferase	0.28	0.75	271	207	197	211	197	185	229	186	206	300	317	196
PA1358	NA	hypothetical protein	0.45	0.75	166	103	99	105	85	108	99	91	120	206	220	73
PA1386	NA	ABC transporter ATP-binding protein	-0.36	0.75	543	785	854	816	925	820	823	878	653	398	400	832
PA1413	NA	transcriptional regulator	-0.18	0.75	286	292	326	360	307	312	289	311	277	322	252	285
PA1448	fliR	flagellar biosynthesis protein FliR	0.24	0.75	338	316	279	248	261	326	328	285	336	275	426	311
PA1610	fabA	3-hydroxydecanoyl-ACP dehydratase	-0.18	0.75	1688	1899	2036	1974	2215	1918	2013	1985	1698	1503	1593	1967
PA1616	NA	hypothetical protein	-0.19	0.75	178	163	194	202	185	196	153	167	169	181	194	157
PA1729	NA	hypothetical protein	0.35	0.75	810	574	543	536	539	554	546	475	701	965	992	472
PA1766	NA	hypothetical protein	-0.19	0.75	811	965	1015	1005	981	1059	1009	1013	874	712	777	943
PA1880	NA	oxidoreductase	0.32	0.75	348	235	234	220	247	234	272	201	231	415	381	247
PA1906	NA	hypothetical protein	-0.26	0.75	64	64	76	72	93	63	69	57	66	62	59	72
PA2447	NA	transcriptional regulator	0.35	0.75	55	49	41	43	37	43	27	55	64	51	59	54
PA2509	catB	muconate cycloisomerase I	0.33	0.75	104	77	72	77	63	76	71	79	80	116	128	67
PA2825	ospR	transcriptional regulator	-0.17	0.75	2470	2420	2751	2677	2589	2985	2464	2432	2365	2938	2111	2361
PA3158	wbpB	UDP-N-acetyl-2-amino-2-deoxy-D-glucuronate oxidase	-0.37	0.75	29019	40255	44658	43201	49442	41329	44490	44696	31578	20851	21254	44952
PA3418	ldh	leucine dehydrogenase	0.35	0.75	1010	663	655	698	581	687	687	544	759	1199	1202	630
PA3587	metR	transcriptional regulator MetR	0.15	0.75	1453	1329	1258	1171	1335	1268	1307	1406	1273	1331	1501	1529
PA4021	NA	transcriptional regulator	-0.36	0.75	509	503	649	1074	439	434	484	534	492	439	581	508
PA4040	NA	hypothetical protein	0.27	0.75	115	98	88	93	70	102	104	81	108	132	117	96
PA4163	NA	amidase	-0.26	0.75	155	124	167	174	148	180	91	142	139	137	171	156
PA4262	rplD	50S ribosomal protein L4	-0.53	0.75	5636	9491	10885	6890	18813	6951	6861	7997	13614	3767	4998	8143
PA5161	rmlB	dTDP-D-glucose 4,6-dehydratase	-0.16	0.75	1745	1606	1867	1977	1964	1660	1567	1510	1742	1599	1774	1862
PA5187	NA	acyl-CoA dehydrogenase	-0.28	0.75	111	91	122	146	111	111	76	95	103	127	86	121
PA5280	sss	site-specific tyrosine recombinase XerC	0.3	0.75	208	167	153	175	133	152	131	163	208	240	230	154
PA5290	NA	hypothetical protein	-0.37	0.75	373	399	496	445	511	533	497	367	332	222	297	598
PA5314	NA	hypothetical protein	-0.24	0.75	537	568	653	635	693	633	588	651	465	443	463	705
PA5424	NA	hypothetical protein	-0.24	0.75	2596	3179	3417	4002	3404	2845	3243	2649	3644	2709	2887	2193
PA5477	NA	hypothetical protein	-0.22	0.75	607	659	735	749	782	676	640	794	543	536	567	719
PA0163	NA	transcriptional regulator	-0.26	0.75	71	64	81	94	64	85	51	70	70	75	72	66
PA0711	NA	hypothetical protein	0.33	0.75	42	43	34	32	34	37	31	58	42	46	43	37
PA0946	NA	hypothetical protein	0.15	0.75	509	510	460	437	443	498	480	483	568	521	527	478
PA1657	NA	hypothetical protein	0.26	0.75	1926	1535	1445	1449	1813	1074	1460	1705	1441	1829	2203	1745
PA1672	NA	hypothetical protein	0.17	0.75	455	480	416	383	392	474	529	472	440	475	426	463
PA2301	NA	hypothetical protein	-0.38	0.75	49	42	58	84	60	30	48	39	39	48	54	43
PA3056	NA	hypothetical protein	0.29	0.75	67	77	58	61	54	61	91	77	62	52	75	75
PA3073	NA	hypothetical protein	-0.32	0.75	35	28	39	46	39	33	28	27	30	33	34	38
PA4260	rplB	50S ribosomal protein L2	0.41	0.75	8714	10065	7048	7464	6581	7099	7193	7800	15202	5223	13974	6944
PA4274	rplK	50S ribosomal protein L11	0.54	0.75	12033	10061	7580	7763	7662	7316	10058	8187	11939	5018	5698	25384
PA4581	rtcR	transcriptional regulator RtcR	0.2	0.75	428	411	366	384	355	358	402	441	390	498	457	329
PA0425	mexA	multidrug resistance protein MexA	0.26	0.75	1086	1305	1001	961	965	1077	1176	1155	1584	1262	1209	786
PA3306	NA	hypothetical protein	0.2	0.75	841	868	747	726	738	777	813	751	1039	946	871	705
PA1202	NA	hydrolase	0.25	0.75	333	278	258	255	277	243	279	257	299	372	387	240
PA1249	aprA	alkaline metalloproteinase	0.2	0.75	2817	2731	2407	2226	2868	2128	2415	2901	2876	2473	2608	3370
PA4293	pprA	two-component sensor PprA	0.35	0.75	451	297	292	352	265	259	311	338	242	353	371	630
PA5434	mtr	tryptophan permease	-0.24	0.75	109	127	138	134	150	130	152	114	115	93	111	123
PA3183	zwf	glucose-6-phosphate 1-dehydrogenase	0.22	0.75	4540	5176	4179	3484	4243	4811	4635	5723	5170	5255	4651	3713
PA3253	NA	ABC transporter permease	0.28	0.75	427	433	355	266	323	477	443	359	495	473	474	332
PA3875	narG	respiratory nitrate reductase subunit alpha	-0.27	0.75	61	63	75	54	94	78	62	62	63	62	64	56
PA0735	NA	hypothetical protein	-0.32	0.75	49	41	57	48	50	73	43	42	38	60	51	37
PA1895	NA	hypothetical protein	0.22	0.75	1334	1116	1049	969	1074	1106	1297	1010	1043	1415	1540	1048
PA1982	exaA	quinoprotein ethanol dehydrogenase	0.32	0.75	112	98	85	74	74	105	102	64	127	128	93	114
PA2886	atuA	hypothetical protein	-0.33	0.75	91	72	103	132	107	68	56	78	82	93	109	70
PA2950	NA	reductase	-0.22	0.75	228	264	287	306	267	287	218	267	308	192	254	239
PA3246	rluA	pseudouridine synthase	-0.36	0.75	45	46	57	56	81	35	44	51	42	42	33	59
PA3534	NA	oxidoreductase	0.27	0.75	176	131	127	148	133	100	135	118	142	196	174	156
PA3968	NA	pseudouridine synthase	-0.31	0.75	41	44	53	47	44	67	45	47	40	33	38	52
PA4041	NA	hypothetical protein	0.26	0.75	173	147	134	130	128	143	126	120	194	177	194	148
PA4384	NA	hypothetical protein	0.33	0.75	47	42	35	39	31	34	44	39	43	54	31	55
PA4465	NA	hypothetical protein	-0.23	0.75	4481	4597	5320	5112	5313	5536	4879	5020	3892	3736	3763	5946
PA4604	NA	hypothetical protein	-0.27	0.75	111	88	120	134	117	109	62	100	101	120	104	109
PA4844	NA	chemotaxis transducer	-0.23	0.75	256	208	272	284	253	280	218	168	239	241	229	299
PA5543	NA	hypothetical protein	0.4	0.75	63	37	38	42	30	42	44	26	41	72	58	58
PA4017	NA	hypothetical protein	0.32	0.75	829	598	571	632	526	555	665	517	612	1001	976	510
PA5128	secB	preprotein translocase subunit SecB	-0.38	0.75	932	1268	1434	1442	1516	1343	1489	1216	1099	608	642	1544
PA0207	NA	transcriptional regulator	0.29	0.75	615	561	482	390	440	617	517	620	547	765	677	404
PA0406	tonB3	transporter TonB	-0.25	0.75	156	157	186	192	222	143	126	159	186	153	137	178
PA0912	NA	hypothetical protein	-0.26	0.75	171	209	228	180	258	247	258	203	166	152	172	189
PA3184	NA	HTH-type transcriptional regulator	0.32	0.75	227	252	193	170	194	214	203	281	272	297	254	129
PA1379	NA	short-chain dehydrogenase	-0.3	0.75	88	85	108	89	117	116	55	114	86	86	104	73
PA0043	NA	hypothetical protein	0.23	0.75	211	170	163	162	170	158	171	176	164	182	253	199
PA2399	pvdD	pyoverdine synthetase D	0.15	0.75	1576	1488	1379	1426	1333	1378	1499	1518	1448	1426	1463	1840
PA2627	NA	high frequency lysogenization protein HflD	-0.27	0.75	100	115	129	145	145	99	99	144	103	96	115	91
PA0087	NA	hypothetical protein	-0.35	0.76	50	47	62	82	64	39	42	44	55	64	52	35
PA1342	NA	ABC transporter	0.21	0.76	6935	5638	5418	4532	5657	6066	6598	4815	5500	6985	6832	6987
PA3566	NA	hypothetical protein	-0.31	0.76	48	55	64	49	74	70	45	74	46	50	44	50
PA4386	groES	co-chaperonin GroES	-0.27	0.76	10159	11951	13365	11047	12520	16527	13209	13598	9045	8997	8659	12820
PA4877	NA	hypothetical protein	0.39	0.76	246	164	157	156	150	166	153	125	215	316	283	139
PA4878	NA	transcriptional regulator	-0.18	0.76	1039	1099	1207	1409	1167	1045	1032	1192	1073	979	969	1168
PA4941	hflC	protease subunit HflC	-0.19	0.76	7906	8997	9651	8813	9011	11130	9244	10028	7718	7333	7560	8826
PA0623	NA	bacteriophage protein	0.27	0.76	111	99	88	73	103	87	71	119	107	110	125	98
PA0989	NA	hypothetical protein	-0.32	0.76	131	156	177	222	170	140	171	168	129	108	99	185
PA2507	catA	catechol 1,2-dioxygenase	0.42	0.76	73	45	44	43	43	47	39	32	64	99	67	52
PA3009	NA	hypothetical protein	-0.34	0.76	1768	2585	2747	2421	3035	2786	2861	2706	2189	1344	1382	2577
PA3770	guaB	inosine 5'-monophosphate dehydrogenase	-0.24	0.76	1355	1751	1834	1756	1911	1836	1490	1911	1853	1202	1178	1684
PA4636a	NA	hypothetical protein	0.24	0.76	102	95	83	95	77	78	87	111	88	100	119	87
PA5416	soxB	sarcosine oxidase subunit beta	-0.37	0.76	49	33	53	71	44	44	26	31	43	54	53	39
PA5539	NA	GTP cyclohydrolase	-0.34	0.76	44	31	48	37	56	51	28	29	35	35	51	46
PA1174	napA	nitrate reductase catalytic subunit	0.63	0.76	5084	3635	2820	1690	1798	4974	2103	5662	3139	2595	10172	2485
PA3683	NA	hypothetical protein	-0.24	0.76	330	302	372	448	372	296	309	325	271	272	299	417
PA0157	NA	resistance-nodulation-cell division (RND) efflux membrane fusion protein	0.28	0.76	82	74	64	73	61	59	71	69	81	99	92	56
PA0275	NA	transcriptional regulator	0.27	0.76	244	247	204	207	191	213	250	218	274	270	313	150
PA0292	aguA	agmatine deiminase	0.19	0.76	221	221	194	165	204	214	252	210	202	228	238	197
PA0339	NA	hypothetical protein	0.35	0.76	92	67	62	75	69	42	61	54	85	105	99	71
PA0404	NA	Holliday junction resolvase	0.32	0.76	74	57	53	38	52	71	55	55	62	71	88	62
PA0853	NA	oxidoreductase	-0.31	0.76	102	104	126	177	87	114	125	98	88	94	90	122
PA0988	NA	hypothetical protein	-0.2	0.76	357	434	452	465	479	412	462	418	421	328	327	416
PA1384	galE	UDP-glucose 4-epimerase	-0.29	0.76	324	448	472	432	546	438	471	479	393	313	239	421
PA2308	NA	ABC transporter ATP-binding protein	0.22	0.76	441	467	392	361	340	476	418	492	492	528	432	365
PA2534	NA	transcriptional regulator	0.26	0.76	102	107	87	92	106	62	91	119	110	115	95	94
PA2559	NA	hypothetical protein	-0.12	0.76	1169	1223	1297	1326	1323	1244	1310	1137	1223	1184	1180	1143
PA3130	NA	hypothetical protein	-0.31	0.76	56	49	65	79	71	46	47	62	39	63	58	47
PA3153	wzx	O-antigen translocase	-0.38	0.76	10292	15535	16768	15540	17829	16935	17535	16987	12081	7173	7570	16133
PA3530	NA	hypothetical protein	-0.3	0.76	3580	5514	5592	4652	5467	6657	4931	6720	4892	3482	3363	3895
PA4200	NA	hypothetical protein	-0.22	0.76	112	112	131	146	144	102	103	115	119	127	99	110
PA5123	NA	hypothetical protein	-0.27	0.76	72	77	90	71	87	111	78	84	69	63	64	89
PA5125	ntrC	two-component response regulator NtrC	0.26	0.76	2517	2446	2077	2457	1720	2053	2345	2490	2504	2798	3100	1655
PA5225	NA	hypothetical protein	0.33	0.76	121	99	89	70	103	92	99	97	101	110	173	81
PA5315	rpmG	50S ribosomal protein L33	1.17	0.76	171	705	194	239	170	173	179	222	1714	83	117	314
PA5339	NA	hypothetical protein	-0.22	0.76	1127	1076	1285	1306	1361	1188	1194	1163	872	924	1016	1441
PA5374	betI	BetI family transcriptional regulator	-0.3	0.76	261	233	303	325	330	256	245	271	183	211	192	379
PA5429	aspA	aspartate ammonia-lyase	-0.31	0.76	242	319	348	391	392	259	274	356	326	206	185	333
PA4763	recN	DNA repair protein RecN	0.27	0.76	1224	1561	1155	1090	1110	1264	1286	1406	1991	1186	1527	959
PA0319	NA	hypothetical protein	-0.16	0.76	265	256	290	318	275	277	277	251	240	243	272	279
PA0340	NA	hypothetical protein	-0.26	0.76	130	141	161	178	129	176	146	111	165	104	128	157
PA1175	napD	nitrate reductase biosynthesis protein NapD	-0.4	0.76	165	138	200	342	130	128	136	111	166	197	167	131
PA1283	NA	transcriptional regulator	0.36	0.76	59	56	45	52	50	32	39	73	56	77	61	38
PA1531	NA	hypothetical protein	0.21	0.76	398	516	395	355	398	430	530	521	495	392	450	352
PA2630	NA	hypothetical protein	-0.29	0.76	109	109	132	165	116	116	99	143	86	85	109	134
PA2873	NA	protein-glutamine gamma-glutamyltransferase	0.28	0.76	117	108	93	120	77	81	119	98	109	140	125	87
PA4080	NA	response regulator	-0.28	0.76	348	398	450	458	523	369	471	415	306	262	329	451
PA4401	NA	glutathione S-transferase	0.23	0.76	243	207	193	209	170	201	181	210	230	269	267	194
PA3159	wbpA	UDP-N-acetyl-d-glucosamine 6-dehydrogenase	-0.32	0.76	107676	142663	155976	147462	168550	151916	149263	152483	126244	77963	82254	162810
PA4688	hitB	iron (III)-transporter permease HitB	-0.2	0.76	219	208	245	238	253	245	189	242	194	190	198	269
PA0110	NA	hypothetical protein	0.46	0.76	287	233	190	205	142	223	257	139	303	380	366	114
PA0196	pntB	pyridine nucleotide transhydrogenase subunit beta	-0.2	0.76	423	435	494	559	455	468	463	364	478	483	446	340
PA1247	aprE	alkaline protease secretion protein AprE	0.24	0.76	323	267	250	246	297	206	224	320	256	291	320	357
PA2277	arsR	ArsR family transcriptional regulator	-0.3	0.76	72	105	109	125	112	90	83	111	119	84	72	59
PA4670	prs	ribose-phosphate pyrophosphokinase	-0.39	0.76	2242	3546	3793	4154	4041	3185	3425	3201	4011	1468	1656	3602
PA0716	NA	hypothetical protein	-0.5	0.76	35951	66787	72514	88294	85244	44004	65003	97466	37893	25859	27074	54920
PA0733	NA	16S rRNA pseudouridine(516) synthase	-0.39	0.76	51	64	74	77	67	80	70	62	59	25	46	83
PA1530	NA	hypothetical protein	-0.18	0.76	215	213	242	242	221	264	252	204	183	203	222	218
PA2075	NA	hypothetical protein	0.25	0.76	162	210	157	127	162	181	244	195	192	159	147	181
PA3256	NA	oxidoreductase	0.18	0.76	230	253	213	224	183	233	269	229	261	228	251	213
PA3692	lptF	outer membrane porin F	0.27	0.76	27124	21340	20089	17739	20984	21543	22907	17485	23629	32991	29665	18716
PA3747	NA	hypothetical protein	-0.28	0.76	681	979	1008	908	1037	1079	1015	978	944	534	611	896
PA3760	NA	N-acetyl-D-glucosamine phosphotransferase system transporter	-0.34	0.76	71	45	73	88	76	54	44	46	45	81	58	73
PA5079	NA	D-tyrosyl-tRNA(Tyr) deacylase	-0.27	0.76	120	111	140	117	114	190	104	97	133	120	105	136
PA2219	opdE	transcriptional regulator OpdE	-0.27	0.76	1214	1450	1607	1895	1678	1247	1456	1855	1038	1074	1184	1383
PA1167	NA	hypothetical protein	0.29	0.77	103	119	91	75	96	102	130	76	150	110	101	98
PA4397	panE	2-dehydropantoate 2-reductase	0.35	0.77	129	86	85	84	79	91	81	80	96	127	177	83
PA3578	NA	hypothetical protein	0.19	0.77	606	535	500	568	511	421	500	596	508	605	551	664
PA0139	ahpC	alkyl hydroperoxide reductase	-0.24	0.77	12037	13647	15123	15235	17986	12148	13556	15739	11647	10195	10950	14967
PA0768	lepB	signal peptidase I	-0.24	0.77	1464	1889	1982	1976	1947	2024	2191	1834	1644	1186	1359	1849
PA1049	pdxH	pyridoxine/pyridoxamine 5'-phosphate oxidase	0.18	0.77	621	571	528	460	515	610	531	531	651	624	662	577
PA2146	NA	hypothetical protein	-0.39	0.77	63	109	112	143	105	89	151	97	79	79	59	51
PA4137	NA	porin	-0.39	0.77	52	60	72	108	67	43	51	83	45	55	38	63
PA4842	NA	hypothetical protein	-0.12	0.77	2085	2117	2284	2213	2381	2258	2046	2353	1951	2073	2059	2124
PA4982	NA	two-component sensor	-0.83	0.77	987	754	1542	774	1058	2796	1249	692	319	608	373	1980
PA0527	dnr	transcriptional regulator Dnr	-0.31	0.77	166	200	226	230	263	186	204	221	175	133	117	248
PA0587	NA	hypothetical protein	0.6	0.77	16869	10128	8896	11644	7660	7385	7866	16179	6338	8263	35497	6848
PA0934	relA	GTP pyrophosphokinase	0.23	0.77	3976	3435	3152	2886	3145	3426	3867	3221	3218	3204	5298	3426
PA1602	NA	oxidoreductase	-0.26	0.77	55	66	72	82	74	61	60	75	61	53	67	46
PA1708	popB	translocator protein PopB	0.37	0.77	52	33	33	33	30	35	24	39	36	60	37	58
PA2242	pslL	hypothetical protein	-0.17	0.77	1123	1152	1279	1241	1326	1270	1311	1041	1103	1089	959	1321
PA2745	NA	hydrolase	0.25	0.77	564	537	465	488	451	454	383	485	742	616	533	542
PA2816	NA	hypothetical protein	0.24	0.77	184	160	146	157	142	140	167	143	171	209	212	133
PA3049	rmf	ribosome modulation factor	0.31	0.77	42686	37898	32516	24730	29316	43502	44785	29291	39618	48245	51857	27957
PA3181	NA	2-dehydro-3-deoxy-phosphogluconate aldolase	0.31	0.77	607	459	432	422	432	441	350	510	518	739	704	379
PA3556	arnT	4-amino-4-deoxy-L-arabinose lipid A transferase	0.28	0.77	4051	3700	3196	2721	2560	4306	3738	2979	4382	4547	4630	2976
PA4066	NA	hypothetical protein	-0.26	0.77	151	140	174	150	176	196	130	163	128	134	114	205
PA4282	NA	exonuclease	0.16	0.77	417	363	347	369	352	321	392	371	326	420	405	428
PA4336	NA	hypothetical protein	0.25	0.77	70	65	57	58	61	51	80	53	63	75	70	64
PA4363	iciA	chromosome replication initiation inhibitor protein	0.93	0.77	104	45	39	40	24	53	44	46	44	30	248	33
PA4811	fdnH	nitrate-inducible formate dehydrogenase subunit beta	0.19	0.77	495	439	409	386	407	435	459	397	461	549	546	390
PA4899	NA	aldehyde dehydrogenase	0.37	0.77	85	56	55	52	60	53	62	46	60	121	74	60
PA3672	NA	ABC transporter ATP-binding protein	-0.28	0.77	44	47	55	73	44	49	43	56	44	45	45	43
PA0052	NA	hypothetical protein	0.29	0.77	274	192	191	183	185	205	246	135	195	259	289	273
PA0499	NA	pili assembly chaperone	0.19	0.77	220	248	206	210	208	199	231	272	240	228	250	181
PA1114	NA	hypothetical protein	0.28	0.77	612	676	532	553	544	498	475	849	703	737	679	420
PA1581	sdhC	succinate dehydrogenase subunit C	-0.31	0.77	7899	10935	11697	10298	13048	11744	11667	11710	9429	5695	6437	11567
PA1830	NA	hypothetical protein	-0.2	0.77	812	889	977	1126	971	835	953	706	1009	852	728	856
PA2597	NA	hypothetical protein	0.23	0.77	273	232	217	223	201	226	187	253	257	319	283	218
PA2870	NA	hypothetical protein	-0.14	0.77	690	722	775	828	792	703	768	737	662	719	659	692
PA3567	NA	oxidoreductase	0.26	0.77	99	87	79	76	81	80	72	104	87	120	105	73
PA4199	NA	acyl-CoA dehydrogenase	-0.21	0.77	622	497	648	683	625	636	425	585	481	712	556	597
PA4271	rplL	50S ribosomal protein L7/L12	0.48	0.77	3846	7494	4077	3999	4167	4065	4029	5371	13082	3205	3461	4871
PA4520	NA	chemotaxis transducer	0.18	0.77	7029	8212	6713	6938	6344	6858	7793	6934	9910	7122	6671	7293
PA4896	NA	RNA polymerase sigma factor	-0.26	0.77	693	868	936	951	877	979	749	1152	703	731	547	803
PA4972	NA	hypothetical protein	-0.2	0.77	573	654	705	715	776	625	683	605	673	484	519	716
PA5040	pilQ	type 4 fimbrial biogenesis outer membrane protein PilQ	0.11	0.77	3830	3889	3566	3275	3715	3707	4111	3884	3674	3669	3821	4001
PA3858	NA	amino acid-binding protein	0.28	0.77	582	464	433	407	415	477	468	389	534	639	723	384
PA0192	NA	TonB-dependent receptor	0.29	0.77	43	56	40	45	33	42	60	62	46	43	44	42
PA1726	bglX	beta-glucosidase	-0.17	0.77	223	197	237	242	232	238	174	228	190	221	226	223
PA1850	NA	transcriptional regulator	0.23	0.77	134	169	129	110	141	138	152	162	193	129	154	119
PA3138	uvrB	excinuclease ABC subunit B	-0.12	0.77	1832	1922	2034	1884	2153	2063	1997	1965	1803	1784	1837	1875
PA1302	NA	heme utilization protein	-0.16	0.77	1029	1027	1150	1180	1183	1087	1018	1109	954	1062	842	1182
PA2225	NA	hypothetical protein	-0.37	0.77	1709	2449	2679	2933	2806	2300	2732	3057	1559	1113	1527	2488
PA2283	NA	hypothetical protein	-0.45	0.77	35	32	46	54	67	18	24	40	33	39	44	21
PA5172	arcB	ornithine carbamoyltransferase	-0.23	0.77	846	879	1008	1302	1030	692	907	919	810	813	871	856
PA4961	NA	hypothetical protein	-0.22	0.77	791	940	1007	984	1076	960	988	955	876	658	677	1037
PA1025	NA	porin	-0.3	0.77	117	126	150	116	108	225	136	107	134	101	129	121
PA1424a	NA	hypothetical protein	0.23	0.77	174	221	168	177	169	157	239	241	183	148	176	199
PA3054	NA	hypothetical protein	-0.22	0.77	126	104	134	115	149	139	100	113	100	138	112	127
PA5112	estA	esterase	0.25	0.77	657	494	486	440	474	544	524	422	535	740	720	509
PA0383	NA	hypothetical protein	-0.27	0.77	144	107	151	153	172	128	118	116	88	152	110	169
PA1637	kdpE	two-component response regulator KdpE	0.43	0.77	41	56	36	33	28	47	69	44	54	52	54	16
PA2066	NA	hypothetical protein	-0.3	0.77	68	58	78	86	85	62	60	40	74	77	74	54
PA2128	cupA1	fimbrial subunit CupA1	0.37	0.77	67	46	44	55	43	33	40	47	50	59	93	49
PA4390	NA	hypothetical protein	-0.29	0.77	532	628	707	755	785	581	507	514	862	453	450	694
PA2411	NA	thioesterase	0.36	0.77	118	76	75	86	94	44	60	97	71	127	103	125
PA2973	NA	peptidase	-0.3	0.77	1381	1596	1827	1961	1913	1607	1765	1693	1329	1007	1041	2096
PA4531	NA	hypothetical protein	0.29	0.77	148	134	116	129	99	120	171	92	139	177	158	110
PA2000	dhcB	dehydrocarnitine CoA transferase subunit B	0.4	0.77	90	55	56	59	42	66	43	57	65	85	126	60
PA4114	NA	spermidine acetyltransferase	0.23	0.77	429	381	347	273	363	405	343	355	443	457	488	342
PA0202	NA	amidase	-0.31	0.78	40	32	45	40	39	57	36	27	32	39	49	33
PA1573	NA	hypothetical protein	0.3	0.78	320	226	222	231	199	237	182	270	227	395	349	215
PA1792	NA	UDP-2,3-diacylglucosamine hydrolase	0.2	0.78	179	164	151	133	170	149	144	180	167	200	177	160
PA1837a	NA	hypothetical protein	0.23	0.78	1325	1221	1087	885	1117	1259	1427	1018	1219	1325	1611	1038
PA3752	NA	hypothetical protein	0.27	0.78	53	55	45	43	47	46	45	56	63	57	62	39
PA3893	NA	hypothetical protein	-0.25	0.78	44	49	56	62	48	57	44	52	51	51	44	38
PA5029	NA	transcriptional regulator	0.26	0.78	120	112	97	100	91	101	97	122	116	140	142	77
PA5157	NA	transcriptional regulator	-0.33	0.78	47	77	77	79	69	83	73	74	82	35	50	55
PA5379	sdaB	L-serine dehydratase	0.26	0.78	71	65	57	61	53	57	50	83	61	64	79	71
PA3333	fabH2	3-oxoacyl-ACP synthase III	-0.44	0.78	52	41	63	103	61	24	44	42	37	64	40	54
PA4898	opdK	vanillate porin OpdK	-0.2	0.78	115	119	134	140	128	134	132	132	92	115	117	113
PA0025	aroE	shikimate dehydrogenase	-0.26	0.78	56	53	65	71	60	65	56	57	47	47	72	47
PA0285	NA	hypothetical protein	-0.31	0.78	382	341	447	365	535	443	306	368	349	285	270	592
PA0353	ilvD	dihydroxy-acid dehydratase	0.13	0.78	1475	1494	1360	1235	1314	1532	1537	1412	1533	1444	1460	1520
PA3074	NA	hypothetical protein	-0.4	0.78	32	31	42	66	33	25	33	26	34	36	40	21
PA3647	NA	hypothetical protein	-0.25	0.78	1848	2203	2411	2294	2435	2502	2478	2373	1758	1467	1559	2518
PA3816	cysE	O-acetylserine synthase	-0.16	0.78	691	752	804	804	757	851	773	808	675	598	706	768
PA0653	NA	hypothetical protein	-0.26	0.78	318	403	432	568	355	372	397	434	380	244	335	374
PA3321	NA	transcriptional regulator	0.3	0.78	43	34	31	35	29	30	37	31	35	49	38	43
PA3465	NA	hypothetical protein	0.27	0.78	507	410	380	386	351	404	425	340	465	566	630	325
PA5007	NA	hypothetical protein	-0.25	0.78	191	179	220	266	203	191	186	226	126	219	184	169
PA5026	NA	hypothetical protein	-0.32	0.78	330	446	484	542	459	450	557	245	535	376	297	318
PA5228	NA	5-formyltetrahydrofolate cyclo-ligase	-0.46	0.78	2151	2594	3267	1780	2684	5337	3921	2287	1574	1462	1660	3330
PA4521	NA	hypothetical protein	-0.22	0.78	307	321	366	433	351	312	321	398	243	273	315	333
PA0846	NA	sulfate transporter CysZ	0.56	0.78	369	757	383	388	395	364	366	342	1563	316	343	447
PA4728	folK	2-amino-4-hydroxy-6- hydroxymethyldihydropteridine pyrophosphokinase	0.18	0.78	124	121	108	108	112	104	126	112	124	138	118	115
PA0127	NA	hypothetical protein	0.26	0.78	134	132	112	89	94	153	127	118	150	146	151	105
PA1310	phnW	2-aminoethylphosphonate--pyruvate transaminase	-0.2	0.78	122	129	143	150	137	143	148	104	135	121	109	136
PA1341	NA	amino acid ABC transporter permease	0.2	0.78	691	605	567	507	612	581	606	509	699	743	754	577
PA1359	NA	transcriptional regulator	0.32	0.78	60	47	42	54	47	27	38	43	61	54	61	67
PA1833	NA	oxidoreductase	0.37	0.78	355	213	219	246	224	187	201	177	261	439	425	201
PA1871	lasA	protease LasA	-0.29	0.78	227	214	270	279	261	269	212	130	299	279	222	178
PA2026	NA	hypothetical protein	0.2	0.78	157	160	138	138	142	133	174	139	167	149	134	188
PA2182	NA	hypothetical protein	0.24	0.78	256	248	214	212	204	225	298	168	277	274	279	214
PA2505	opdT	tyrosine porin OpdT	-0.33	0.78	90	109	126	86	91	200	107	115	106	81	90	100
PA3194	edd	phosphogluconate dehydratase	0.24	0.78	2840	2934	2442	2028	2374	2923	2285	3517	3001	3478	2888	2153
PA4180	NA	acetolactate synthase	0.17	0.78	539	477	453	495	421	441	500	448	482	565	589	462
PA5527	NA	hypothetical protein	0.22	0.78	640	622	541	445	524	655	670	523	673	747	687	487
PA2030	NA	hypothetical protein	0.42	0.78	352	212	211	234	201	199	191	148	297	494	387	176
PA3522	NA	resistance-nodulation-cell division (RND) efflux transporter	-0.2	0.78	165	190	204	222	157	233	190	189	191	171	159	165
PA4666	hemA	glutamyl-tRNA reductase	-0.21	0.78	296	386	394	393	387	402	366	361	431	285	261	342
PA1781	nirB	assimilatory nitrite reductase large subunit	0.28	0.78	34098	29132	25970	24644	25451	27814	40923	27716	18759	42416	28468	31410
PA0280	cysA	sulfate.thiosulfate ABC transporter ATP-binding protein CysA	0.18	0.78	2525	2494	2216	1990	1959	2700	2182	2773	2527	2788	2269	2518
PA1377	NA	hypothetical protein	0.18	0.78	110	123	102	103	102	102	122	119	127	105	116	109
PA1472	NA	hypothetical protein	-0.2	0.78	403	456	493	406	495	578	407	486	476	445	345	419
PA2757	NA	hypothetical protein	-0.26	0.78	62	65	76	84	55	87	55	73	66	58	54	73
PA3631	NA	hypothetical protein	-0.17	0.78	195	190	216	228	213	207	158	219	192	192	193	199
PA3401	NA	hypothetical protein	0.31	0.78	101	115	88	77	70	116	137	73	135	120	100	83
PA3669	NA	hypothetical protein	0.36	0.78	52	36	35	31	42	32	24	41	43	52	67	38
PA0668	tyrZ	tyrosine--tRNA ligase	-0.23	0.78	3028	3933	4086	4060	4504	3695	3887	4026	3886	2358	2849	3876
PA1585	sucA	2-oxoglutarate dehydrogenase subunit E1	-0.14	0.78	8273	8574	9304	9029	9289	9594	9162	9290	7271	7795	7835	9189
PA1976	ercS'	sensor histidine kinase	0.34	0.78	54	42	38	36	30	48	31	33	61	53	50	58
PA5032	NA	transcriptional regulator	-0.25	0.78	143	129	160	179	174	128	116	144	127	148	103	178
PA5482	NA	hypothetical protein	0.28	0.78	54891	45306	41361	43546	41926	38610	45229	39419	51271	76764	53525	34383
PA0294	aguR	transcriptional regulator AguR	-0.3	0.78	135	115	153	179	152	128	83	153	107	120	101	185
PA1627	NA	transcriptional regulator	0.22	0.78	85	73	67	75	61	66	75	67	75	86	81	89
PA3650	dxr	1-deoxy-D-xylulose 5-phosphate reductoisomerase	0.16	0.78	249	255	227	233	200	247	256	243	264	272	248	228
PA0037	trpI	HTH-type transcriptional regulator TrpI	-0.17	0.79	203	222	239	222	264	229	209	246	210	215	184	210
PA0179	NA	two-component response regulator	0.21	0.79	4422	3938	3626	2938	3699	4242	4138	3334	4341	4958	4703	3606
PA0929	NA	two-component response regulator	-0.24	0.79	899	1262	1273	1156	1292	1371	1130	1366	1290	853	766	1079
PA0972	tolB	translocation protein TolB	-0.22	0.79	4876	5558	6058	5836	6264	6076	5891	5613	5169	3937	4091	6600
PA1287	NA	glutathione peroxidase	0.17	0.79	559	561	501	439	515	548	525	604	555	576	634	467
PA1551	NA	ferredoxin	-0.18	0.79	2743	3204	3372	3406	3640	3069	3190	3512	2910	2290	2739	3202
PA1631	NA	acyl-CoA dehydrogenase	-0.18	0.79	256	279	303	281	331	297	260	320	257	293	223	251
PA2070	NA	hypothetical protein	-0.22	0.79	67	70	79	85	85	67	61	74	74	68	61	72
PA2209	NA	hypothetical protein	0.29	0.79	53	73	51	53	45	54	84	62	71	42	51	66
PA2641	nuoF	NADH dehydrogenase I subunit F	0.19	0.79	534	466	438	453	457	402	544	422	434	522	632	449
PA2799	NA	hypothetical protein	0.21	0.79	1109	1063	942	770	1018	1040	1111	956	1123	1244	1258	827
PA3161	himD	integration host factor subunit beta	-0.28	0.79	5642	8886	8841	8170	9049	9303	9796	9019	7843	4354	5595	6978
PA3457	NA	hypothetical protein	-0.32	0.79	29	43	45	45	50	38	51	32	46	32	25	30
PA3821	secD	preprotein translocase subunit SecD	-0.23	0.79	654	815	858	860	803	912	745	968	732	564	566	831
PA4272	rplJ	50S ribosomal protein L10	0.5	0.79	8856	15673	8686	7919	8926	9212	8133	9789	29096	5934	6850	13783
PA4549	fimT	type 4 fimbrial biogenesis protein FimT	-0.37	0.79	43	57	64	74	63	54	70	62	40	22	47	60
PA4631	NA	hypothetical protein	-0.15	0.79	272	282	306	321	324	273	276	296	275	256	294	268
PA4936	NA	23S rRNA (guanosine(2251)-2'-O)-methyltransferase RlmB	-0.18	0.79	306	276	330	360	299	333	276	243	308	331	330	259
PA5216	NA	iron ABC transporter substrate-binding protein	-0.22	0.79	249	266	298	309	233	353	305	260	235	212	239	295
PA0551	epd	D-erythrose 4-phosphate dehydrogenase	-0.2	0.79	455	479	537	514	569	529	448	485	504	367	393	606
PA0672	hemO	heme oxygenase	-0.21	0.79	2091	2568	2697	3083	2703	2304	2298	3109	2295	2191	1808	2275
PA0704	NA	amidase	0.27	0.79	153	156	129	142	131	113	149	161	157	157	208	93
PA1253	NA	semialdehyde dehydrogenase	0.35	0.79	58	37	38	41	33	39	44	32	35	64	68	42
PA2273	soxR	redox-sensitive transcriptional activator SoxR	0.31	0.79	38	44	34	34	24	43	45	39	47	48	36	31
PA2744	thrS	threonine--tRNA ligase	0.23	0.79	4843	6604	4871	4894	4693	5027	5757	6807	7248	4630	3939	5959
PA4377	NA	hypothetical protein	0.27	0.79	278	278	231	176	208	310	290	213	331	276	343	215
PA0098	NA	3-oxoacyl-ACP synthase	0.36	0.79	55	31	34	35	29	37	33	32	27	53	61	50
PA0101	NA	hypothetical protein	-0.29	0.79	68	45	68	70	81	54	49	48	37	68	63	72
PA0856	NA	hypothetical protein	-0.22	0.79	2067	2158	2457	2233	2847	2292	2439	2017	2019	1699	1731	2771
PA1134	NA	hypothetical protein	0.72	0.79	84	30	35	55	31	18	21	30	40	183	25	45
PA1433	NA	hypothetical protein	0.2	0.79	126	150	119	140	107	111	148	150	151	117	141	121
PA1615	NA	lipase	-0.23	0.79	174	148	189	182	199	187	175	124	144	186	205	131
PA1814	NA	hypothetical protein	0.14	0.79	559	514	489	500	450	516	508	529	504	594	575	508
PA1985	pqqA	coenzyme PQQ synthesis protein A	-0.23	0.79	182	210	230	184	235	272	251	167	213	190	201	155
PA2601	NA	transcriptional regulator	0.19	0.79	210	265	208	184	215	226	250	267	277	220	222	189
PA2698	NA	hydrolase	-0.24	0.79	84	97	106	98	117	104	96	96	101	68	73	112
PA2772a	NA	hypothetical protein	0.28	0.79	48	46	38	43	37	35	48	52	39	40	41	63
PA3156	wbpD	UDP-2-acetamido-3-amino-2, 3-dideoxy-D-glucuronate N-acetyltransferase	-0.29	0.79	6933	9316	9909	10040	9960	9727	9897	10032	8020	5208	5364	10227
PA3753	NA	hypothetical protein	0.14	0.79	1021	920	881	793	920	929	1007	901	853	975	1008	1080
PA4002	rodA	rod shape-determining protein	-0.28	0.79	470	578	638	585	538	791	580	608	547	326	402	682
PA4506	NA	peptide ABC transporter ATP-binding protein	0.23	0.79	971	715	717	718	645	789	743	690	710	1105	1073	735
PA4582	NA	hypothetical protein	0.25	0.79	116	115	98	85	103	106	82	139	126	129	132	88
PA4707	NA	ABC transporter permease	0.22	0.79	148	169	136	142	129	138	127	168	210	162	149	134
PA4804	NA	amino acid permease	-0.42	0.79	401	329	487	865	305	291	272	309	406	505	453	245
PA5010	waaG	UDP-glucose:(heptosyl) LPS alpha 1,3-glucosyltransferase WaaG	-0.17	0.79	1027	951	1116	1254	1090	1004	838	1121	896	1147	905	1027
PA5251	NA	hypothetical protein	-0.26	0.79	397	470	517	506	488	558	514	475	422	313	305	572
PA1214	NA	hypothetical protein	-0.42	0.79	25	42	45	48	49	37	39	22	64	30	21	24
PA0460	NA	hypothetical protein	-0.24	0.79	260	198	271	284	292	235	197	166	230	281	295	203
PA0120	NA	transcriptional regulator	-0.27	0.79	75	55	78	92	75	67	49	58	59	57	81	88
PA0301	spuE	spermidine ABC transporter substrate-binding protein SpuE	0.15	0.79	5712	5195	4930	4386	5306	5099	5228	5665	4692	6270	5311	5556
PA0767	lepA	elongation factor 4	-0.23	0.79	2042	2626	2737	2771	2744	2697	2743	2683	2453	1646	1743	2737
PA1577	NA	hypothetical protein	-0.27	0.79	131	177	185	207	183	164	164	182	184	102	110	181
PA1644	NA	hypothetical protein	-0.15	0.79	181	179	200	189	212	200	175	172	191	186	183	175
PA1793	ppiB	peptidyl-prolyl cis-trans isomerase B	-0.21	0.79	2552	3046	3233	2811	3420	3466	3152	3184	2802	2264	2118	3274
PA2875	NA	hypothetical protein	0.24	0.79	342	301	274	249	299	273	322	226	355	321	431	276
PA3332	NA	hypothetical protein	-0.42	0.79	52	37	59	75	64	37	29	62	19	49	47	59
PA4635	NA	hypothetical protein	0.54	0.79	120	205	112	129	120	87	69	138	409	124	160	77
PA5175	cysQ	3'(2'),5'-bisphosphate nucleotidase CysQ	0.27	0.79	152	151	127	135	107	138	140	173	140	186	179	92
PA0354	NA	hypothetical protein	-0.18	0.79	463	437	509	533	536	459	473	334	504	484	463	441
PA4457	NA	arabinose-5-phosphate isomerase KdsD	-0.22	0.79	2288	2903	3029	2926	3509	2651	2809	3039	2862	1903	2027	2935
PA4645	NA	hypoxanthine-guanine phosphoribosyltransferase	0.18	0.79	332	367	310	245	350	334	338	374	388	313	343	340
PA0347	glpQ	glycerophosphoryl diester phosphodiesterase	0.22	0.79	98	87	79	78	93	66	83	96	82	102	82	109
PA0762	algU	RNA polymerase sigma factor AlgU	-0.2	0.79	21270	27898	28221	27892	29531	27241	28936	27900	26859	19489	18636	25683
PA1100	fliE	flagellar hook-basal body complex protein FliE	0.27	0.79	838	893	721	538	594	1031	867	747	1065	898	949	668
PA1218	NA	hypothetical protein	-0.31	0.79	73	78	93	116	87	77	47	112	75	88	66	64
PA1347	NA	transcriptional regulator	0.26	0.79	71	85	65	49	73	75	65	102	88	72	74	66
PA1961	NA	transcriptional regulator	0.21	0.79	97	95	84	70	84	97	100	95	90	114	96	81
PA2568	NA	hypothetical protein	-0.2	0.79	787	1060	1063	1122	1091	974	1131	1113	935	734	747	879
PA3169	NA	methylthioribose-1-phosphate isomerase	-0.19	0.79	160	197	203	221	188	200	203	181	208	143	162	176
PA3211	NA	ABC transporter permease	0.3	0.79	354	245	243	257	273	199	220	266	248	353	233	476
PA3580	NA	hypothetical protein	-0.24	0.79	222	234	268	351	273	181	208	272	221	221	201	245
PA4552	pilW	type 4 fimbrial biogenesis protein PilW	0.21	0.79	660	627	557	483	591	598	737	639	506	589	568	824
PA5296	rep	ATP-dependent DNA helicase Rep	-0.28	0.79	436	609	632	702	640	554	459	575	792	403	367	538
PA5146	NA	hypothetical protein	0.14	0.79	488	560	474	472	476	473	550	532	597	476	455	533
PA0628	NA	hypothetical protein	0.23	0.79	144	115	110	125	90	116	103	102	140	149	142	139
PA1890	NA	glutathione S-transferase	0.2	0.79	167	150	138	116	161	138	141	130	179	170	179	154
PA1948	rbsC	ribose ABC transporter permease	0.29	0.79	168	163	136	124	104	180	154	141	194	192	210	102
PA4429	NA	cytochrome C1	0.21	0.79	961	748	738	672	716	826	765	706	774	748	1121	1013
PA0844	plcH	hemolytic phospholipase C	-0.28	0.79	337	459	481	426	498	520	623	346	407	274	324	413
PA1124	dgt	deoxyguanosinetriphosphate triphosphohydrolase	0.12	0.79	442	419	396	390	396	402	408	421	429	411	468	447
PA2878	NA	hypothetical protein	0.23	0.79	61	61	53	43	56	59	65	62	58	68	61	52
PA5340	NA	hypothetical protein	0.18	0.79	223	179	177	194	177	159	165	191	182	215	221	234
PA1997	NA	acetoacetyl-CoA synthetase	0.27	0.79	392	316	295	288	290	306	318	304	325	483	465	228
PA0486	NA	serine/threonine protein kinase	-0.14	0.79	509	501	555	596	558	510	542	443	517	533	524	468
PA0860	NA	ABC transporter ATP-binding protein/permease	-0.17	0.79	339	339	382	429	407	309	291	342	385	316	338	361
PA0969	tolQ	translocation protein TolQ	-0.19	0.79	2574	3011	3179	2789	3418	3330	3219	3238	2575	2352	2279	3092
PA0984	NA	colicin immunity protein	-0.38	0.79	1296	2274	2323	2039	2787	2142	2519	2650	1652	929	950	2008
PA1862	modB	molybdenum ABC transporter permease ModB	-0.24	0.79	148	173	189	209	224	134	147	216	156	143	135	164
PA2885	atuR	atu genes repressor	0.23	0.79	179	211	167	124	186	192	195	229	210	196	204	138
PA5053	hslV	ATP-dependent protease peptidase subunit	-0.27	0.79	6485	6477	7838	6271	6129	11114	5578	8661	5192	7643	5739	6074
PA1425	NA	ABC transporter ATP-binding protein	-0.25	0.8	198	291	291	261	296	316	268	287	318	182	167	245
PA2011	liuE	3-hydroxy-3-isohexenylglutaryl-CoA/hydroxy- methylglutaryl-CoA lyase	-0.28	0.8	98	112	127	143	110	128	146	119	70	90	123	80
PA3517	NA	adenylosuccinate lyase	-0.26	0.8	47	53	59	73	50	53	60	58	41	47	51	42
PA3714	NA	two-component response regulator	-0.31	0.8	106	94	123	149	118	102	73	113	96	84	70	163
PA4283	recD	exodeoxyribonuclease V subunit alpha	0.25	0.8	269	197	196	176	179	233	220	180	191	253	219	335
PA4313	NA	hypothetical protein	-0.19	0.8	345	341	390	453	378	340	366	284	373	342	401	291
PA4633	NA	chemotaxis transducer	0.15	0.8	6371	6299	5709	4896	5698	6531	6659	5567	6672	6914	5782	6418
PA4832	NA	short-chain dehydrogenase	-0.34	0.8	1171	1385	1613	2211	1653	975	1234	2060	862	1039	1240	1235
PA4984	NA	transcriptional regulator	-0.3	0.8	75	68	89	79	106	81	59	65	80	101	82	41
PA4741	rpsO	30S ribosomal protein S15	0.34	0.8	7370	11551	7483	8043	5887	8519	7348	9811	17492	6553	7963	7595
PA4857	NA	hypothetical protein	0.26	0.8	79	82	68	72	59	72	65	90	92	89	96	51
PA4424	NA	hypothetical protein	0.19	0.8	346	360	311	253	277	404	334	365	381	329	349	361
PA0826	NA	hypothetical protein	0.34	0.8	2383	1498	1537	1595	1712	1303	1477	1570	1446	1368	3478	2303
PA1387	NA	hypothetical protein	-0.26	0.8	506	625	677	654	750	626	648	729	498	420	385	713
PA1564	NA	sulfurtransferase TusA	-0.19	0.8	285	360	367	350	412	338	376	389	315	269	278	308
PA1826	NA	transcriptional regulator	0.29	0.8	159	105	108	99	100	127	81	94	142	153	145	177
PA1852	NA	hypothetical protein	-0.32	0.8	438	579	636	766	709	433	502	511	725	325	338	651
PA2529	NA	hypothetical protein	0.25	0.8	206	151	152	128	162	164	143	143	168	229	233	157
PA3024	NA	carbohydrate kinase	0.26	0.8	71	59	54	68	48	47	65	59	54	80	75	58
PA3349	NA	chemotaxis protein	0.15	0.8	16232	15723	14424	13640	14242	15388	15136	15111	16920	18993	16227	13475
PA3565	NA	transcriptional regulator	-0.28	0.8	69	79	90	110	87	72	61	99	76	92	66	49
PA3643	lpxB	lipid-A-disaccharide synthase	-0.12	0.8	635	593	668	643	670	692	648	553	579	635	659	610
PA4022	NA	aldehyde dehydrogenase	0.31	0.8	715	498	490	419	527	522	478	384	631	720	964	461
PA4073	NA	aldehyde dehydrogenase	0.27	0.8	53	62	47	62	41	38	69	49	68	55	55	49
PA4253	rplN	50S ribosomal protein L14	0.28	0.8	3785	5459	3813	3195	3549	4696	4725	4678	6974	2972	4518	3863
PA5323	argB	acetylglutamate kinase	-0.13	0.8	808	810	888	887	856	921	949	729	752	828	828	768
PA5427	adhA	alcohol dehydrogenase	0.48	0.8	332	156	175	240	174	110	148	152	168	583	208	205
PA3812	iscA	iron-binding protein IscA	-0.21	0.8	3209	4091	4209	3863	4280	4484	4248	4794	3231	2893	3097	3639
PA0832	NA	hypothetical protein	-0.17	0.8	140	145	162	154	146	185	133	146	156	152	142	125
PA1012	NA	hypothetical protein	0.14	0.8	927	1041	892	816	835	1026	1037	1057	1029	865	943	972
PA2742	rpmI	50S ribosomal protein L35	0.29	0.8	25404	40568	26889	22132	26631	31903	35088	36208	50408	22008	22345	31857
PA4309	pctA	chemotactic transducer PctA	0.17	0.8	6046	5892	5323	4675	5244	6052	6125	5553	5999	7372	5524	5244
PA0884	NA	C4-dicarboxylate-binding protein	-0.2	0.8	183	227	235	212	257	238	278	216	186	188	180	181
PA1033	NA	glutathione S-transferase	-0.2	0.8	928	875	1031	1297	980	815	985	727	913	948	981	854
PA1579	NA	hypothetical protein	-0.2	0.8	893	1120	1155	1204	1247	1015	1178	880	1301	964	873	844
PA2957	NA	transcriptional regulator	-0.3	0.8	1029	1402	1494	1678	1539	1266	1327	1404	1475	685	827	1576
PA3299	fadD1	long-chain-fatty-acid--CoA ligase	-0.26	0.8	2148	2636	2859	2730	3069	2777	2734	2854	2320	1539	1763	3143
PA3573	NA	major facilitator superfamily transporter	-0.27	0.8	483	554	623	841	632	395	498	690	474	476	544	429
PA3947	rocR	DNA-binding response regulator RocR	-0.22	0.8	887	1116	1162	1004	1234	1250	1133	1268	949	840	729	1092
PA4488	NA	hypothetical protein	-0.18	0.8	159	143	171	193	158	161	137	126	166	168	153	155
PA4951	orn	oligoribonuclease	-0.12	0.8	1252	1357	1414	1320	1479	1443	1455	1365	1250	1271	1262	1223
PA5177	NA	hydrolase	-0.21	0.8	334	363	403	339	427	441	338	369	383	289	271	441
PA5198	NA	LD-carboxypeptidase	0.17	0.8	311	278	262	285	247	254	255	260	318	306	350	278
PA0584	cca	multifunctional tRNA nucleotidyl transferase/2'3'-cyclic phosphodiesterase/2'nucleotidase/phosphatase	-0.23	0.8	797	728	891	1204	743	725	823	720	641	854	887	650
PA0815	NA	transcriptional regulator	0.15	0.8	906	974	847	750	833	959	1058	844	1022	944	946	827
PA0875	NA	hypothetical protein	0.46	0.8	702	535	450	347	582	421	629	610	365	497	261	1349
PA0898	aruD	N-succinylglutamate 5-semialdehyde dehydrogenase	0.23	0.8	130	105	100	99	96	105	136	90	88	148	125	115
PA1056	NA	monovalent cation/H+ antiporter subunit D	0.19	0.8	879	915	788	832	636	897	929	928	886	968	997	672
PA1679	NA	hypothetical protein	0.17	0.8	943	900	822	781	775	911	921	764	1016	1096	922	812
PA1688	NA	hypothetical protein	0.21	0.8	280	339	268	279	294	230	387	294	337	226	298	318
PA2173	NA	hypothetical protein	0.56	0.8	96	48	50	38	35	75	45	40	60	121	145	22
PA2415	NA	hypothetical protein	-0.26	0.8	109	137	147	132	161	148	137	92	182	121	98	109
PA3179	NA	ribosomal large subunit pseudouridine synthase B	0.33	0.8	214	305	206	234	193	191	235	207	474	272	198	172
PA3906	NA	hypothetical protein	-0.33	0.8	36	40	47	49	52	42	36	34	51	25	27	56
PA4574	NA	hypothetical protein	-0.28	0.8	992	1417	1464	1486	1628	1278	1403	1646	1202	709	882	1386
PA4673	NA	GTP-dependent nucleic acid-binding protein EngD	-0.19	0.8	352	378	416	453	454	339	373	400	360	316	298	442
PA0857	bolA	morphogene protein BolA	0.18	0.8	315	251	251	239	262	250	245	247	260	331	340	274
PA0942	NA	transcriptional regulator	-0.17	0.8	610	766	774	749	776	798	774	730	793	536	600	695
PA4551	pilV	type 4 fimbrial biogenesis protein PilV	0.2	0.8	371	314	298	251	304	338	315	360	268	310	361	442
PA4757	NA	leucine export protein LeuE	0.46	0.8	557	978	559	635	567	476	1893	582	458	653	495	524
PA2104	NA	cysteine synthase	-0.24	0.8	1370	1687	1808	1709	1976	1741	1796	1700	1565	1116	1034	1960
PA3519	NA	hypothetical protein	-0.21	0.8	778	1025	1043	1093	1091	945	1163	1035	875	704	685	943
PA0588	NA	hypothetical protein	0.33	0.8	43729	43182	34612	25787	40454	37595	71251	25334	32962	40849	37549	52791
PA0904	lysC	aspartokinase	-0.15	0.8	893	926	1007	990	1043	987	967	965	845	799	804	1076
PA1466	NA	hypothetical protein	0.32	0.8	42	39	32	34	38	25	49	22	46	50	40	37
PA2661	NA	hypothetical protein	-0.22	0.8	68	56	72	82	66	67	61	56	50	70	65	68
PA4167	NA	2,5-diketo-D-gluconate reductase B	-0.23	0.8	149	158	179	188	206	142	167	164	144	143	109	194
PA5504	NA	D-methionine ABC transporter	-0.25	0.8	222	297	308	380	280	264	263	320	306	185	190	293
PA2780	NA	hypothetical protein	0.24	0.8	552	724	539	470	522	626	762	529	881	473	537	648
PA3799	NA	GTPase Der	0.12	0.8	884	901	822	818	772	875	978	852	873	828	957	869
PA5335	NA	hypothetical protein	-0.21	0.8	150	130	162	158	170	159	111	122	156	167	166	117
PA0899	aruB	N-succinylarginine dihydrolase	0.19	0.8	795	778	690	695	650	725	906	623	805	885	893	609
PA0931	pirA	outer membrane receptor FepA	-0.15	0.8	803	802	888	873	832	959	795	802	810	936	665	808
PA1762	NA	hypothetical protein	0.2	0.8	1154	1144	1001	869	879	1254	1380	901	1151	1290	1099	1072
PA2102	NA	hypothetical protein	-0.18	0.8	337	387	409	418	448	361	392	431	337	335	285	391
PA2464	NA	hypothetical protein	0.29	0.8	77	56	54	59	67	35	55	44	69	71	72	88
PA2734	NA	hypothetical protein	-0.16	0.8	3792	4459	4615	4249	4853	4744	4619	4648	4109	3497	3377	4502
PA2762	NA	hypothetical protein	-0.21	0.8	403	382	452	485	466	405	442	314	389	310	380	520
PA2793	NA	hypothetical protein	-0.16	0.8	1161	1434	1448	1467	1548	1328	1381	1526	1393	1101	1100	1282
PA3048	NA	ribosomal RNA large subunit methyltransferase K/L	0.18	0.8	269	298	250	251	230	271	236	305	353	296	274	238
PA3193	glk	glucokinase	0.26	0.8	517	448	405	421	345	449	391	509	446	661	580	311
PA3317	NA	hypothetical protein	0.32	0.8	107	74	72	95	78	42	66	88	67	96	131	93
PA3983	NA	hypothetical protein	-0.17	0.8	1797	2043	2161	2050	2148	2286	2339	1859	1930	1604	1601	2185
PA4118	NA	hypothetical protein	-0.18	0.8	232	223	256	303	256	210	211	198	261	226	226	243
PA4340	NA	hypothetical protein	0.17	0.8	147	154	134	138	136	127	138	141	182	158	153	131
PA4511	NA	hypothetical protein	0.29	0.8	526	388	374	326	398	397	356	387	422	803	370	405
PA4679	NA	hypothetical protein	0.33	0.8	53	40	37	50	35	24	24	48	47	48	56	55
PA4690	NA	hypothetical protein	0.14	0.8	320	352	304	298	273	343	339	356	359	311	347	302
PA4693	pssA	phosphatidylserine synthase	-0.15	0.8	1044	1183	1238	1221	1282	1209	1222	1181	1147	890	992	1249
PA5268	corA	magnesium/cobalt transporter	-0.26	0.8	344	403	446	426	403	509	430	426	355	266	258	508
PA4922	azu	azurin	-0.27	0.8	24583	26572	30884	25420	34675	32558	32947	24156	22613	17990	18863	36895
PA0451	NA	hypothetical protein	0.31	0.8	240	143	154	171	134	158	146	134	148	253	305	161
PA2965	fabF1	3-oxoacyl-ACP synthase	-0.15	0.8	1530	1766	1830	1770	1888	1833	1741	1879	1678	1329	1462	1798
PA3225	NA	transcriptional regulator	0.29	0.8	154	134	118	125	128	102	131	113	156	199	179	84
PA5154	NA	ABC transporter permease	0.29	0.8	90	75	68	66	68	71	56	73	94	103	113	55
PA1913	NA	hypothetical protein	-0.29	0.8	75	107	111	97	117	120	97	74	149	64	86	75
PA5449	wbpX	glycosyltransferase WbpX	0.22	0.8	973	1147	909	818	750	1160	1379	889	1173	1057	1022	840
PA0004	gyrB	DNA gyrase subunit B	-0.16	0.8	9739	9196	10542	9871	11356	10400	9406	10162	8021	9043	8530	11643
PA0405	NA	hypothetical protein	0.37	0.8	466	280	289	302	279	285	261	288	290	794	287	316
PA0415	chpC	chemotaxis protein	0.3	0.8	182	144	134	128	106	167	174	120	139	231	209	108
PA0611	prtR	HTH-type transcriptional regulator PrtR	0.15	0.8	186	173	163	151	163	175	163	180	177	185	198	175
PA0690	NA	hypothetical protein	0.1	0.8	1029	1064	977	983	973	977	1103	1014	1076	1080	1048	961
PA0996	pqsA	anthranilate--CoA ligase	-0.26	0.8	1524	1914	2054	2198	2109	1855	1909	2381	1452	1127	1344	2102
PA1542	NA	hypothetical protein	-0.27	0.8	1530	2010	2136	1952	2348	2106	2089	2341	1602	1115	1255	2220
PA1760	NA	transcriptional regulator	0.22	0.8	1419	1205	1129	1122	994	1270	1296	932	1387	1640	1557	1059
PA2008	fahA	fumarylacetoacetase	0.32	0.8	314	205	208	206	261	157	169	211	236	300	439	203
PA2504	NA	hypothetical protein	0.34	0.8	138	96	93	95	85	99	107	83	98	177	171	66
PA2592	NA	spermidine/putrescine-binding protein	-0.24	0.8	2592	3146	3392	3596	3635	2946	3774	2943	2721	1951	2219	3607
PA2651	NA	hypothetical protein	-0.14	0.8	1118	1147	1249	1377	1238	1132	1118	990	1333	1123	1052	1178
PA2741	rplT	50S ribosomal protein L20	0.29	0.8	52814	85878	56570	46649	55253	67806	76754	70562	110317	44449	49491	64503
PA2972	NA	hypothetical protein	0.23	0.8	82	95	76	58	74	97	96	99	92	87	70	89
PA2993	NA	hypothetical protein	0.19	0.8	271	265	237	207	207	296	262	269	264	299	299	217
PA3618	NA	hypothetical protein	0.23	0.8	72	87	68	59	83	63	84	86	91	76	86	54
PA3663	NA	hypothetical protein	0.27	0.8	79	70	62	62	50	75	60	56	95	75	99	63
PA4145	NA	transcriptional regulator	-0.16	0.8	192	185	212	182	219	235	204	164	187	203	201	172
PA4564	NA	hypothetical protein	0.24	0.8	283	289	242	234	229	263	264	225	378	359	199	291
PA4591	NA	hypothetical protein	0.21	0.8	77	78	67	65	63	72	94	61	79	77	78	75
PA4747	secG	preprotein translocase subunit SecG	0.42	0.8	1676	3707	2014	2192	1874	1977	2322	5882	2917	1504	1401	2122
PA5165	NA	two-component sensor	0.12	0.8	767	769	706	746	673	698	754	721	832	819	803	680
PA5171	arcA	arginine deiminase	-0.27	0.8	906	815	1037	1367	1178	565	822	946	678	858	896	964
PA5307	NA	hypothetical protein	0.16	0.8	711	726	645	553	672	710	746	817	615	720	645	768
PA3154	wzy	B-band O-antigen polymerase	-0.33	0.81	14570	22649	23364	21720	24605	23766	25349	24901	17696	10705	10028	22976
PA1322	NA	TonB-dependent receptor	0.19	0.81	164	162	143	136	127	167	174	163	148	172	131	190
PA4030	NA	hypothetical protein	-0.24	0.81	94	93	110	132	82	116	72	102	105	74	96	113
PA1503	NA	hypothetical protein	-0.26	0.81	62	67	78	65	90	80	70	62	70	76	75	37
PA4471	NA	hypothetical protein	-0.21	0.81	2369	2648	2897	2536	3031	3122	2547	3318	2078	2433	1864	2809
PA4746	NA	hypothetical protein	-0.28	0.81	2912	4957	4792	4375	4710	5290	4597	4797	5478	2337	2690	3708
PA5363	NA	hypothetical protein	0.13	0.81	514	522	472	455	454	507	569	444	552	489	536	517
PA0715	NA	hypothetical protein	-0.44	0.81	28724	55340	56891	70275	67524	32875	50420	82588	33012	21377	21183	43613
PA5378	NA	hypothetical protein	0.13	0.81	863	773	749	667	819	760	793	771	755	843	831	913
PA1618	NA	esterase	0.24	0.81	240	233	201	197	193	211	222	194	284	289	284	147
PA3902	NA	hypothetical protein	-0.22	0.81	144	172	184	214	166	172	163	130	223	135	161	135
PA5201	NA	hypothetical protein	-0.18	0.81	240	304	307	294	324	304	306	297	308	209	229	282
PA0804	NA	oxidoreductase	-0.2	0.81	149	143	168	160	186	159	141	127	160	169	170	109
PA5149	NA	hypothetical protein	0.28	0.81	64	50	47	48	55	39	34	63	53	62	79	51
PA0002	dnaN	DNA polymerase III subunit beta	-0.14	0.81	3907	4142	4424	3935	4556	4782	4330	4373	3723	3564	3723	4433
PA4236	katA	catalase	-0.15	0.81	4824	4560	5205	5298	5580	4736	4620	4959	4102	4337	4356	5780
PA2420	NA	porin	0.38	0.81	45	47	35	25	43	37	53	49	38	36	22	77
PA5552	glmU	bifunctional glucosamine-1-phosphate acetyltransferase/N-acetylglucosamine-1-phosphate uridyltransferase	0.14	0.81	597	551	523	458	584	526	585	509	559	561	619	613
PA0788a	NA	hypothetical protein	0.18	0.81	199	234	191	183	180	210	216	238	247	209	233	155
PA1722	pscI	type III export protein PscI	0.3	0.81	39	46	35	29	35	39	53	27	57	43	40	33
PA2418	NA	quercetin 2,3-dioxygenase	-0.19	0.81	75	75	86	83	93	81	83	76	65	77	81	68
PA2598	NA	hypothetical protein	0.17	0.81	584	549	504	474	468	571	440	631	577	659	581	512
PA2813	NA	glutathione S-transferase	0.19	0.81	349	352	308	322	267	335	338	296	423	415	348	283
PA3331	NA	cytochrome P450	-0.24	0.81	158	134	172	229	165	120	109	136	156	172	151	151
PA3611	NA	hypothetical protein	-0.23	0.81	685	933	950	901	989	959	976	701	1123	594	627	835
PA4306	flp	type IVb pilin Flp	0.3	0.81	2098	2357	1806	1635	1401	2381	3200	1323	2549	2516	2254	1525
PA4797	NA	transposase	-0.25	0.81	38	43	49	43	42	62	45	39	44	41	44	29
PA1514	NA	ureidoglycolate hydrolase	-0.19	0.81	227	260	277	232	308	291	266	282	231	187	222	272
PA2223	NA	hypothetical protein	-0.31	0.81	6926	9887	10447	10977	11523	8841	10846	12973	5843	5328	5798	9651
PA2613	NA	recombination factor protein RarA	0.13	0.81	704	762	672	677	638	701	798	683	804	696	764	651
PA5544	NA	hypothetical protein	-0.17	0.81	557	581	638	708	663	544	605	625	513	570	645	457
PA3235	NA	hypothetical protein	0.39	0.81	550	354	344	267	538	228	446	275	342	272	687	692
PA2544	NA	hypothetical protein	0.17	0.82	817	635	647	659	611	670	557	662	687	815	782	854
PA0188	NA	hypothetical protein	0.29	0.82	52	42	39	41	37	39	54	29	44	49	66	42
PA0414	chpB	methylesterase	0.16	0.82	271	258	235	274	242	190	258	283	233	268	259	286
PA0849	trxB2	thioredoxin reductase	0.24	0.82	127	105	98	118	100	76	92	124	99	154	132	94
PA0866	aroP2	aromatic amino acid transporter AroP	-0.19	0.82	449	425	499	566	539	391	409	493	372	378	541	428
PA1293	NA	hypothetical protein	0.18	0.82	141	150	128	120	113	152	164	164	123	139	132	151
PA1972	NA	hypothetical protein	0.21	0.82	83	101	79	84	77	77	93	93	118	87	72	89
PA2061	NA	ABC transporter ATP-binding protein	0.28	0.82	53	37	37	34	43	33	45	35	32	42	52	63
PA2290	gcd	glucose dehydrogenase	0.19	0.82	382	320	309	323	309	293	311	382	268	395	437	315
PA2678	NA	ABC transporter permease	-0.3	0.82	252	337	361	337	397	348	404	318	290	174	185	396
PA2725	NA	chaperone	0.17	0.82	245	214	204	205	228	178	229	180	234	246	265	223
PA3681	NA	hypothetical protein	0.26	0.82	90	76	70	77	71	61	83	65	78	108	105	56
PA3691	NA	hypothetical protein	0.3	0.82	6436	4130	4303	4400	4424	4083	4238	3267	4885	8399	6973	3935
PA3794	NA	hypothetical protein	-0.19	0.82	249	250	285	319	264	272	193	270	288	196	261	290
PA4131	NA	iron-sulfur protein	0.31	0.82	115	120	94	123	103	57	94	87	178	99	128	117
PA0134	NA	guanine deaminase	-0.21	0.82	1573	1793	1942	1945	2094	1787	1881	2073	1424	1412	1240	2068
PA0303	spuG	polyamine transporter PotH	0.14	0.82	5078	5049	4583	3863	4822	5064	5468	4963	4715	4904	4484	5844
PA0472	NA	RNA polymerase sigma factor	0.48	0.82	2143	1159	1181	1060	1270	1213	1022	1394	1061	885	4513	1033
PA0548	tktA	transketolase	0.2	0.82	589	666	547	549	524	569	531	556	910	566	594	606
PA0941	NA	hypothetical protein	-0.27	0.82	158	202	216	257	247	143	197	230	178	138	123	213
PA0995	ogt	methylated-DNA--protein-cysteine methyltransferase	-1.03	0.82	5769	12134	18329	48726	2946	3314	3078	13545	19780	9973	4826	2508
PA1286	NA	major facilitator superfamily transporter	0.45	0.82	116	99	79	76	69	94	86	125	87	108	212	29
PA1423	bdlA	biofilm dispersion protein	-0.18	0.82	1130	1109	1271	1148	1483	1183	978	1199	1150	1237	836	1317
PA1496	NA	potassium channel	-0.21	0.82	233	288	300	276	341	282	328	269	268	217	188	295
PA1508	NA	hypothetical protein	-0.17	0.82	617	647	713	612	831	696	737	661	544	537	581	734
PA1916	NA	amino acid permease	-0.33	0.82	30	37	42	51	35	40	54	34	24	29	43	18
PA2041	NA	amino acid permease	-0.25	0.82	555	614	695	713	688	682	685	687	472	385	460	819
PA2555	NA	AMP-binding protein	0.2	0.82	284	211	216	220	214	214	173	225	236	305	296	249
PA2721	NA	hypothetical protein	0.23	0.82	229	174	173	154	152	213	211	140	170	252	228	209
PA2811	NA	ABC transporter permease	-0.2	0.82	491	572	611	547	580	705	704	500	513	398	479	597
PA3089	NA	hypothetical protein	0.41	0.82	155	95	95	96	86	102	66	89	130	203	203	59
PA3310	NA	hypothetical protein	-0.15	0.82	200	238	242	237	244	247	249	227	240	204	185	210
PA3625	surE	5'-nucleotidase SurE	0.19	0.82	333	427	332	366	322	307	464	455	362	287	325	388
PA3724	lasB	elastase LasB	0.25	0.82	1456	1540	1263	1399	1313	1078	1254	1043	2322	1413	1467	1487
PA3795	NA	oxidoreductase	-0.17	0.82	1822	1845	2068	2160	2230	1813	1818	1461	2256	1900	1558	2008
PA3963a	NA	hypothetical protein	-0.56	0.82	34	46	59	25	61	91	82	47	9	36	19	49
PA4009	NA	hypothetical protein	-0.17	0.82	133	120	143	132	155	142	131	110	119	145	138	117
PA4170	NA	hypothetical protein	0.24	0.82	55	44	42	50	33	42	44	50	39	53	57	55
PA4210	phzA1	phenazine biosynthesis protein	0.3	0.82	196	290	197	205	191	196	304	188	377	140	197	251
PA4224	pchG	pyochelin biosynthetic protein PchG	0.27	0.82	122	84	86	84	71	102	75	111	67	143	121	104
PA4269	rpoC	DNA-directed RNA polymerase subunit beta'	-0.24	0.82	44369	60289	61801	48330	83253	53822	54258	73930	52679	43727	42443	46938
PA4376	pncB2	nicotinate phosphoribosyltransferase	-0.2	0.82	606	711	756	626	651	992	808	614	710	573	582	663
PA4404	NA	hypothetical protein	-0.22	0.82	111	134	143	112	148	170	163	128	113	94	111	129
PA4499	NA	transcriptional regulator	-0.17	0.82	2506	2779	2963	2677	3292	2918	2890	2975	2471	2228	2207	3082
PA5006	NA	hypothetical protein	0.23	0.82	829	663	634	711	620	572	582	657	750	643	1160	684
PA5288	glnK	nitrogen regulatory protein P-II 2	0.2	0.82	41850	45855	38296	27937	40904	46047	53690	43752	40123	36804	40967	47779
PA5303	NA	hypothetical protein	-0.18	0.82	89	80	96	102	97	90	64	88	88	87	92	89
PA5428	NA	transcriptional regulator	-0.14	0.82	514	475	542	570	557	500	481	484	458	552	435	556
PA5465	NA	hypothetical protein	0.27	0.82	123	154	115	110	121	113	124	105	232	137	130	102
PA5499	np20	transcriptional regulator	-0.23	0.82	164	135	175	209	174	142	126	107	171	159	192	142
PA5515	NA	hypothetical protein	0.13	0.82	407	391	366	355	405	338	408	398	367	399	437	386
PA1123	NA	hypothetical protein	-0.26	0.82	147	143	173	214	148	158	99	150	179	121	114	207
PA3808	NA	hypothetical protein	-0.16	0.82	2274	2574	2707	2646	2493	2980	2512	2902	2307	1992	2119	2712
PA0082	NA	hypothetical protein	0.23	0.82	2756	4199	2964	2451	2972	3469	4550	4149	3896	2526	2671	3072
PA0297	spuA	glutamine amidotransferase	-0.21	0.82	4215	5152	5404	5004	5872	5337	5038	5768	4651	3711	3283	5650
PA0299	spuC	aminotransferase	0.14	0.82	6600	6148	5793	5474	5384	6521	6274	5958	6213	7427	6873	5501
PA0497	NA	hypothetical protein	-0.22	0.82	1051	1110	1259	1326	1359	1092	1193	1293	845	1174	708	1270
PA1428a	NA	hypothetical protein	-0.15	0.82	145	144	160	156	173	152	153	152	127	131	150	154
PA1629	NA	enoyl-CoA hydratase	-0.21	0.82	87	78	96	105	97	87	60	96	78	106	77	79
PA1675	NA	hypothetical protein	-0.19	0.82	198	174	213	205	241	192	157	157	209	222	212	159
PA2582	NA	hypothetical protein	0.12	0.82	1808	1892	1699	1601	1559	1935	1723	1865	2089	1748	1884	1792
PA2956	NA	hypothetical protein	-0.15	0.82	283	279	312	319	296	321	261	256	321	247	268	335
PA3058	pelG	pellicle/biofilm biosynthesis Wzx-like polysaccharide transporter PelG	-0.29	0.82	195	206	244	212	300	221	224	224	169	151	121	314
PA4427	sspB	ClpXP protease specificity-enhancing factor	-0.2	0.82	262	309	327	381	273	328	325	270	332	233	329	223
PA5270	NA	hypothetical protein	0.13	0.82	460	425	406	377	423	416	382	450	444	483	418	479
PA1132	NA	hypothetical protein	-0.18	0.82	464	593	600	615	600	584	545	593	643	456	381	556
PA2226	NA	hypothetical protein	-0.33	0.82	2165	3348	3467	4119	3938	2343	3403	4421	2220	1718	1691	3086
PA0484	NA	hypothetical protein	0.19	0.82	889	765	724	654	723	796	997	589	710	942	920	804
PA2647	nuoL	NADH-quinone oxidoreductase subunit L	0.13	0.82	1266	1057	1059	1003	1152	1022	1053	1055	1062	1189	1289	1320
PA3709	NA	major facilitator superfamily transporter	0.21	0.82	259	231	213	187	209	242	217	247	228	257	339	181
PA2583	NA	sensor/response regulator hybrid protein	-0.16	0.82	3568	4505	4502	4217	4566	4722	4428	4353	4736	3217	3430	4056
PA4739	NA	hypothetical protein	-0.13	0.82	130011	138394	146729	141843	145907	152438	152551	122490	140142	127854	114564	147615
PA5261	algR	alginate biosynthesis regulatory protein AlgR	-0.11	0.82	1922	1919	2067	2141	2088	1971	1916	1867	1973	1975	2097	1693
PA0905	rsmA	carbon storage regulator	0.23	0.82	3502	5405	3791	3138	4116	4120	5815	5191	5209	4031	3372	3103
PA4473	NA	hypothetical protein	0.13	0.82	538	632	535	512	535	559	607	628	659	570	530	513
PA4996	rfaE	bifunctional heptose 7-phosphate kinase/heptose 1-phosphate adenyltransferase	-0.13	0.82	454	434	485	542	482	431	397	469	436	484	424	454
PA2016	liuR	liu genes regulator	-0.24	0.82	2206	1884	2417	2257	2759	2237	1876	2312	1464	1711	1761	3147
PA3335	NA	hypothetical protein	-0.19	0.82	127	133	148	162	168	114	121	153	126	146	116	119
PA0088	NA	hypothetical protein	-0.25	0.82	174	116	171	203	152	158	114	124	111	164	137	220
PA0601	NA	two-component response regulator	0.14	0.82	612	509	509	532	454	541	493	515	518	624	614	598
PA1015	NA	transcriptional regulator	-0.28	0.82	354	449	485	577	511	368	420	601	326	284	285	495
PA1378	NA	hypothetical protein	-0.24	0.82	87	96	108	112	94	116	78	91	118	85	61	117
PA1385	NA	glycosyl transferase family protein	-0.28	0.82	547	801	815	838	862	745	868	849	686	387	440	815
PA2862	lipA	lactonizing lipase	0.29	0.82	379	317	285	310	243	302	331	228	393	539	387	210
PA2930	NA	transcriptional regulator	0.23	0.82	171	163	142	175	139	113	162	165	162	218	186	109
PA3291	NA	hypothetical protein	-0.34	0.82	112	153	167	134	208	158	191	139	129	72	74	190
PA0189	NA	porin	0.2	0.82	91	89	78	83	59	94	98	89	81	105	84	83
PA3202	NA	hypothetical protein	0.26	0.82	253	160	172	182	193	142	147	146	186	261	297	202
PA3689	NA	transcriptional regulator	0.17	0.82	1315	1510	1259	963	1312	1503	1501	1492	1537	1272	1454	1219
PA3712	NA	hypothetical protein	0.23	0.82	251	193	189	204	207	157	171	198	210	288	293	172
PA4367	bifA	protein BifA	0.14	0.82	1265	1356	1192	1100	1267	1209	1387	1120	1560	1216	1287	1291
PA4452	NA	hypothetical protein	0.31	0.82	113	71	74	89	81	53	49	87	78	93	140	106
PA4573	NA	hypothetical protein	0.29	0.82	282	221	207	213	144	263	267	157	239	335	330	181
PA4965	NA	hypothetical protein	0.37	0.82	52	32	33	46	16	35	27	27	43	46	65	45
PA5439	NA	glucose-6-phosphate 1-dehydrogenase	0.18	0.82	652	624	561	620	557	507	567	682	622	718	777	459
PA2826	NA	glutathione peroxidase	-0.18	0.82	2693	3356	3422	3126	3528	3613	3258	3867	2943	3078	2203	2798
PA2123	NA	transcriptional regulator	0.22	0.82	121	114	101	114	92	97	125	100	117	134	148	80
PA4428	sspA	stringent starvation protein A	0.29	0.82	570	1016	647	579	640	721	1046	703	1299	517	600	594
PA5436	NA	acetyl-CoA carboxylase subunit alpha	-0.11	0.82	1314	1311	1414	1436	1537	1269	1335	1240	1358	1400	1311	1231
PA5553	atpC	ATP synthase subunit epsilon	0.21	0.82	126	156	122	123	130	114	133	177	158	130	157	92
PA0729	NA	hypothetical protein	0.76	0.83	6481	23603	8892	7208	10088	9379	10188	11058	49562	4945	4818	9680
PA1370	NA	hypothetical protein	-0.28	0.83	2525	3568	3698	3644	4008	3443	3795	3812	3099	1779	1859	3937
PA2101	NA	hypothetical protein	-0.27	0.83	1309	1622	1767	1736	1902	1662	1754	1959	1155	960	988	1979
PA2839	NA	hypothetical protein	0.29	0.83	35	42	31	35	23	37	38	50	37	36	45	22
PA3028	moeA2	molybdenum cofactor biosynthesis protein A	-0.19	0.83	109	98	119	115	120	120	80	111	103	93	131	105
PA5356	glcC	DNA-binding transcriptional regulator GlcC	0.27	0.83	120	84	85	95	91	70	69	83	100	121	152	88
PA1182	NA	transcriptional regulator	0.3	0.83	127	93	89	79	78	110	100	109	69	100	88	194
PA3157	NA	acetyltransferase	-0.24	0.83	20718	29558	29750	30147	30129	28973	31515	32808	24350	16357	17163	28636
PA4130	NA	sulfite/nitrite reductase	0.11	0.83	952	895	857	821	828	923	899	849	938	1030	935	891
PA4995	NA	acyl-CoA dehydrogenase	-0.17	0.83	196	211	228	257	227	200	213	184	236	212	162	215
PA5487	NA	hypothetical protein	-0.11	0.83	600	576	635	612	660	631	604	586	537	655	565	580
PA1677	NA	hypothetical protein	0.21	0.83	578	433	437	410	425	477	342	464	493	649	632	451
PA3881	NA	hypothetical protein	0.19	0.83	200	212	181	184	205	154	181	252	204	209	237	155
PA5460	NA	hypothetical protein	0.18	0.83	3679	2967	2943	2792	2932	3104	3481	2338	3080	4029	3734	3275
PA2877	NA	transcriptional regulator	0.23	0.83	123	114	101	120	96	87	136	96	109	145	144	81
PA0083	NA	hypothetical protein	-0.19	0.83	559	455	578	560	713	459	433	522	410	531	523	623
PA3537	argF	ornithine carbamoyltransferase	-0.16	0.83	630	651	714	717	699	727	520	728	704	541	595	753
PA5221	NA	2-octaprenyl-3-methyl-6-methoxy-1,4-benzoquinol hydroxylase	0.27	0.83	115	69	76	80	73	76	58	85	65	124	125	94
PA0149	NA	ECF subfamily sigma-70 factor	-0.32	0.83	54	37	57	60	81	30	28	43	41	61	44	59
PA0288	gpuA	guanidinopropionase	-0.33	0.83	36	35	45	61	38	37	34	42	30	54	38	17
PA0295	NA	polyamine binding protein	-0.13	0.83	510	520	564	559	583	552	486	601	473	457	489	583
PA0450	NA	phosphate transporter	0.21	0.83	98	96	84	74	97	82	70	120	97	102	107	85
PA0574	NA	hypothetical protein	-0.26	0.83	942	1229	1297	892	1241	1758	1179	1239	1268	768	771	1289
PA0731	NA	hypothetical protein	0.24	0.83	1284	1005	967	954	1029	918	891	965	1158	1872	1109	871
PA1292	NA	3-mercaptopyruvate sulfurtransferase	0.17	0.83	245	226	210	212	177	242	196	214	268	253	264	218
PA1624	NA	hypothetical protein	0.22	0.83	536	385	397	391	392	407	370	374	413	602	626	379
PA1758	pabB	para-aminobenzoate synthase component I	-0.22	0.83	455	594	609	512	651	664	583	675	525	407	363	594
PA1938	NA	hypothetical protein	-0.18	0.83	161	173	191	141	207	224	171	172	177	181	163	140
PA2079	NA	amino acid permease	0.19	0.83	113	108	97	86	117	89	92	127	106	99	129	112
PA2136	NA	hypothetical protein	-0.26	0.83	50	43	57	58	50	62	44	37	48	63	58	29
PA2278	arsB	arsenite-antimonite efflux pump ArsB	-0.32	0.83	34	36	44	51	47	34	22	34	53	39	43	18
PA2640	nuoE	NADH-quinone oxidoreductase subunit E	0.12	0.83	767	754	702	680	744	681	763	845	655	748	797	757
PA3168	gyrA	DNA gyrase subunit A	-0.13	0.83	4331	4893	5036	5134	5254	4721	4642	5536	4499	4029	4225	4740
PA3315	NA	phosphonates ABC transporter permease	0.27	0.83	115	101	90	91	64	115	114	67	122	126	139	81
PA4759	dapB	4-hydroxy-tetrahydrodipicolinate reductase	-0.18	0.83	1725	1663	1918	1900	1733	2120	1476	2134	1380	2039	1653	1484
PA5224	pepP	aminopeptidase	0.19	0.83	677	525	529	581	533	472	436	594	547	702	754	576
PA5226	NA	hypothetical protein	0.2	0.83	201	252	197	177	208	205	239	274	244	187	158	259
PA5349	NA	rubredoxin reductase	0.19	0.83	281	238	228	200	233	252	251	187	276	256	256	332
PA5369	pstS	phosphate ABC transporter substrate-binding protein	0.21	0.83	324	385	306	351	271	296	321	322	513	360	352	259
PA5560	atpB	ATP synthase subunit A	-0.26	0.83	3457	4286	4644	4597	5138	4196	4281	4601	3977	2204	2744	5425
PA3276	NA	hypothetical protein	-0.22	0.83	106	130	137	130	130	151	121	117	151	73	114	131
PA0132	NA	beta alanine--pyruvate transaminase	-0.26	0.83	680	559	740	929	780	511	503	668	507	535	537	968
PA2433	NA	hypothetical protein	0.23	0.83	4536	4281	3770	3002	3986	4321	4714	3775	4352	5358	5487	2762
PA3718	NA	major facilitator superfamily transporter	-0.21	0.83	189	223	239	268	222	226	197	267	207	206	231	130
PA4369	NA	hypothetical protein	0.19	0.83	454	428	387	381	347	434	429	394	462	514	539	308
PA4469	NA	hypothetical protein	0.65	0.83	1316	609	612	606	625	605	468	547	813	572	429	2947
PA1381	NA	hypothetical protein	-0.23	0.83	102	139	140	139	162	120	125	173	118	86	99	121
PA5444	NA	hypothetical protein	0.18	0.83	303	263	250	274	199	278	282	229	279	330	324	253
PA4652	NA	hypothetical protein	-0.23	0.83	67	53	70	74	82	54	55	61	44	68	53	81
PA5521	NA	short-chain dehydrogenase	-0.15	0.83	884	820	943	1103	981	745	902	810	749	885	842	924
PA2979	kdsB	3-deoxy-manno-octulosonate cytidylyltransferase	0.15	0.83	233	260	222	223	195	248	283	236	260	223	265	211
PA0356	NA	hypothetical protein	-0.19	0.83	329	469	456	452	421	496	432	462	514	299	355	332
PA0386	NA	coproporphyrinogen III oxidase	-0.26	0.83	41	46	52	68	53	34	34	56	47	46	37	41
PA1593	NA	hypothetical protein	-0.19	0.83	64	73	78	69	86	80	76	69	74	55	66	72
PA1933	NA	hydroxylase large subunit	0.21	0.83	175	167	148	144	159	142	192	136	172	214	193	117
PA1962	azoR2	FMN-dependent NADH-azoreductase	0.4	0.83	46	38	31	40	16	38	34	30	49	32	25	81
PA2489	NA	transcriptional regulator	-0.17	0.83	196	175	209	253	178	195	148	172	205	181	207	199
PA2784	NA	hypothetical protein	-0.23	0.83	55	65	70	79	79	51	69	64	61	53	69	42
PA3944	NA	hypothetical protein	0.2	0.83	152	115	116	120	115	114	130	104	113	137	138	182
PA4993	NA	hypothetical protein	0.13	0.83	363	419	358	347	388	339	425	424	407	360	387	342
PA2266	NA	cytochrome C	0.3	0.83	102	54	64	68	69	54	49	63	50	111	96	98
PA4108	NA	cyclic di-GMP phosphodiesterase	0.23	0.83	567	483	447	395	413	534	574	345	530	610	698	392
PA3948	rocA1	two-component response regulator RocA1	-0.18	0.83	2174	2431	2600	2355	2823	2621	2605	2414	2275	1702	1970	2850
PA4169	NA	hypothetical protein	0.2	0.83	79	93	76	64	85	78	73	103	103	77	82	79
PA1841	NA	hypothetical protein	-0.19	0.83	358	486	479	521	518	400	508	508	441	318	372	386
PA2958	NA	hypothetical protein	0.13	0.83	746	893	746	702	775	762	872	952	856	753	677	808
PA4959	fimX	protein FimX	-0.13	0.83	1184	1223	1313	1227	1281	1431	1428	1133	1108	1158	1114	1281
PA1926	NA	hypothetical protein	-0.18	0.83	175	194	208	241	179	202	180	211	190	140	173	213
PA3067	NA	transcriptional regulator	-0.2	0.83	224	251	272	332	279	204	225	309	219	218	254	199
PA0105	coxB	cytochrome C oxidase subunit II	0.19	0.83	5506	4993	4588	4267	4342	5154	5872	3589	5517	5821	6421	4276
PA3946	rocS1	two-component sensor	-0.16	0.83	843	938	995	904	913	1169	975	1035	805	811	727	989
PA0102	NA	carbonic anhydrase	-0.14	0.84	998	1088	1151	1089	1224	1139	1234	1151	878	1027	894	1073
PA4902	NA	transcriptional regulator	-0.15	0.84	128	148	153	163	144	153	144	152	146	124	146	115
PA0397	NA	cation efflux system protein	0.36	0.84	455	309	298	262	221	410	424	216	288	319	775	272
PA2713	NA	hypothetical protein	0.2	0.84	72	85	68	70	75	58	99	89	67	74	75	66
PA3105	xcpQ	type II secretion system protein D	-0.21	0.84	1303	1270	1487	1482	1472	1508	1307	1184	1319	963	1018	1929
PA4546	pilS	two-component sensor PilS	-0.18	0.84	425	462	502	428	576	501	479	505	403	347	386	542
PA5367	pstA	phosphate ABC transporter permease	-0.2	0.84	106	131	135	150	125	132	152	109	133	91	93	133
PA3949	NA	hypothetical protein	-0.22	0.84	103	74	103	108	107	92	70	73	78	83	125	100
PA0001	dnaA	chromosome replication initiator DnaA	-0.16	0.84	4314	5401	5439	4890	5747	5679	5284	6133	4787	3902	4027	5013
PA0246	NA	major facilitator superfamily transporter	-0.22	0.84	83	94	103	104	89	116	67	92	122	68	93	89
PA0248	NA	transcriptional regulator	0.17	0.84	188	233	186	174	204	181	242	243	214	152	199	214
PA0669	NA	error-prone DNA polymerase	0.23	0.84	215	212	181	200	140	202	267	205	164	181	166	297
PA0743	NA	NAD-dependent L-serine dehydrogenase	0.31	0.84	170	107	112	101	99	137	114	83	124	205	215	91
PA0983	NA	hypothetical protein	0.13	0.84	568	680	570	531	570	608	697	653	689	569	528	608
PA0994	cupC3	usher CupC3	-0.15	0.84	633	719	748	742	762	739	699	761	696	514	610	774
PA1248	aprF	alkaline protease secretion protein AprF	0.23	0.84	1041	892	821	792	1045	627	774	931	972	828	806	1491
PA1284	NA	acyl-CoA dehydrogenase	0.23	0.84	178	173	151	115	136	200	151	219	150	225	140	168
PA1315	NA	transcriptional regulator	-0.28	0.84	47	51	61	54	62	66	50	37	67	55	62	25
PA1326	ilvA2	threonine dehydratase	0.28	0.84	131	101	96	95	75	119	86	90	129	150	166	76
PA1463	NA	hypothetical protein	0.2	0.84	1869	1565	1490	1509	1388	1574	1447	1330	1916	2312	2010	1285
PA1558	NA	hypothetical protein	0.21	0.84	84	108	83	93	66	91	127	100	98	84	96	72
PA1590	braB	branched-chain amino acid transporter	-0.16	0.84	932	1060	1111	984	1165	1183	954	1213	1013	860	802	1132
PA1619	NA	transcriptional regulator	-0.2	0.84	65	73	80	72	70	99	87	66	65	77	65	54
PA1810	NA	ABC transporter	-0.15	0.84	1376	1438	1556	1493	1677	1498	1466	1519	1331	1149	1255	1724
PA2012	liuD	methylcrotonyl-CoA carboxylase subunit alpha	-0.2	0.84	293	249	311	358	311	264	239	272	237	373	296	209
PA2072	NA	hypothetical protein	-0.13	0.84	1292	1291	1413	1475	1419	1346	1534	1163	1176	1260	1164	1453
PA2097	NA	flavin-binding monooxygenase	0.32	0.84	87	45	53	42	61	57	48	40	47	108	70	83
PA2267	NA	transcriptional regulator	0.2	0.84	103	103	90	92	84	94	120	106	82	105	129	76
PA2454	NA	hypothetical protein	0.3	0.84	36	44	32	33	34	29	44	23	65	39	36	31
PA2540	NA	hypothetical protein	-0.18	0.84	223	184	231	261	245	188	180	182	192	262	228	180
PA2888	atuC	geranyl-CoA carboxylase subunit beta	-0.24	0.84	48	41	52	67	48	40	44	48	31	54	44	45
PA3140	NA	hypothetical protein	-0.13	0.84	661	734	761	759	792	732	686	850	667	685	610	688
PA3146	wbpK	NAD-dependent epimerase/dehydratase	-0.25	0.84	5068	6699	6976	6400	7074	7454	6966	7080	6050	3631	3899	7674
PA3248	NA	hypothetical protein	0.24	0.84	139	89	97	91	98	102	65	103	101	142	134	142
PA3554	arnA	bifunctional UDP-glucuronic acid decarboxylase/UDP-4-amino-4-deoxy-L-arabinose formyltransferase	0.14	0.84	10897	10138	9550	9315	8368	10968	11160	9095	10158	11363	11974	9353
PA3743	trmD	tRNA (guanine-N(1)-)-methyltransferase	0.67	0.84	1273	4090	1684	1858	1605	1588	1832	1885	8553	951	1146	1723
PA3824	queA	S-adenosylmethionine--tRNA ribosyltransferase-isomerase	-0.17	0.84	269	349	348	381	299	364	306	347	393	261	275	273
PA3941	NA	hypothetical protein	0.27	0.84	79	64	60	68	37	75	58	78	56	83	96	58
PA4084	cupB3	usher CupB3	0.24	0.84	63	50	47	63	46	32	51	52	47	55	66	67
PA4220	NA	hypothetical protein	0.36	0.84	44	40	33	33	29	37	27	28	66	64	24	43
PA4285	recC	exodeoxyribonuclease V subunit gamma	0.17	0.84	417	311	325	336	321	316	296	323	313	436	377	438
PA4359	NA	ferrous iron transporter A	0.34	0.84	816	1295	835	429	682	1393	1422	1220	1242	793	1037	618
PA4366	sodB	superoxide dismutase	0.13	0.84	1710	1586	1511	1485	1451	1599	1591	1541	1626	1806	1924	1401
PA4408	ftsA	cell division protein FtsA	0.14	0.84	1206	994	1001	1081	927	994	1016	960	1005	1174	1331	1111
PA4696	ilvI	acetolactate synthase 3 catalytic subunit	-0.19	0.84	5272	5540	6153	5485	5821	7151	5988	5786	4846	4325	4350	7140
[truncated: 3,573 more rows]
