# Supplementary material for: The Pel polysaccharide modulates interspecies interactions between Pseudomonas aeruginosa and Mycobacterium abscessus
Source: mSystems. 2026 May 18;11(6):e00270-26. doi: 10.1128/msystems.00270-26 (PMC13289088; doi:10.1128/msystems.00270-26)
Supplement: Data S5 — Differential expression of genes from P. aeruginosa mPA08-31 in single- and dual-species biofilms in LB. [file msystems.00270-26-s0005.csv]

Locustag	Gene	Description	log2FoldChange	padj	mean_mPA_MABR	mean_mPA_MABS	mean_mPA	mPA08_31_1_LB	mPA08_31_2_LB	mPA08_31_3_LB	mPA_MABS_1_LB	mPA_MABS_2_LB	mPA_MABS_3_LB	mPA_MABR_1_LB	mPA_MABR_2_LB	mPA_MABR_3_LB
IM675_30595	NA	site-specific integrase	-1.99	1.6e-10	2330	3347	11246	10895	14687	8157	3350	3474	3218	2636	2131	2222
IM675_15070	NA	integrase arm-type DNA-binding domain-containing protein	1.15	3e-6	45501	39584	19119	14371	24001	18984	43579	38148	37027	46897	43919	45687
IM675_19615	NA	hypothetical protein	0.78	3.1e-6	1134	1001	624	620	630	622	1048	914	1043	1241	1134	1028
IM675_25465	pth	aminoacyl-tRNA hydrolase	0.82	3.1e-6	1315	1106	689	664	691	714	1226	1085	1007	1280	1295	1371
IM675_00105	NA	LysR family transcriptional regulator	1.19	4.4e-6	154	147	65	68	66	63	125	126	191	155	146	161
IM675_00815	NA	biopolymer transporter ExbD	-1.12	4.4e-6	48	49	104	91	107	114	51	41	54	51	45	49
IM675_04430	astB	N-succinylarginine dihydrolase	-0.69	1.6e-5	594	633	989	976	989	1003	613	711	575	531	618	631
IM675_20680	NA	DUF1302 domain-containing protein	-2.42	2.9e-5	1927	2409	11606	6230	22985	5604	2178	2481	2567	1808	1966	2006
IM675_10745	NA	hemerythrin domain-containing protein	-0.84	2.9e-5	154	155	273	256	284	279	129	159	176	146	173	143
IM675_26805	NA	nicotinamidase	1.11	3.7e-5	881	627	351	336	378	339	592	646	644	941	813	889
IM675_17190	NA	cation acetate symporter	-1.35	5.9e-5	1478	1398	3665	3212	4921	2861	1364	1536	1295	1139	1299	1994
IM675_23795	NA	ZIP family metal transporter	-0.87	5.9e-5	373	370	680	542	819	678	372	403	334	350	368	400
IM675_13410	NA	Na+/H+ antiporter family protein	0.95	6.7e-5	1234	932	564	566	604	522	986	935	874	1229	1129	1342
IM675_14910	NA	carboxymuconolactone decarboxylase family protein	1.35	6.7e-5	372	296	131	106	152	134	277	213	399	374	368	373
IM675_19455	NA	pilin assembly protein	-1.27	6.7e-5	186	204	474	319	638	463	233	214	165	172	195	193
IM675_24805	NA	sigma-54-dependent Fis family transcriptional regulator	-0.63	6.7e-5	301	325	482	459	489	500	306	364	306	297	310	297
IM675_05610	NA	hypothetical protein	0.55	7.8e-5	1250	1154	821	778	901	786	1171	1137	1154	1343	1205	1200
IM675_05540	NA	magnesium transporter	-0.75	7.9e-5	762	826	1337	1261	1571	1180	797	886	795	679	808	799
IM675_00760	NA	OprD family porin	1.37	1.3e-4	172	121	58	55	61	58	104	155	104	151	194	171
IM675_16920	pgl	6-phosphogluconolactonase	0.73	1.3e-4	514	556	323	281	359	330	618	544	507	495	486	562
IM675_30140	rpmH	50S ribosomal protein L34	-3.15	1.3e-4	1110	2130	14421	23022	18374	1867	2296	2102	1992	1101	954	1275
IM675_28015	NA	ABC transporter substrate-binding protein	-0.73	1.6e-4	1856	1912	3135	2590	3665	3150	1871	2141	1722	1819	1792	1956
IM675_04120	NA	glutathione peroxidase	-0.57	1.9e-4	1032	1070	1559	1436	1705	1536	1144	1093	974	944	1096	1055
IM675_02770	NA	YeaH/YhbH family protein	-1.32	2.2e-4	1556	2172	4643	4014	6558	3357	2237	2271	2006	1488	1581	1601
IM675_19050	NA	ABC transporter ATP-binding protein	1.2	2.2e-4	249	166	92	80	102	93	176	165	158	253	243	251
IM675_26325	NA	Na/Pi cotransporter family protein	2.97	2.2e-4	145	189	21	21	12	29	133	42	392	132	150	153
IM675_31085	NA	SDR family oxidoreductase	0.9	2.2e-4	1875	2139	1073	892	1066	1259	1961	1832	2625	1915	1912	1798
IM675_15300	NA	triacylglycerol lipase	-2.5	2.3e-4	388	422	2289	823	4933	1112	397	471	399	342	360	463
IM675_20685	NA	fatty acid--CoA ligase	-1.76	2.3e-4	447	517	1634	955	2898	1050	464	550	536	409	463	469
IM675_31295	NA	filamentous hemagglutinin N-terminal domain-containing protein	1.64	2.7e-4	709	497	193	174	208	197	361	328	802	726	719	682
IM675_02105	clpG	AAA family protein disaggregase ClpG	-1.13	3.3e-4	1308	1638	3235	3257	4020	2427	1850	1840	1223	1285	1354	1285
IM675_10765	NA	hypothetical protein	-2.1	3.3e-4	358	574	1996	2046	3201	740	685	586	453	328	354	391
IM675_11685	NA	TonB-dependent receptor	1.32	3.3e-4	161	115	56	41	66	60	97	110	137	154	163	167
IM675_16040	sulA	cell division inhibitor SulA	0.56	3.3e-4	3052	2905	2025	1992	2280	1804	3118	2851	2747	2825	3197	3136
IM675_21640	bfmR	two-component system response regulator BfmR	-0.8	3.3e-4	93	105	173	173	186	161	107	114	93	94	102	83
IM675_28630	NA	TIGR02647 family protein	-1.17	3.3e-4	160	190	397	340	422	428	165	265	140	167	177	136
IM675_11900	NA	ABC transporter substrate-binding protein	0.73	5.1e-4	558	465	309	291	279	356	463	462	471	533	564	577
IM675_08305	NA	PLDc_N domain-containing protein	-1.58	5.1e-4	23	32	81	68	90	87	37	31	29	35	16	18
IM675_16665	NA	tRNA-dihydrouridine synthase	0.72	5.1e-4	1023	839	565	599	491	603	785	832	899	1018	1019	1032
IM675_17455	NA	DUF692 domain-containing protein	0.82	5.1e-4	239	202	127	141	124	116	177	226	201	249	233	235
IM675_07605	ccoG	cytochrome c oxidase accessory protein CcoG	-0.59	7.7e-4	3048	3444	4879	5180	4604	4852	3739	3588	3006	2990	3267	2887
IM675_15775	NA	radical SAM protein	0.73	8.1e-4	2629	2079	1418	1425	1356	1472	2243	2210	1784	2575	2624	2689
IM675_08020	NA	acyl-CoA dehydrogenase family protein	0.61	8.7e-4	474	425	299	301	330	267	467	407	403	462	486	474
IM675_09560	NA	(2Fe-2S)-binding protein	-1.21	9e-4	96	81	208	148	267	209	75	95	72	78	123	87
IM675_13240	clpA	ATP-dependent Clp protease ATP-binding subunit ClpA	-0.72	9.2e-4	6324	7107	11078	10702	12948	9584	7738	7713	5868	6344	6263	6365
IM675_17195	NA	DUF485 domain-containing protein	-1.57	9.2e-4	550	817	2028	2019	2988	1078	722	824	906	468	535	647
IM675_23280	sodB	superoxide dismutase [Fe]	-0.66	9.2e-4	1298	1361	2111	2290	2058	1984	1573	1398	1111	1440	1194	1259
IM675_00710	NA	response regulator	-1.07	9.2e-4	1356	1553	3055	2728	4279	2157	1675	1573	1410	1527	1269	1271
IM675_05920	NA	amino acid permease	1.67	9.2e-4	687	371	167	138	218	144	323	279	511	653	663	746
IM675_10820	NA	ferritin-like domain-containing protein	-0.9	9.2e-4	78	94	158	134	166	174	92	103	86	73	90	70
IM675_03730	cmoA	carboxy-S-adenosyl-L-methionine synthase CmoA	0.7	9.4e-4	639	575	374	432	310	381	543	566	615	653	576	689
IM675_00350	coxB	cytochrome c oxidase subunit II	-1.62	0.0012	1674	2702	6730	5317	10897	3978	2558	3096	2452	1523	1700	1799
IM675_10715	glgA	glycogen synthase GlgA	-0.67	0.0012	160	149	246	217	237	285	149	153	144	153	153	175
IM675_11395	NA	metalloregulator ArsR/SmtB family transcription factor	1.28	0.0012	1193	751	403	369	520	320	716	648	888	1248	1172	1160
IM675_18310	NA	molybdopterin-binding protein	-3.04	0.0012	121	668	3231	4486	3279	1928	621	711	672	145	108	110
IM675_19725	NA	acyl-CoA thioesterase	2.07	0.0012	1892	664	306	279	323	316	773	693	525	1863	1855	1959
IM675_20140	cysE	serine O-acetyltransferase	0.6	0.0012	1869	1615	1150	1252	1204	994	1542	1568	1737	1868	1835	1903
IM675_24075	NA	DUF1631 domain-containing protein	-0.82	0.0012	5501	7560	11559	10755	11174	12748	7360	7804	7515	5308	5873	5322
IM675_24840	pilY1	type 4a pilus biogenesis protein PilY1	-0.64	0.0012	2969	3710	5201	5298	5383	4923	3541	3870	3718	2854	3183	2871
IM675_24865	lspA	signal peptidase II	-2.71	0.0012	614	779	4548	1014	2080	10548	820	998	518	506	664	673
IM675_26735	NA	aromatic ring-hydroxylating dioxygenase subunit alpha	1.16	0.0012	65	55	28	28	29	26	51	64	50	71	72	54
IM675_29590	NA	DUF1127 domain-containing protein	-1.48	0.0012	226	357	813	778	1129	532	327	389	356	289	220	170
IM675_29800	NA	methionine ABC transporter ATP-binding protein	0.91	0.0012	3419	2427	1560	1529	1755	1395	2709	2297	2276	3401	3337	3519
IM675_10020	gorA	glutathione-disulfide reductase	-0.39	0.0014	777	826	1052	1034	1073	1048	800	888	791	785	759	787
IM675_00645	NA	purine permease	1.39	0.0015	135	82	42	46	47	33	89	73	83	116	143	146
IM675_08885	NA	hypothetical protein	0.88	0.0015	5934	4961	2954	2404	3910	2548	5458	4665	4761	5657	5773	6371
IM675_19720	NA	hypothetical protein	-1.27	0.0016	185	272	548	612	689	344	300	269	248	174	204	176
IM675_18175	NA	DUF2809 domain-containing protein	2.08	0.0016	166	88	30	31	29	30	52	52	158	147	170	181
IM675_02685	NA	NERD domain-containing protein	0.58	0.0017	431	482	302	260	318	328	461	488	496	456	411	425
IM675_23945	NA	ABC transporter substrate-binding protein	-0.84	0.0017	453	501	852	668	1019	868	423	595	485	404	491	466
IM675_04560	NA	transcriptional regulator	0.73	0.0017	1114	949	627	632	733	515	1050	882	913	1208	1061	1074
IM675_05900	NA	YIP1 family protein	-1.63	0.0018	661	946	2477	1501	4169	1762	796	997	1046	478	807	700
IM675_08365	pscN	SctN family type III secretion system ATPase PscN	1.85	0.0018	34	41	9	8	7	13	36	21	65	36	32	33
IM675_10185	NA	TonB-dependent receptor	1.27	0.0018	477	319	165	148	185	163	249	254	453	487	474	469
IM675_03595	NA	VanW family protein	0.81	0.0018	510	392	259	215	288	273	423	403	349	540	510	481
IM675_05820	napA	nitrate reductase catalytic subunit NapA	-0.88	0.0018	818	906	1580	1231	2126	1384	893	826	1000	741	843	871
IM675_06840	NA	cytochrome c-type biogenesis protein CcmH	-0.49	0.0018	388	421	566	578	565	554	419	440	403	378	426	361
IM675_13125	NA	LLM class flavin-dependent oxidoreductase	1.51	0.0018	195	134	57	53	59	59	101	86	216	183	191	211
IM675_21675	NA	cyclic di-GMP phosphodiesterase	-1.04	0.0018	285	404	706	597	851	669	350	495	367	286	305	264
IM675_23215	pyeR	ArsR family transcriptional repressor PyeR	0.96	0.0018	5272	3958	2376	2193	3030	1905	4245	3665	3963	6021	4769	5026
IM675_26330	NA	hypothetical protein	3.35	0.0018	49	24	3	4	0	6	22	6	43	52	49	46
IM675_31070	NA	MFS transporter	-2.34	0.0018	3713	3017	17019	20449	27883	2726	3233	2953	2866	3094	3344	4699
IM675_30375	NA	amidohydrolase	0.77	0.0019	2303	2147	1307	1141	1419	1361	1824	1831	2787	2363	2210	2337
IM675_26295	NA	YkgJ family cysteine cluster protein	1.7	0.0019	334	417	115	128	105	111	259	216	777	350	312	340
IM675_15995	NA	Na(+)-translocating NADH-quinone reductase subunit A	0.32	0.0019	2902	2715	2252	2311	2255	2189	2712	2803	2629	2842	2853	3011
IM675_28370	NA	hypothetical protein	-0.61	0.0021	354	301	504	454	499	558	314	328	262	338	355	369
IM675_21070	NA	hypothetical protein	-1.34	0.0021	509	837	1703	1450	2297	1360	804	998	708	446	615	467
IM675_10005	NA	UDP-glucose 6-dehydrogenase	1.14	0.0022	1072	649	392	384	447	347	592	647	708	1078	1024	1114
IM675_20850	NA	SDR family oxidoreductase	-1.02	0.0022	159	200	363	356	464	270	172	234	194	134	177	164
IM675_05950	NA	O-methyltransferase	1.41	0.0023	1823	1340	595	467	640	678	892	945	2183	1809	1787	1873
IM675_02205	NA	GNAT family N-acetyltransferase	0.69	0.0023	163	147	96	91	88	107	132	154	155	165	160	163
IM675_03975	NA	VRR-NUC domain-containing protein	-1.29	0.0023	58	96	182	235	176	136	92	88	108	61	49	63
IM675_27535	NA	phasin family protein	-0.7	0.0023	1443	1745	2579	2324	3115	2298	1634	1869	1733	1370	1464	1494
IM675_05340	flgE	flagellar hook protein FlgE	-0.63	0.0024	4736	4921	7492	7136	8083	7258	4827	4874	5063	3822	5815	4570
IM675_26790	NA	methyl-accepting chemotaxis protein	-1.15	0.0024	883	1192	2305	2058	3269	1587	1269	1334	974	885	909	855
IM675_27155	NA	ABC transporter substrate-binding protein	1.45	0.0024	263	142	74	82	66	75	115	131	180	245	251	293
IM675_29535	NA	glycosyltransferase family 4 protein	-1.06	0.0024	977	1584	2658	2356	2998	2621	1522	1658	1571	952	984	994
IM675_06950	NA	heme-binding protein	1.29	0.0025	112	91	41	32	51	40	63	72	137	108	118	109
IM675_24800	NA	PAS domain-containing sensor histidine kinase	-0.48	0.0025	549	568	781	771	862	710	618	574	511	568	549	529
IM675_19125	rpoS	RNA polymerase sigma factor RpoS	-1.02	0.0026	12764	18044	31237	27029	41630	25053	18618	17590	17925	11541	12795	13955
IM675_31355	ltrA	group II intron reverse transcriptase/maturase	-2.37	0.0026	4764	8729	34958	76146	16717	12010	8277	9548	8360	6511	3665	4115
IM675_20675	NA	DUF1329 domain-containing protein	-1.8	0.0027	2171	1765	6871	2933	13136	4544	1394	1970	1931	1844	2021	2649
IM675_00355	ctaD	cytochrome c oxidase subunit I	-1.63	0.0028	1429	1591	4666	2878	8337	2782	1320	1786	1668	1007	1326	1954
IM675_04400	argR	transcriptional regulator ArgR	-0.66	0.0028	414	467	698	706	777	611	538	476	388	406	441	396
IM675_22920	NA	response regulator transcription factor	-1.11	0.0028	647	619	1369	898	2074	1135	645	690	521	649	606	685
IM675_13395	NA	RtcB family protein	0.96	0.003	857	585	373	311	425	383	618	637	500	839	814	919
IM675_27090	thiC	phosphomethylpyrimidine synthase ThiC	-0.43	0.003	3212	3601	4583	4934	4484	4329	3695	3616	3492	3029	3372	3234
IM675_16195	NA	OprD family porin	-0.87	0.0031	2247	2131	4012	3133	5119	3785	2198	2312	1884	1841	2086	2814
IM675_14875	NA	DUF3742 family protein	1.03	0.0032	6505	4277	2644	2393	3337	2201	4531	4129	4171	6814	5977	6724
IM675_05810	NA	cytochrome c3 family protein	-1	0.0032	308	382	688	537	978	550	356	355	435	329	312	282
IM675_30330	NA	LysR family transcriptional regulator	1.02	0.0032	186	140	81	73	95	75	120	117	183	188	185	184
IM675_28915	NA	FAD-binding protein	1.39	0.0033	608	340	182	156	244	145	299	298	424	662	555	606
IM675_09125	NA	DUF469 family protein	-0.74	0.0033	114	134	207	208	223	190	160	122	122	109	128	106
IM675_12625	NA	efflux RND transporter periplasmic adaptor subunit	2.34	0.0034	134	41	18	13	25	15	44	32	47	124	136	141
IM675_02775	NA	PrkA family serine protein kinase	-1.47	0.0034	4561	8967	18729	16034	26320	13832	8451	9240	9209	4219	4607	4855
IM675_07375	rhtA	threonine/homoserine exporter RhtA	0.77	0.0034	377	284	196	183	213	193	271	292	288	346	387	399
IM675_29045	glcF	glycolate oxidase subunit GlcF	2.15	0.0034	76	37	13	17	8	13	23	26	61	62	78	88
IM675_12830	NA	DUF4946 domain-containing protein	0.98	0.0037	2895	2075	1258	1218	1239	1318	1715	1711	2798	2745	2989	2950
IM675_27015	NA	molecular chaperone	-0.51	0.0037	924	1107	1437	1346	1469	1495	1111	1087	1122	935	959	878
IM675_00505	NA	ABC transporter permease	1.24	0.0038	135	106	52	55	63	37	78	85	155	135	137	133
IM675_02765	NA	SpoVR family protein	-1.2	0.0038	2693	4332	8068	6892	11139	6171	4053	4484	4459	2432	3077	2569
IM675_07085	NA	TonB-dependent hemoglobin/transferrin/lactoferrin family receptor	1.95	0.0038	1608	637	291	239	344	291	477	402	1032	1634	1641	1548
IM675_07550	mdtI	multidrug/spermidine efflux SMR transporter subunit MdtI	1.5	0.0038	509	246	133	108	115	177	272	249	216	495	488	545
IM675_08110	NA	NADP-dependent oxidoreductase	-1.21	0.0038	169	275	512	522	637	377	294	297	234	140	183	185
IM675_14040	NA	NUDIX domain-containing protein	1.36	0.0038	434	249	133	129	95	174	192	263	291	409	442	451
IM675_26335	NA	hypothetical protein	3.9	0.0038	98	591	23	23	20	26	689	20	1064	90	103	102
IM675_06285	NA	4-hydroxyproline epimerase	1.72	0.0039	71	52	18	30	8	17	34	41	83	65	70	79
IM675_25000	NA	RNA 3'-terminal phosphate cyclase	3.38	0.0039	1846	187	98	110	102	82	160	108	295	1815	1749	1974
IM675_27390	NA	SDR family NAD(P)-dependent oxidoreductase	2.22	0.0039	129	50	19	28	14	17	34	35	83	131	118	138
IM675_31475	NA	head decoration protein	-0.9	0.0041	61	76	126	145	117	116	61	85	83	69	66	49
IM675_25975	NA	type II toxin-antitoxin system RatA family toxin	-0.82	0.0042	810	677	1316	1023	1253	1672	720	761	550	788	796	848
IM675_28925	NA	acyl-CoA thioesterase	-1.08	0.0042	244	373	652	650	741	564	375	461	284	222	269	242
IM675_00595	NA	helix-turn-helix domain-containing protein	0.82	0.0042	661	461	320	308	325	326	451	467	464	620	648	715
IM675_05370	flgK	flagellar hook-associated protein FlgK	-0.84	0.0042	2908	3752	5955	5497	7184	5183	3854	4056	3348	2495	3501	2727
IM675_09720	NA	hypothetical protein	-0.95	0.0042	449	557	972	920	1268	727	482	599	590	358	523	466
IM675_13345	nuoF	NADH-quinone oxidoreductase subunit NuoF	-0.69	0.0042	485	576	855	809	784	971	620	621	485	422	533	499
IM675_14055	NA	sensor domain-containing diguanylate cyclase	-0.99	0.0042	260	395	647	592	784	564	366	434	385	272	276	231
IM675_16465	NA	NADPH-dependent 2,4-dienoyl-CoA reductase	1.72	0.0042	3297	1229	690	663	723	684	1290	1180	1215	3294	3280	3316
IM675_25210	cdrB	two-partner secretion system transporter CdrB	-2.76	0.0042	740	956	5728	1541	14712	932	1030	900	939	772	733	714
IM675_11400	NA	arsenic transporter	1.37	0.0042	659	340	195	163	251	171	374	308	338	632	622	723
IM675_17855	NA	DMT family transporter	2.33	0.0046	382	106	49	42	54	50	87	65	165	380	379	386
IM675_18960	NA	3-oxoadipyl-CoA thiolase	2.46	0.0046	39	29	6	8	0	9	21	14	54	29	46	42
IM675_14060	NA	hypothetical protein	0.82	0.0046	569	750	374	393	422	307	621	762	867	545	566	597
IM675_19890	NA	SDR family NAD(P)-dependent oxidoreductase	1	0.0046	307	208	130	121	151	117	218	168	237	294	309	318
IM675_25115	NA	DUF3015 domain-containing protein	-1.59	0.0047	2658	4322	10540	5685	18476	7458	4048	5141	3776	2489	2934	2551
IM675_25235	NA	TMEM165/GDT1 family protein	0.78	0.0047	2030	1488	1025	910	1178	986	1564	1366	1535	2213	1858	2020
IM675_03795	NA	penicillin-binding protein	-1.09	0.0047	653	924	1678	1631	2307	1095	880	873	1018	668	706	586
IM675_25590	ilvC	ketol-acid reductoisomerase	-0.78	0.0048	5504	6848	10596	10521	8369	12898	7341	6699	6505	6352	5282	4877
IM675_01930	NA	YceI family protein	-0.5	0.0049	4143	4430	6073	7137	5854	5229	4497	4260	4534	3934	4075	4421
IM675_12255	NA	LysR family transcriptional regulator	1.51	0.0049	311	143	81	73	80	89	132	181	115	312	305	317
IM675_13330	NA	NADH-quinone oxidoreductase subunit B	-0.66	0.0049	1879	2428	3412	3481	3489	3267	2743	2442	2100	1849	1942	1847
IM675_16715	NA	LysR family transcriptional regulator	0.54	0.0049	431	391	286	276	286	297	395	458	320	429	437	428
IM675_19465	NA	heavy metal translocating P-type ATPase	-0.87	0.0049	467	631	1000	1062	809	1130	692	701	500	449	485	468
IM675_31120	NA	SDR family NAD(P)-dependent oxidoreductase	1.17	0.0049	379	296	151	136	208	107	243	231	414	360	359	420
IM675_09695	azoR2	FMN-dependent NADH-azoreductase AzoR2	1.13	0.005	188	124	73	56	96	65	124	108	140	176	197	191
IM675_05375	flgL	flagellar hook-associated protein FlgL	-0.94	0.0051	4206	4941	8750	8627	11928	5697	5247	5002	4574	3823	4698	4097
IM675_02045	NA	LysR family transcriptional regulator	0.62	0.0052	578	475	346	339	327	371	533	504	388	594	561	579
IM675_27585	tatC	twin-arginine translocase subunit TatC	-0.58	0.0052	633	680	983	1123	941	886	768	704	568	628	590	682
IM675_01150	NA	CynX/NimT family MFS transporter	2.5	0.0052	40	43	7	6	8	7	11	22	97	40	35	44
IM675_05395	NA	CDP-glycerol glycerophosphotransferase family protein	-0.71	0.0054	2493	2954	4445	4766	5221	3347	3102	3027	2733	2345	2674	2459
IM675_27045	parC	DNA topoisomerase IV subunit A	-0.45	0.0054	1500	1655	2163	2285	2219	1986	1679	1821	1464	1525	1488	1489
IM675_05835	napE	periplasmic nitrate reductase, NapE protein	-2.43	0.0056	99	399	1344	1840	1671	520	371	454	374	98	106	94
IM675_05365	flgJ	flagellar assembly peptidoglycan hydrolase FlgJ	-0.87	0.0058	1049	1222	2082	2069	2580	1598	1348	1397	921	957	1226	964
IM675_02665	NA	SMI1/KNR4 family protein	1.23	0.0059	60	40	22	21	22	23	34	50	36	67	59	55
IM675_18125	NA	HlyD family type I secretion periplasmic adaptor subunit	2.79	0.0059	19	34	3	1	5	4	15	15	72	18	21	17
IM675_05335	flgD	flagellar hook assembly protein FlgD	-1.09	0.0059	819	1009	1947	2055	2466	1320	1138	945	942	529	978	949
IM675_30085	atpE	F0F1 ATP synthase subunit C	-1.74	0.0061	7069	14178	35536	29630	60659	16318	14007	14610	13916	6038	8346	6823
IM675_01550	NA	hypothetical protein	1.62	0.0061	131	83	35	21	51	33	69	48	133	126	135	131
IM675_26290	NA	DUF1835 domain-containing protein	1.32	0.0062	632	589	244	269	208	254	402	340	1025	628	581	687
IM675_08830	NA	tRNA-(ms[2]io[6]A)-hydroxylase	0.75	0.0062	449	328	233	204	262	233	340	325	320	451	434	462
IM675_26435	NA	methyl-accepting chemotaxis protein	1.9	0.0062	363	397	101	101	76	125	211	144	838	347	394	350
IM675_30020	NA	class I SAM-dependent methyltransferase	-1.07	0.0063	2084	2116	4397	4059	6670	2462	2171	2110	2068	2058	2124	2070
IM675_01030	pobA	4-hydroxybenzoate 3-monooxygenase	1.49	0.0066	269	134	72	70	69	76	127	89	187	250	286	272
IM675_14020	NA	Dyp-type peroxidase	0.99	0.0066	930	672	404	343	442	427	549	540	928	909	956	925
IM675_18220	NA	helix-turn-helix domain-containing protein	0.67	0.0066	314	240	177	184	181	166	245	247	227	323	305	312
IM675_05350	flgG	flagellar basal-body rod protein FlgG	-0.65	0.0067	1396	1592	2344	2438	2597	1997	1640	1640	1496	1145	1668	1375
IM675_26300	NA	glycosyltransferase family 39 protein	3.26	0.0067	83	430	27	28	29	23	314	51	924	69	87	92
IM675_30080	NA	F0F1 ATP synthase subunit B	-1.65	0.0067	11161	16959	44069	82296	18237	31676	18726	16149	16002	11104	10972	11406
IM675_11385	NA	NAD(P)-dependent alcohol dehydrogenase	2.12	0.0071	361	102	54	46	64	50	83	83	140	367	355	359
IM675_00120	NA	OsmC family protein	-0.72	0.0072	90	89	144	121	141	170	78	79	111	85	88	98
IM675_07070	NA	YcgN family cysteine cluster protein	0.73	0.0072	1268	931	663	643	677	668	979	894	921	1076	1301	1429
IM675_27735	hutU	urocanate hydratase	-0.74	0.0072	493	502	832	1017	609	870	490	591	424	454	491	532
IM675_30610	NA	TetR family transcriptional regulator	1.36	0.0072	107	60	33	27	32	39	63	47	68	95	118	108
IM675_25430	NA	glutamyl-tRNA reductase	0.52	0.0072	1059	928	698	729	719	645	1044	869	870	1022	990	1165
IM675_11745	NA	SfnB family sulfur acquisition oxidoreductase	1.53	0.0072	33	27	10	8	5	15	27	19	36	34	35	29
IM675_08775	NA	molybdopterin-dependent oxidoreductase	0.91	0.0072	195	160	93	82	93	105	138	128	216	174	220	189
IM675_09555	NA	PAS domain-containing methyl-accepting chemotaxis protein	-1.32	0.0072	605	1065	2089	1601	3181	1484	1101	1111	982	617	637	560
IM675_27810	NA	class I SAM-dependent methyltransferase	1.78	0.0072	72	30	15	11	19	16	37	27	25	74	65	76
IM675_14720	NA	PilL N-terminal domain-containing protein	1.69	0.0073	32	29	9	3	14	11	21	22	43	25	39	32
IM675_11030	NA	SDR family oxidoreductase	1.84	0.0074	32	28	8	8	7	9	23	12	50	34	32	29
IM675_20535	NA	efflux transporter outer membrane subunit	0.77	0.0074	433	371	236	236	249	223	381	266	467	457	412	430
IM675_03235	NA	putative porin	2.81	0.0077	353	58	30	28	41	20	44	38	93	327	407	324
IM675_08085	NA	GFA family protein	-0.8	0.0077	175	175	302	295	374	238	177	129	219	186	174	166
IM675_10495	NA	GMC family oxidoreductase N-terminal domain-containing protein	1.46	0.0077	99	53	27	20	27	36	44	48	68	96	94	105
IM675_12925	NA	GNAT family N-acetyltransferase	-0.71	0.0077	104	96	166	146	156	197	96	121	72	96	104	111
IM675_12955	NA	transporter substrate-binding domain-containing protein	0.87	0.0077	10926	7904	5149	4320	6472	4654	8936	8419	6358	11054	10658	11067
IM675_18070	NA	ABC transporter permease subunit	2.59	0.0077	33	29	5	8	2	5	12	12	65	37	40	23
IM675_08670	pabB	aminodeoxychorismate synthase component I	-0.43	0.0078	835	865	1147	1268	1043	1129	948	888	759	817	839	850
IM675_00510	NA	ABC transporter permease	0.97	0.0078	51	41	24	27	22	24	42	46	36	52	52	48
IM675_23940	NA	ABC transporter substrate-binding protein	-1.09	0.0078	1429	2286	3946	3067	5359	3412	2179	2214	2463	1254	1413	1620
IM675_25745	gluQRS	tRNA glutamyl-Q(34) synthetase GluQRS	1.45	0.0079	889	400	236	250	188	270	367	344	489	878	856	934
IM675_29640	prfH	peptide chain release factor H	2.77	0.0079	1046	144	88	86	76	101	126	144	162	994	1031	1115
IM675_04370	acs	acetate--CoA ligase	-0.6	0.0081	4647	4726	7094	6093	7863	7327	5258	5278	3643	4831	4460	4650
IM675_01855	pilG	twitching motility response regulator PilG	-1.34	0.0081	3790	7454	14190	17553	15850	9166	8079	6824	7458	4006	3585	3779
IM675_09130	metH	methionine synthase	-0.32	0.0082	1476	1514	1870	2034	1796	1780	1464	1611	1467	1463	1482	1483
IM675_30780	NA	WYL domain-containing protein	-1.86	0.0083	2682	7036	17604	8126	25332	19356	6963	6483	7663	2104	2923	3019
IM675_04440	astE	succinylglutamate desuccinylase	-0.39	0.0084	871	877	1149	1128	1080	1240	913	957	762	858	893	862
IM675_12895	NA	two-component system response regulator	-1.13	0.0086	709	1090	1971	1777	2861	1274	1042	1055	1172	730	726	670
IM675_08645	NA	universal stress protein	-0.48	0.0087	1625	1919	2474	2273	2754	2393	1877	2008	1873	1544	1673	1657
IM675_27530	NA	TetR/AcrR family transcriptional regulator	-0.96	0.0087	98	136	226	201	279	197	107	177	122	98	97	99
IM675_09465	NA	hypothetical protein	0.89	0.0089	430	291	197	197	203	191	352	290	230	478	404	409
IM675_26860	NA	GGDEF domain-containing protein	-0.98	0.0089	364	625	973	1006	992	921	601	609	665	368	353	371
IM675_06610	mexN	multidrug efflux RND transporter permease subunit MexN	2.49	0.0089	7005	1196	731	764	784	646	1337	1245	1007	6644	6889	7482
IM675_05325	flgB	flagellar basal body rod protein FlgB	-1.11	0.0089	1666	2082	4039	4299	5497	2322	2483	1967	1794	1267	1858	1872
IM675_22420	NA	amino acid ABC transporter permease	0.72	0.009	443	342	241	225	296	201	341	332	352	452	439	438
IM675_15150	NA	universal stress protein	1.26	0.009	74	42	25	21	27	27	45	42	40	71	80	73
IM675_02615	NA	NAD(P)/FAD-dependent oxidoreductase	0.84	0.0091	645	435	302	305	259	343	409	442	453	671	645	619
IM675_13350	nuoG	NADH-quinone oxidoreductase subunit NuoG	-0.47	0.0091	1168	1356	1741	1664	1615	1944	1387	1376	1305	1229	1172	1102
IM675_07065	NA	metal/formaldehyde-sensitive transcriptional repressor	1.14	0.0092	284	163	102	80	117	109	149	152	187	289	279	283
IM675_03175	NA	type II secretion system protein M	2.81	0.0093	26	11	3	0	5	3	10	7	14	29	29	21
IM675_17245	minE	cell division topological specificity factor MinE	-1.23	0.0093	956	1118	2438	3405	2683	1227	1396	1207	752	1050	827	992
IM675_04415	aruF	arginine/ornithine succinyltransferase subunit alpha	-0.45	0.0093	669	697	934	1037	841	923	683	761	647	620	656	733
IM675_04435	NA	topoisomerase II	-0.54	0.0093	355	422	560	615	533	532	425	385	457	380	368	316
IM675_11575	NA	hypothetical protein	-2.08	0.0093	247	959	2540	2425	3342	1852	790	981	1108	242	269	230
IM675_13295	NA	GNAT family N-acetyltransferase	-0.75	0.0093	519	640	975	1088	1014	823	760	653	507	574	535	448
IM675_14350	NA	PilZ domain-containing protein	-0.73	0.0093	583	815	1161	1144	1288	1052	855	866	723	574	613	563
IM675_15120	msrB	peptide-methionine (R)-S-oxide reductase MsrB	-0.6	0.0093	390	425	621	605	730	529	443	474	360	365	432	374
IM675_17870	NA	fucose-binding lectin II	-0.88	0.0093	2787	2851	5184	4177	7628	3747	3135	2923	2496	2886	2835	2639
IM675_21210	NA	MaoC family dehydratase	-0.93	0.0093	482	758	1181	1185	1347	1012	689	884	701	508	457	481
IM675_26510	urtB	urea ABC transporter permease subunit UrtB	1.99	0.0093	104	62	21	15	27	20	26	32	126	105	92	113
IM675_27115	NA	acetate--CoA ligase family protein	1.3	0.0093	68	69	26	31	12	36	67	44	97	62	78	63
IM675_21885	NA	hypothetical protein	-2.48	0.0093	339	1034	3839	1685	8747	1086	952	971	1179	306	352	360
IM675_18760	NA	mannose-1-phosphate guanylyltransferase/mannose-6-phosphate isomerase	-0.92	0.0097	117	148	248	177	269	298	186	122	137	130	106	114
IM675_20745	NA	ABC transporter permease subunit	0.81	0.0097	219	176	115	115	144	87	198	174	155	195	242	221
IM675_29545	NA	ABC transporter permease	-1.05	0.0097	530	909	1486	1438	1791	1230	935	947	845	479	520	592
IM675_14160	NA	hypothetical protein	-1.42	0.0098	229	448	902	947	1232	526	518	463	363	241	242	202
IM675_17290	NA	ABC transporter ATP-binding protein	-0.55	0.0098	94	87	134	129	142	131	84	88	90	90	93	100
IM675_25285	NA	hypothetical protein	1.16	0.0098	301	183	109	127	120	81	149	173	227	347	297	259
IM675_19220	NA	alanine:cation symporter family protein	0.4	0.01	2550	2569	1939	1937	1967	1914	2810	2686	2211	2413	2448	2790
IM675_28810	NA	YnbE family lipoprotein	-0.93	0.01	108	117	218	219	262	172	163	112	76	121	91	113
IM675_07635	NA	CcoQ/FixQ family Cbb3-type cytochrome c oxidase assembly chaperone	-1.37	0.01	304	532	1078	1397	1182	656	730	408	457	340	335	237
IM675_24955	NA	TraR/DksA family transcriptional regulator	-2.34	0.01	280	566	2147	4955	911	576	671	630	396	328	342	170
IM675_27730	NA	cytosine permease	-0.94	0.01	164	196	346	491	291	255	165	225	198	142	163	189
IM675_15270	NA	arylesterase	0.39	0.01	791	734	586	597	618	542	688	799	716	779	821	772
IM675_21705	NA	sugar transporter	1.02	0.01	590	347	232	280	201	215	346	347	349	581	562	627
IM675_26180	NA	DNA-binding protein	-0.6	0.01	170	191	269	301	251	256	192	168	212	197	149	165
IM675_00060	NA	DUF799 domain-containing protein	1.56	0.01	163	78	42	27	59	39	73	61	101	139	173	178
IM675_12455	NA	hypothetical protein	1.75	0.01	277	94	55	56	49	61	78	108	97	268	259	303
IM675_02925	NA	GPW/gp25 family protein	-0.84	0.01	60	51	104	113	118	81	54	67	32	61	65	54
IM675_21715	NA	LOG family protein	-0.57	0.01	1531	1847	2514	2570	2761	2211	1982	1964	1597	1653	1441	1500
IM675_23860	mreC	rod shape-determining protein MreC	1.67	0.01	6915	2982	1551	1460	1603	1588	5016	2288	1643	6598	7603	6545
IM675_24830	pilW	type 4a pilus minor pilin PilW	-0.55	0.01	589	685	926	789	1088	899	657	639	759	588	613	567
IM675_24835	pilX	type 4a pilus minor pilin PilX	-0.65	0.01	283	316	468	454	486	463	323	298	327	209	306	335
IM675_29400	NA	GlsB/YeaQ/YmgE family stress response membrane protein	-1.87	0.01	403	1119	2772	2798	4229	1289	1137	1263	957	361	381	466
IM675_18600	NA	iron-containing redox enzyme family protein	-2.35	0.01	341	1116	3722	3479	6783	904	1483	856	1010	390	302	332
IM675_18665	NA	MFS transporter	1.78	0.011	341	113	67	68	74	58	115	87	137	345	333	345
IM675_01520	NA	FkbM family methyltransferase	-0.46	0.011	197	195	271	250	296	265	196	191	198	202	211	177
IM675_03130	vreI	RNA polymerase sigma factor VreI	2.11	0.011	132	41	20	13	19	29	50	23	50	142	127	126
IM675_06440	NA	carbamoyl-phosphate synthase large subunit	1.59	0.011	704	261	161	139	203	140	256	272	255	701	681	730
IM675_06535	NA	nuclear transport factor 2 family protein	3.11	0.011	33	42	4	6	0	6	7	15	104	36	27	37
IM675_14370	NA	HAD family phosphatase	1.6	0.011	130	60	32	42	27	26	42	53	86	133	120	137
IM675_14885	NA	integrase	1.46	0.011	19538	7888	4972	4568	5908	4440	8678	8046	6940	18819	19276	20519
IM675_18025	NA	DUF2784 domain-containing protein	0.91	0.011	1891	1176	816	715	846	887	1252	1270	1007	1814	1878	1980
IM675_28005	NA	DUF502 domain-containing protein	0.87	0.011	728	567	356	328	428	313	753	554	392	701	721	762
IM675_03880	NA	aldo/keto reductase	-0.73	0.011	114	146	214	165	252	224	142	155	140	118	116	108
IM675_00415	NA	2-hydroxychromene-2-carboxylate isomerase	1.56	0.011	131	60	33	48	19	32	59	63	58	140	139	114
IM675_00525	ppk2	polyphosphate kinase 2	-1.09	0.011	461	770	1309	1501	1381	1044	890	794	626	561	455	367
IM675_05155	NA	CopD family protein	1.2	0.011	513	312	180	193	163	186	291	225	421	681	434	425
IM675_18045	NA	VOC family protein	1.14	0.011	749	391	259	262	227	287	362	377	435	762	713	771
IM675_29245	NA	NAD(P)-binding domain-containing protein	1.48	0.011	176	81	47	42	49	48	52	93	97	186	168	175
IM675_15710	cobN	cobaltochelatase subunit CobN	0.88	0.011	977	664	447	429	389	523	591	590	813	903	998	1031
IM675_28750	NA	NorM family multidrug efflux MATE transporter	1.01	0.011	109	114	54	46	51	63	77	90	176	99	115	111
IM675_03180	gspD	type II secretion system secretin GspD	2.03	0.011	377	109	60	60	73	47	77	83	169	381	380	370
IM675_09105	NA	DUF2970 domain-containing protein	-1.14	0.011	326	515	926	733	1363	684	548	581	417	299	342	338
IM675_11915	NA	hypothetical protein	-0.76	0.012	332	413	631	701	740	454	434	447	356	349	323	324
IM675_17800	hsbA	anti-anti sigma factor HsbA	-0.65	0.012	1763	1741	2747	2743	3428	2070	1837	1923	1464	1835	1717	1736
IM675_07980	NA	glutathione S-transferase N-terminal domain-containing protein	-0.31	0.012	801	797	992	1042	1002	931	817	811	762	780	843	781
IM675_24775	clpB	ATP-dependent chaperone ClpB	-0.64	0.012	2570	3180	4484	4461	4303	4687	3608	3490	2442	2690	2609	2409
IM675_26565	NA	DksA/TraR family C4-type zinc finger protein	-1.06	0.012	416	550	1008	1075	1412	538	581	494	575	413	418	418
IM675_10260	NA	EAL domain-containing protein	-0.75	0.012	1253	1780	2540	2517	2976	2127	1687	1793	1859	1269	1202	1288
IM675_18595	NA	iron-containing redox enzyme family protein	-2.27	0.012	105	341	1069	757	2113	336	440	288	295	107	103	104
IM675_00580	pcaQ	pca operon transcription factor PcaQ	0.79	0.012	106	92	58	69	42	63	100	111	65	100	112	107
IM675_05355	flgH	flagellar basal body L-ring protein FlgH	-0.63	0.012	989	1073	1593	1593	1865	1319	1109	1039	1072	811	1207	949
IM675_17515	NA	DUF3304 domain-containing protein	-1.37	0.012	16	30	57	48	86	37	27	29	32	15	17	16
IM675_23790	NA	HPr family phosphocarrier protein	-0.68	0.012	941	1255	1761	1884	1727	1672	1376	1353	1036	1024	880	919
IM675_28300	argE	acetylornithine deacetylase	-0.33	0.012	570	537	698	719	691	684	518	558	536	559	600	552
IM675_17305	NA	carboxy terminal-processing peptidase	-0.69	0.012	4213	5327	7674	8572	8435	6015	6021	5300	4660	4507	3962	4170
IM675_21295	mucE	mucoid induction factor MucE	0.81	0.012	90	84	51	45	66	41	72	86	93	94	78	99
IM675_00360	NA	cytochrome c oxidase assembly protein	-1.38	0.012	384	309	904	505	1605	602	276	336	316	270	375	508
IM675_26145	NA	hypothetical protein	0.88	0.012	106	82	51	41	52	59	83	65	97	109	107	101
IM675_05035	NA	enoyl-CoA hydratase/isomerase family protein	2.16	0.012	26	18	5	1	5	7	13	8	32	31	22	24
IM675_28025	NA	ABC transporter permease	-0.72	0.012	233	250	395	357	482	347	211	268	270	191	218	289
IM675_08975	gloB	hydroxyacylglutathione hydrolase	-0.67	0.012	240	315	435	467	454	384	269	309	367	216	249	255
IM675_19740	rimM	ribosome maturation factor RimM	0.58	0.012	12018	9718	7261	8293	6018	7471	10283	9213	9659	11622	11551	12881
IM675_29220	NA	choline ABC transporter substrate-binding protein	2.14	0.012	236	141	43	38	44	46	56	72	295	144	430	133
IM675_07205	ilvA	threonine ammonia-lyase, biosynthetic	1.79	0.013	657	197	124	108	118	144	189	205	198	696	639	636
IM675_15545	NA	TonB-dependent receptor	0.95	0.013	760	491	324	280	295	397	400	480	593	754	789	739
IM675_23370	crcB	fluoride efflux transporter CrcB	-0.66	0.013	668	849	1200	1003	1422	1175	833	955	759	677	704	624
IM675_08605	NA	hypothetical protein	-0.94	0.013	183	218	386	343	520	296	281	228	144	175	195	178
IM675_24590	NA	TetR/AcrR family transcriptional regulator	-1.9	0.013	1595	2983	8522	4059	18294	3213	3015	2827	3107	1443	1618	1723
IM675_03780	azoR1	FMN-dependent NADH-azoreductase AzoR1	1.13	0.013	103	69	39	27	34	56	68	60	79	102	100	106
IM675_02235	NA	glycine cleavage system protein R	-0.73	0.013	395	475	723	647	946	574	481	529	414	401	415	369
IM675_24895	NA	glutamate 5-kinase	2.19	0.013	11057	2250	1462	1308	1364	1713	2273	2262	2215	10327	13285	9558
IM675_13770	NA	hypothetical protein	-0.78	0.013	170	244	350	347	362	339	265	187	280	181	164	165
IM675_14550	NA	DNA topoisomerase III	1.34	0.013	233	112	68	58	64	82	100	96	140	239	249	211
IM675_25005	NA	hypothetical protein	2.66	0.013	1106	143	99	89	132	77	163	125	140	1080	1024	1216
IM675_07760	NA	START domain-containing protein	-0.56	0.013	1714	2022	2746	2878	3157	2202	2141	1996	1927	1795	1664	1682
IM675_18805	NA	PTS fructose-like transporter subunit IIB	2.23	0.013	297	77	40	38	42	40	42	51	137	287	265	339
IM675_12990	NA	MFS transporter	1.43	0.013	237	106	64	51	74	67	77	130	111	236	231	243
IM675_23085	NA	universal stress protein	-1.1	0.013	526	909	1534	1674	1830	1099	997	902	827	538	613	426
IM675_08520	NA	ribonuclease E inhibitor RraB	-1.15	0.013	1631	1509	3489	3402	5258	1806	1243	1260	2024	1373	1733	1787
IM675_12570	NA	LysR family transcriptional regulator	0.78	0.013	133	103	70	65	78	67	90	96	122	131	140	129
IM675_18230	NA	cupin domain-containing protein	1.21	0.013	38	30	15	11	14	19	26	41	22	33	43	37
IM675_05235	NA	Na+/H+ antiporter subunit G	-1.03	0.013	58	95	154	156	178	128	87	117	79	59	56	57
IM675_24780	pgeF	peptidoglycan editing factor PgeF	0.83	0.013	450	367	230	255	168	269	370	391	342	364	408	577
IM675_07910	fabB	beta-ketoacyl-ACP synthase I	-0.61	0.014	3197	4275	5694	5923	6025	5134	4589	4312	3923	3229	3196	3165
IM675_12580	antA	anthranilate 1,2-dioxygenase large subunit	1.14	0.014	272	150	96	76	102	112	182	156	111	284	255	279
IM675_15770	NA	DUF4823 domain-containing protein	0.58	0.014	1117	920	682	637	809	599	838	895	1028	1083	1122	1145
IM675_12725	NA	bifunctional alpha/beta hydrolase/class I SAM-dependent methyltransferase	0.49	0.014	672	583	451	442	493	419	630	536	583	637	642	738
IM675_13945	NA	DUF883 domain-containing protein	-0.99	0.014	432	695	1119	1168	1270	921	833	682	568	443	500	354
IM675_01630	NA	twin-arginine translocation pathway signal protein	-0.64	0.014	211	231	345	266	440	328	215	255	223	204	216	212
IM675_01850	gshB	glutathione synthase	-0.68	0.014	456	632	870	909	845	857	642	701	554	488	446	435
IM675_06705	NA	RNA polymerase sigma factor FliA	-0.47	0.014	3418	3213	4586	4418	5351	3991	3514	3317	2808	3493	3437	3325
IM675_14335	tal	transaldolase	-0.56	0.014	777	1000	1305	1351	1180	1384	1032	1036	931	794	791	747
IM675_16345	NA	NAD-glutamate dehydrogenase	-0.48	0.014	4604	5697	7166	7130	7553	6815	5705	5899	5487	4502	4410	4900
IM675_20660	NA	PhoH family protein	-1.18	0.014	1036	2094	3537	3149	4263	3199	2053	1925	2305	1130	1007	973
IM675_20740	tauD	taurine dioxygenase	0.6	0.014	411	387	264	201	335	257	425	378	356	397	422	414
IM675_31400	NA	hypothetical protein	1.58	0.014	189	75	45	38	44	52	71	57	97	185	192	191
IM675_25110	NA	carbon starvation protein A	-1.11	0.014	4049	4601	9356	5592	14360	8114	5228	5306	3269	3477	3623	5048
IM675_05480	NA	multidrug effflux MFS transporter	1.96	0.014	125	140	33	30	30	40	38	66	316	109	131	134
IM675_18790	NA	EamA family transporter	-2.43	0.014	10	38	130	142	207	41	62	37	14	12	10	9
IM675_00930	NA	CoA-transferase subunit beta	1.53	0.014	79	42	21	13	19	31	37	31	58	80	75	82
IM675_22610	NA	catalase	-2.14	0.014	5967	6776	28096	10340	68360	5586	6566	6312	7451	6298	6019	5585
IM675_15680	NA	purine permease	0.61	0.014	937	755	559	522	604	550	850	829	586	901	930	979
IM675_24845	pilY2	type 4a fimbrial biogenesis protein PilY2	-0.52	0.014	292	340	453	428	457	474	348	350	324	254	337	285
IM675_16400	NA	RND family transporter	-1.13	0.014	5708	5158	11893	8837	20111	6731	4689	5947	4836	5477	6246	5401
IM675_07020	puuE	allantoinase PuuE	0.37	0.014	1227	1084	898	871	889	934	1137	1015	1100	1249	1234	1197
IM675_29010	NA	HDOD domain-containing protein	-0.54	0.015	1953	2301	3082	2904	2863	3480	2440	2546	1917	2003	1991	1863
IM675_02055	NA	phosphate transporter	1.37	0.015	803	338	222	204	271	192	356	328	331	787	776	845
IM675_26460	NA	EI24 domain-containing protein	1.26	0.015	249	260	105	114	90	111	168	141	471	242	229	277
IM675_13140	NA	LysR family transcriptional regulator	1.27	0.015	932	418	281	284	311	247	440	437	378	930	906	959
IM675_13870	NA	alpha/beta hydrolase	1.68	0.015	3758	1168	769	740	860	707	1130	1170	1205	3678	3826	3772
IM675_09550	NA	hypothetical protein	1.75	0.015	42	17	9	8	12	8	17	20	14	37	49	40
IM675_26065	NA	Lrp/AsnC family transcriptional regulator	1.04	0.015	399	326	175	160	168	198	192	275	511	421	386	391
IM675_05290	NA	ATP-binding cassette domain-containing protein	-0.41	0.015	437	477	609	604	601	622	451	542	439	416	463	434
IM675_03500	NA	L,D-transpeptidase	-0.47	0.015	509	510	710	647	723	759	606	510	414	524	511	492
IM675_30335	NA	dodecin family protein	-1.18	0.015	1540	2934	5049	4522	6932	3694	2930	2955	2916	1432	1586	1601
IM675_27515	phaC	class II poly(R)-hydroxyalkanoic acid synthase	-0.74	0.015	918	1265	1816	1707	2011	1732	1351	1458	985	895	968	891
IM675_19205	tilS	tRNA lysidine(34) synthetase TilS	1.27	0.015	511	690	248	191	281	270	474	388	1208	503	528	502
IM675_29540	NA	ABC transporter ATP-binding protein	-2.66	0.015	1888	1243	9893	25166	3208	1304	1196	1356	1176	905	996	3762
IM675_11405	NA	arsenate reductase ArsC	1.77	0.015	210	76	42	44	30	52	63	122	43	205	204	222
IM675_20755	tauA	taurine ABC transporter substrate-binding protein	0.6	0.015	2542	2827	1770	1629	2053	1629	3415	2862	2204	2351	2663	2611
IM675_18215	NA	DUF1302 domain-containing protein	0.63	0.015	233	186	136	122	151	136	202	161	194	242	237	221
IM675_18915	ybaK	Cys-tRNA(Pro) deacylase	0.89	0.015	212	184	108	120	107	99	272	160	119	235	199	202
IM675_05580	NA	DUF4234 domain-containing protein	0.39	0.016	500	471	376	402	378	347	523	459	432	506	489	506
IM675_08410	NA	type III secretion protein PcrV	0.6	0.016	177	143	107	100	108	113	155	138	137	166	177	189
IM675_13305	NA	secretin	-0.43	0.016	1020	1177	1478	1490	1339	1606	1248	1185	1097	1010	1078	973
IM675_03205	NA	filamentous hemagglutinin family protein	0.55	0.016	1930	1566	1193	1216	1259	1103	1440	1413	1845	1910	2010	1871
IM675_07430	NA	helix-turn-helix transcriptional regulator	0.67	0.016	132	141	87	94	76	90	164	155	104	149	127	121
IM675_07440	aceK	bifunctional isocitrate dehydrogenase kinase/phosphatase	-0.7	0.016	980	1285	1835	1759	2179	1568	1427	1346	1082	1048	1024	869
IM675_09900	bdhA	3-hydroxybutyrate dehydrogenase	2.56	0.016	231	35	23	25	20	22	36	21	47	199	230	263
IM675_10600	NA	hypothetical protein	-1.04	0.016	141	168	319	235	516	206	159	184	162	140	151	132
IM675_13855	rpmI	50S ribosomal protein L35	-0.93	0.016	11806	15514	26039	35928	26071	16117	17817	14961	13765	12493	10443	12480
IM675_14295	NA	hypothetical protein	-1.32	0.016	22	27	63	80	69	40	42	31	7	25	20	21
IM675_16210	NA	phage holin family protein	-0.66	0.016	216	254	375	350	383	391	266	315	180	200	229	221
IM675_18260	NA	LrgB family protein	0.86	0.016	79	79	42	45	39	43	75	52	108	69	82	86
IM675_20860	NA	bifunctional lytic transglycosylase/amino acid ABC transporter substrate-binding protein	0.89	0.016	202	158	96	96	80	113	145	112	216	208	191	206
IM675_30740	NA	ATP-binding protein	-3.3	0.016	773	6618	36328	91962	12803	4219	6174	5761	7918	788	709	822
IM675_04755	NA	OprD family porin	-0.69	0.016	6553	8392	12093	10110	15858	10311	8491	8444	8242	6380	6357	6921
IM675_06270	NA	NAD(P)/FAD-dependent oxidoreductase	1.76	0.016	22	23	6	6	7	6	16	10	43	18	27	21
IM675_12865	NA	sensor domain-containing phosphodiesterase	-0.93	0.016	1572	2154	3556	3883	4555	2230	2318	1927	2215	1866	1497	1354
IM675_11695	NA	AraC family transcriptional regulator	-0.69	0.016	216	243	373	422	398	301	282	275	173	229	210	209
IM675_19605	NA	MFS transporter	1.03	0.016	914	506	348	308	306	429	491	510	518	848	961	933
IM675_10550	NA	DUF4142 domain-containing protein	-0.85	0.016	80	102	163	136	166	188	137	96	72	86	73	81
IM675_13005	NA	polyamine ABC transporter substrate-binding protein	-0.41	0.016	3575	4085	5086	5317	5376	4565	4293	4070	3891	3698	3298	3728
IM675_13135	NA	LLM class flavin-dependent oxidoreductase	1.43	0.016	625	250	164	129	201	160	267	227	255	649	608	619
IM675_17740	NA	class I SAM-dependent methyltransferase	-0.48	0.016	240	244	334	324	288	390	243	239	252	224	259	238
IM675_22415	NA	amino acid ABC transporter ATP-binding protein	1.08	0.016	230	132	87	83	110	69	159	132	104	214	225	249
IM675_28305	NA	inorganic phosphate transporter	-1.03	0.016	232	276	518	595	699	260	316	246	266	214	245	238
IM675_18095	NA	ABC transporter permease	0.45	0.016	174	178	129	132	129	127	185	181	169	182	166	173
IM675_27520	phaZ	poly(3-hydroxyalkanoate) depolymerase	-0.75	0.016	407	601	843	788	829	913	577	679	547	388	438	395
IM675_30175	NA	hypothetical protein	-0.79	0.016	799	1108	1650	1476	2121	1354	1049	1283	992	765	852	780
IM675_07080	NA	FecR family protein	1.31	0.016	556	238	161	169	149	164	232	223	259	525	591	551
IM675_23960	NA	ABC transporter substrate-binding protein	-0.77	0.016	3743	4675	7161	6041	9862	5578	4312	4495	5218	3809	3471	3951
IM675_19855	NA	aromatic amino acid transporter	0.59	0.017	1175	1513	892	826	1041	810	1623	1504	1413	1206	1109	1210
IM675_08275	NA	alpha/beta hydrolase	1.41	0.017	456	196	123	134	142	94	172	160	255	506	420	441
IM675_00045	exoT	T3SS effector bifunctional cytotoxin exoenzyme T	1.59	0.017	436	448	146	145	137	155	230	171	942	473	425	409
IM675_00170	NA	PA0069 family radical SAM protein	1.02	0.017	1017	543	385	383	352	420	535	540	554	1049	969	1032
IM675_02725	NA	GatB/YqeY domain-containing protein	1.78	0.017	8097	2292	1513	1465	1759	1315	2850	2183	1845	7992	7512	8787
IM675_07060	aitP	CDF family iron/cobalt efflux transporter AitP	0.57	0.017	923	728	558	525	525	625	768	783	633	856	980	932
IM675_09165	NA	GlxA family transcriptional regulator	0.91	0.017	737	527	337	328	381	303	454	381	744	739	733	739
IM675_14750	NA	TIGR03747 family integrating conjugative element membrane protein	1.26	0.017	91	55	30	21	29	40	39	53	72	79	103	89
IM675_21430	trxA	thioredoxin	-0.58	0.017	465	544	754	882	650	731	586	605	442	463	453	477
IM675_22505	NA	PhzA/PhzB family protein	-0.71	0.017	496	376	721	685	804	672	423	427	277	559	497	432
IM675_26140	NA	class I SAM-dependent methyltransferase	0.7	0.017	345	256	185	215	163	178	257	240	270	311	335	389
IM675_29490	NA	DUF3142 domain-containing protein	0.89	0.017	331	217	148	129	129	186	218	190	245	332	333	328
IM675_02025	NA	NCS1 family nucleobase:cation symporter-1	0.59	0.017	304	254	188	228	181	156	258	254	252	294	324	294
IM675_13230	NA	arginyltransferase	-0.9	0.017	704	1101	1679	1586	2111	1341	1288	1005	1010	740	705	665
IM675_15210	NA	DUF1127 domain-containing protein	0.95	0.018	114	73	50	52	56	42	66	83	72	126	116	100
IM675_18360	NA	hypothetical protein	-1.9	0.018	375	1190	2920	2790	4779	1192	1030	1378	1161	378	397	348
IM675_17330	NA	transporter substrate-binding domain-containing protein	-0.98	0.018	437	768	1187	1173	1314	1074	800	889	615	437	438	435
IM675_28835	NA	MFS transporter	1.21	0.018	533	249	170	176	166	168	262	281	205	462	552	586
IM675_12635	NA	heavy metal response regulator transcription factor	-0.77	0.018	208	295	426	457	357	465	337	303	245	192	228	203
IM675_05060	NA	zinc ribbon domain-containing protein	-1.3	0.018	27	18	59	55	42	79	20	31	4	19	31	30
IM675_02085	NA	cold-shock protein	-1.61	0.018	22496	38099	92342	160993	87448	28585	41757	35680	36861	24764	16083	26639
IM675_05090	rmuC	DNA recombination protein RmuC	0.77	0.018	3736	2532	1842	1781	2172	1572	2694	2708	2193	3705	3536	3969
IM675_19975	NA	cysteine hydrolase	1.15	0.018	88	67	34	41	14	48	65	65	72	103	82	79
IM675_11410	arsH	arsenical resistance protein ArsH	0.91	0.018	223	166	103	114	95	101	137	123	237	225	211	231
IM675_09490	NA	FAD-dependent oxidoreductase	2.24	0.018	169	35	22	23	19	24	28	25	50	176	148	184
IM675_06605	mexM	multidrug efflux RND transporter periplasmic adaptor subunit MexM	2.52	0.018	2794	366	276	336	298	194	400	445	252	2575	2792	3014
IM675_15515	NA	precorrin-8X methylmutase	1.8	0.018	27	16	6	7	3	7	10	12	25	27	29	24
IM675_01305	NA	ABC transporter permease subunit	-0.69	0.018	1097	1475	2073	2103	2409	1706	1637	1539	1248	1167	1082	1043
IM675_26900	rnr	ribonuclease R	-0.32	0.018	2938	2974	3685	3561	3929	3564	3060	3210	2654	2801	3064	2949
IM675_09260	gspD	type II secretion system secretin GspD	2.11	0.019	186	390	66	55	81	63	129	129	913	176	200	183
IM675_05345	NA	flagellar basal body rod protein FlgF	-1.03	0.019	704	1029	1769	1844	2361	1101	1052	1043	992	497	793	822
IM675_07885	NA	transporter substrate-binding domain-containing protein	-0.6	0.019	727	864	1204	1038	1381	1193	994	887	712	815	682	684
IM675_17850	dsdA	D-serine ammonia-lyase	2.09	0.019	1450	287	205	210	185	220	269	300	291	1574	1357	1420
IM675_05085	NA	RES family NAD+ phosphorylase	0.52	0.019	4228	3264	2609	2420	2715	2690	3444	3330	3017	4101	4206	4377
IM675_07650	NA	alpha/beta hydrolase	0.79	0.019	184	127	91	79	96	97	130	111	140	179	185	189
IM675_00365	NA	cytochrome c oxidase subunit 3	-1.21	0.019	809	511	1529	1059	2428	1100	459	679	396	697	919	810
IM675_09355	dapA	4-hydroxy-tetrahydrodipicolinate synthase	1.11	0.019	534	275	189	167	232	167	247	265	313	540	533	529
IM675_00440	NA	LysR family transcriptional regulator	1.3	0.019	1006	430	292	304	347	224	407	437	446	941	1004	1074
IM675_00850	mdcE	biotin-independent malonate decarboxylase subunit gamma	1.53	0.019	126	52	31	28	20	44	46	63	47	107	128	143
IM675_02585	NA	hypothetical protein	-0.51	0.019	253	285	379	364	381	391	232	322	302	233	275	251
IM675_05385	NA	HAD family phosphatase	-0.78	0.019	651	555	1043	1099	1298	733	571	660	435	535	709	708
IM675_08610	NA	macro domain-containing protein	-1.28	0.019	213	491	856	862	882	822	562	512	399	242	221	176
IM675_13325	NA	NADH-quinone oxidoreductase subunit A	-1.17	0.019	564	1024	1783	2219	2003	1128	1250	978	845	654	479	560
IM675_13830	NA	MerR family transcriptional regulator	-0.96	0.019	3554	6121	9384	10262	10621	7269	6743	6334	5286	3506	3491	3664
IM675_16050	NA	PasA protein	-0.56	0.019	1174	1548	2000	2110	2065	1824	1595	1570	1478	1208	1228	1085
IM675_24990	NA	RtcB family protein	2.92	0.019	4896	371	347	345	459	238	480	357	277	4941	4551	5197
IM675_26020	NA	response regulator	-1.51	0.019	105	256	510	518	726	286	299	242	227	119	108	89
IM675_27125	NA	enoyl-CoA hydratase/isomerase family protein	1.02	0.019	48	43	22	15	30	21	31	40	58	53	48	43
IM675_27835	NA	hypothetical protein	0.81	0.019	89	71	46	55	41	43	54	85	76	85	91	89
IM675_25385	NA	NAD(P)/FAD-dependent oxidoreductase	-0.68	0.019	787	1116	1516	1367	1393	1787	1123	1149	1075	797	798	767
IM675_26855	NA	YgiQ family radical SAM protein	1.17	0.019	5035	2352	1636	1678	1339	1892	2458	2292	2305	5302	4744	5059
IM675_15865	NA	HAD-IA family hydrolase	0.61	0.019	584	452	341	302	357	362	394	525	439	573	556	622
IM675_23220	NA	MFS transporter	1.67	0.019	684	227	144	108	130	192	222	166	295	659	626	768
IM675_11675	NA	alkaline phosphatase family protein	0.91	0.02	243	240	127	120	157	105	199	157	363	234	225	270
IM675_14555	NA	cation transporter	0.6	0.02	13320	13955	9029	8586	11782	6719	14314	13284	14265	13485	12601	13875
IM675_21270	NA	protein kinase	1.22	0.02	262	132	85	108	80	67	110	116	169	257	265	265
IM675_24985	NA	slipin family protein	2.03	0.02	3366	691	498	529	548	417	687	686	701	3416	3337	3345
IM675_20710	cioB	cyanide-insensitive cytochrome bd quinol oxidase subunit II	-0.41	0.02	727	829	1031	957	989	1148	764	857	867	685	731	766
IM675_01060	NA	MarR family transcriptional regulator	0.83	0.02	667	478	322	246	293	427	524	528	381	668	679	653
IM675_25895	ftsH	ATP-dependent zinc metalloprotease FtsH	-0.48	0.02	10707	11798	15705	19398	14414	13303	11771	11576	12046	11175	10495	10449
IM675_26635	NA	hypothetical protein	1.72	0.02	77	27	16	15	19	15	20	30	32	69	91	72
IM675_12860	NA	hypothetical protein	0.66	0.02	816	768	503	473	659	377	702	707	895	853	733	862
IM675_09540	metE	5-methyltetrahydropteroyltriglutamate-- homocysteine S-methyltransferase	1.02	0.02	328	218	134	134	120	149	206	138	309	326	303	356
IM675_19090	NA	LOG family protein	-1.26	0.02	398	922	1580	1588	1862	1290	897	962	906	406	430	357
IM675_20515	NA	ABC transporter ATP-binding protein	-0.49	0.02	202	235	302	276	300	330	208	239	259	200	220	186
IM675_00610	triC	triclosan efflux RND transporter permease subunit TriC	-0.32	0.02	1590	1710	2060	2060	2192	1928	1687	1842	1600	1643	1537	1589
IM675_03940	NA	LysR family transcriptional regulator	2.15	0.02	885	163	119	142	117	98	149	154	187	906	893	857
IM675_19900	guaA	glutamine-hydrolyzing GMP synthase	0.73	0.02	1810	1641	1039	1082	804	1231	1405	1291	2226	1880	1787	1763
IM675_19585	NA	response regulator transcription factor	-0.61	0.02	174	229	306	279	344	295	252	217	219	185	175	162
IM675_08505	pscL	SctL family type III secretion system stator protein PscL	1.35	0.02	45	26	15	23	10	12	35	34	11	44	49	42
IM675_25845	rbfA	30S ribosome-binding factor RbfA	1.18	0.02	2087	1173	722	748	818	600	1785	969	766	2215	1919	2128
IM675_08800	NA	polysaccharide lyase family 7 protein	-1.79	0.02	202	746	1635	1446	2248	1211	692	748	798	214	188	205
IM675_05825	NA	chaperone NapD	-0.9	0.02	69	81	140	115	200	104	60	94	90	74	60	72
IM675_24900	cgtA	Obg family GTPase CgtA	2.01	0.02	9907	2044	1484	1341	1598	1512	2288	2159	1686	10532	9495	9693
IM675_00845	NA	biotin-independent malonate decarboxylase subunit beta	2.03	0.021	200	272	57	34	64	73	74	94	647	172	210	217
IM675_03760	NA	TonB-dependent receptor	1.62	0.021	212	101	51	37	64	52	68	52	183	204	228	203
IM675_12995	NA	TonB-dependent receptor	1.83	0.021	1760	446	311	263	328	342	540	422	374	1676	1793	1812
IM675_14630	merP	mercury resistance system periplasmic binding protein MerP	-1.27	0.021	10	16	27	28	22	31	11	7	29	10	12	9
IM675_29615	NA	GFA family protein	2.87	0.021	973	1261	153	146	168	145	188	3544	50	924	968	1027
IM675_18030	NA	SDR family oxidoreductase	1.67	0.021	1840	535	374	339	433	350	554	539	511	1835	1784	1900
IM675_00775	NA	TonB-dependent receptor	0.7	0.021	153	133	88	80	93	90	145	97	155	135	169	154
IM675_00675	siaA	biofilm formation regulator phosphatase SiaA	0.56	0.021	679	707	471	570	432	412	839	725	557	656	689	692
IM675_00730	NA	arylsulfatase	0.65	0.021	110	111	69	56	63	89	110	127	97	108	110	111
IM675_13510	NA	type II secretion system protein	1.41	0.021	33	32	12	11	15	10	16	21	58	32	34	33
IM675_04240	NA	iron-containing redox enzyme family protein	-0.47	0.021	510	463	682	616	780	650	481	527	381	511	539	480
IM675_06780	NA	SDR family oxidoreductase	2.62	0.021	826	87	75	55	85	84	71	97	93	816	839	824
IM675_16225	NA	response regulator	1.17	0.021	610	288	200	184	196	220	259	267	338	565	591	676
IM675_22910	NA	pilus assembly protein	-0.59	0.021	165	146	239	217	288	212	131	181	126	171	159	163
IM675_29455	oadA	sodium-extruding oxaloacetate decarboxylase subunit alpha	-0.82	0.021	2160	3426	4941	5542	4782	4498	3433	3566	3279	2025	2577	1878
IM675_07710	NA	LysR family transcriptional regulator	1.01	0.021	449	259	176	144	168	216	237	219	320	445	441	463
IM675_09115	NA	DUF1883 domain-containing protein	-0.95	0.021	370	445	791	1082	851	439	534	449	352	365	333	412
IM675_11585	NA	beta-lactamase family protein	2.14	0.021	99	190	32	30	17	49	62	65	442	90	100	106
IM675_21045	NA	PhoH family protein	-0.45	0.021	2664	3049	3899	4382	4029	3284	3263	2954	2931	2815	2557	2619
IM675_26105	NA	glycerophosphodiester phosphodiesterase	0.95	0.021	447	253	182	189	168	191	214	280	266	453	451	438
IM675_14865	NA	hypothetical protein	2.04	0.021	50	22	9	14	3	9	9	20	36	45	61	46
IM675_08000	NA	FadR family transcriptional regulator	0.59	0.021	211	184	132	115	157	124	202	167	183	238	185	209
IM675_08455	pscB	YscB family type III secretion system chaperone PscB	1.76	0.021	78	53	19	23	7	27	43	19	97	87	76	72
IM675_20285	NA	CesT family type III secretion system chaperone	-1.07	0.021	111	125	252	245	335	176	192	122	61	108	108	118
IM675_16595	NA	FimV family protein	-0.58	0.021	6037	7691	10296	10681	11195	9013	8313	8484	6275	5859	6206	6045
IM675_01065	NA	UbiD family decarboxylase	0.85	0.021	4163	2565	1873	1830	1742	2048	2889	2752	2053	3991	4259	4239
IM675_19500	NA	flavohemoglobin expression-modulating QEGLA motif protein	-0.47	0.021	906	922	1269	1232	1480	1095	1013	969	784	982	880	856
IM675_14880	NA	RES family NAD+ phosphorylase	1.19	0.021	18015	8349	5780	5725	7062	4551	9448	8156	7443	18583	16945	18516
IM675_11235	NA	hypothetical protein	1	0.021	680	377	266	241	240	316	398	430	302	730	643	666
IM675_19495	NA	TIGR00266 family protein	-0.69	0.021	134	125	212	200	186	250	136	163	76	129	132	140
IM675_22475	NA	lactonase family protein	0.32	0.021	953	926	751	687	745	823	967	913	899	1008	929	921
IM675_26305	NA	glycosyltransferase family 2 protein	2.56	0.021	34	148	15	11	25	10	120	32	291	29	35	38
IM675_13905	NA	DNA-specific endonuclease I	0.63	0.021	366	294	216	204	266	178	283	335	262	383	337	376
IM675_03635	NA	sensor histidine kinase N-terminal domain-containing protein	1.23	0.022	445	231	144	122	127	182	175	182	334	448	416	471
IM675_09605	NA	RimK family protein	-0.55	0.022	939	1099	1488	1386	1855	1223	1143	1041	1115	974	888	954
IM675_14540	NA	DUF3158 family protein	1.49	0.022	51	29	15	13	24	9	17	30	40	50	52	50
IM675_26950	miaA	tRNA (adenosine(37)-N6)-dimethylallyltransferase MiaA	-1.27	0.022	2552	5190	9312	11417	11455	5063	5405	5238	4926	2859	2278	2520
IM675_15740	NA	alpha/beta fold hydrolase	-0.56	0.022	254	298	409	422	462	343	346	296	252	243	254	266
IM675_07195	NA	hypothetical protein	-0.76	0.022	374	570	795	719	740	926	608	578	525	355	393	373
IM675_15370	pyrF	orotidine-5'-phosphate decarboxylase	0.41	0.022	314	310	235	242	210	252	290	348	291	308	310	323
IM675_27395	NA	AraC family transcriptional regulator	1.23	0.022	192	86	60	66	54	59	87	87	83	203	191	184
IM675_15400	NA	CBS domain-containing protein	1.17	0.022	535	248	175	194	144	186	277	249	219	556	498	550
IM675_14535	NA	TIGR03761 family integrating conjugative element protein	1.2	0.022	44	39	18	18	22	15	25	46	47	29	58	45
IM675_21660	NA	putative DNA-binding domain-containing protein	1.08	0.022	30	27	13	8	14	18	25	36	22	29	31	31
IM675_13090	NA	LysR family transcriptional regulator	-1.82	0.022	454	1582	3594	3659	5378	1744	1660	1417	1668	511	401	449
IM675_23005	NA	flippase-like domain-containing protein	-0.66	0.022	177	210	306	314	256	349	234	227	169	143	197	191
IM675_08470	pscE	YscE family type III secretion system co-chaperone PscE	1.68	0.022	15	13	5	4	7	3	9	16	14	17	13	15
IM675_27655	NA	D-amino acid dehydrogenase	1.55	0.022	108	140	42	42	51	33	83	52	284	94	115	115
IM675_28830	NA	phospholipase D family protein	-0.42	0.022	385	446	552	539	586	533	420	466	453	348	407	399
IM675_25950	grpE	nucleotide exchange factor GrpE	-0.67	0.022	1018	1406	1931	1539	2224	2030	1408	1485	1323	1032	1094	928
IM675_04760	NA	HIT domain-containing protein	-0.87	0.023	1071	1578	2411	2261	3282	1691	1616	1660	1456	994	1090	1127
IM675_05360	NA	flagellar basal body P-ring protein FlgI	-0.58	0.023	1012	1102	1583	1510	1845	1394	970	1153	1183	820	1254	962
IM675_06155	NA	hypothetical protein	1.8	0.023	504	146	94	73	86	121	121	102	216	588	482	443
IM675_00900	NA	aspartate aminotransferase family protein	1.45	0.023	156	152	56	62	49	56	86	62	309	159	162	146
IM675_01170	NA	M48 family metallopeptidase	1.02	0.023	544	282	205	218	215	182	271	286	288	587	515	532
IM675_03900	NA	SRPBCC family protein	-1.02	0.023	55	84	138	101	193	119	66	86	101	41	63	61
IM675_05140	NA	OmpA family protein	-1.11	0.023	759	1360	2282	1521	3293	2034	1220	1608	1251	755	779	742
IM675_16035	lexA	transcriptional repressor LexA	0.5	0.023	6389	5684	4285	4074	4906	3874	6603	5832	4617	6376	6405	6385
IM675_19995	NA	peptidoglycan DD-metalloendopeptidase family protein	-0.49	0.023	562	641	847	792	1029	721	654	668	601	562	542	581
IM675_06515	NA	FAD-binding oxidoreductase	1.76	0.023	122	50	26	27	24	26	24	32	93	115	117	135
IM675_30935	NA	LysR family transcriptional regulator	-0.55	0.023	377	487	627	629	701	552	472	453	536	359	368	403
IM675_25135	NA	YdcH family protein	-2.49	0.023	728	3828	12790	13920	21980	2472	3822	2899	4765	1039	682	464
IM675_25805	NA	DUF748 domain-containing protein	-0.43	0.023	2853	3346	4165	3680	4462	4352	3510	3469	3060	2998	2710	2853
IM675_11355	NA	MFS transporter	0.98	0.023	243	173	106	82	146	91	214	113	191	225	234	270
IM675_12435	NA	cytochrome c4	1.49	0.023	636	216	152	151	125	179	226	209	212	623	633	651
IM675_09740	brnQ	branched-chain amino acid transport system II carrier protein	0.77	0.023	435	322	223	214	240	214	388	221	356	431	414	460
IM675_07385	NA	hypothetical protein	0.95	0.023	155	185	86	70	86	101	173	106	277	172	155	139
IM675_10175	NA	MFS transporter	2.31	0.023	25	51	7	13	2	7	27	14	111	28	21	27
IM675_18475	rarD	EamA family transporter RarD	1.74	0.023	503	157	99	87	93	116	89	135	248	469	510	530
IM675_21725	bphP	bacteriophytochrome BphP	-0.7	0.023	1996	3053	4109	4003	4080	4244	2862	3245	3053	2113	1897	1976
IM675_22970	flp	type 4b pilus Flp major pilin	-1.42	0.023	194	283	635	508	1161	236	260	232	356	218	200	163
IM675_23335	NA	hypothetical protein	-1.08	0.023	456	613	1135	748	1801	854	628	798	414	474	441	451
IM675_26345	NA	hypothetical protein	0.51	0.023	949	970	674	819	523	679	1015	886	1010	988	870	988
IM675_26630	NA	cytochrome b/b6 domain-containing protein	1.36	0.023	20	16	7	8	7	7	17	17	14	15	24	22
IM675_30770	NA	N-6 DNA methylase	-1.97	0.023	2694	11095	26971	36125	24924	19864	18190	7242	7853	2822	2557	2702
IM675_31300	tpsB1	two-partner secretion system transporter TpsB1	1.33	0.023	1518	640	431	439	442	412	606	654	662	1146	2154	1255
IM675_08105	NA	SulP family inorganic anion transporter	-0.76	0.023	367	525	753	765	933	562	522	537	518	405	352	344
IM675_05770	tcdA	tRNA cyclic N6-threonylcarbamoyladenosine(37) synthase TcdA	0.86	0.024	454	315	212	238	188	210	230	285	432	435	464	463
IM675_04965	NA	4-hydroxy-tetrahydrodipicolinate synthase	0.41	0.024	3633	3767	2782	2795	2356	3194	3613	3477	4211	3558	3595	3746
IM675_12520	NA	CynX/NimT family MFS transporter	1.91	0.024	110	66	23	14	32	24	26	24	147	101	111	118
IM675_05730	NA	ribonucleoside-diphosphate reductase subunit alpha	-0.27	0.024	8638	8608	10385	11324	9544	10287	8840	8221	8763	8230	8913	8773
IM675_08690	NA	C39 family peptidase	-0.83	0.024	592	558	1029	906	1500	680	561	642	471	490	614	672
IM675_24105	NA	type II secretion system F family protein	-1.11	0.024	3335	6596	10712	13686	10572	7879	7291	7021	5477	3364	3181	3460
IM675_09520	cobN	cobaltochelatase subunit CobN	1.91	0.024	36	51	11	13	10	10	30	12	111	38	35	36
IM675_08345	pscR	SctR family type III secretion system export apparatus subunit PscR	2.64	0.024	332	35	30	32	39	18	35	49	22	334	369	293
IM675_14175	NA	hypothetical protein	0.64	0.024	1025	709	557	525	582	564	755	742	629	1032	1015	1028
IM675_04100	pta	phosphate acetyltransferase	-0.7	0.024	580	726	1060	1000	1000	1181	845	839	493	578	629	533
IM675_05330	flgC	flagellar basal body rod protein FlgC	-0.94	0.024	1037	1747	2676	2710	3233	2086	1918	1866	1456	849	1144	1119
IM675_07130	NA	phosphonoacetaldehyde hydrolase	1.38	0.024	195	77	53	38	58	63	84	80	68	192	181	212
IM675_12415	NA	protein-disulfide reductase DsbD	1.17	0.024	440	395	185	174	218	163	222	244	719	426	421	474
IM675_16205	NA	DUF883 domain-containing protein	-0.71	0.024	402	583	803	710	819	880	558	681	511	427	371	409
IM675_19630	NA	NADH:flavin oxidoreductase/NADH oxidase	-0.62	0.024	783	1033	1391	1123	1512	1538	998	1156	946	801	811	736
IM675_02750	folK	2-amino-4-hydroxy-6- hydroxymethyldihydropteridine diphosphokinase	0.68	0.025	710	501	381	436	350	356	553	541	410	713	679	738
IM675_14665	NA	DUF3275 family protein	3.6	0.025	8	75	3	4	3	2	35	6	183	9	6	9
IM675_16220	NA	deoxyguanosinetriphosphate triphosphohydrolase	-0.35	0.025	788	906	1077	1068	1073	1090	931	846	942	838	783	742
IM675_00490	bauR	HTH-type transcriptional activator BauR	0.5	0.025	419	365	277	269	257	304	355	312	428	404	415	438
IM675_08190	NA	sigma 54-interacting transcriptional regulator	0.44	0.025	163	167	121	113	120	129	157	171	173	164	169	156
IM675_14105	NA	PA2779 family protein	-0.85	0.025	536	657	1077	888	1620	722	700	569	701	576	509	524
IM675_07960	NA	AraC family transcriptional regulator	0.89	0.025	121	93	58	45	63	65	61	94	122	118	125	121
IM675_16045	NA	hypothetical protein	-1.11	0.025	463	774	1331	1885	1412	695	808	726	787	442	452	496
IM675_30365	NA	carboxymuconolactone decarboxylase family protein	0.51	0.025	485	438	328	305	411	267	444	432	439	478	478	499
IM675_29415	adhP	alcohol dehydrogenase AdhP	-1.05	0.025	658	1184	1906	2032	2106	1582	1487	1238	827	671	756	547
IM675_06710	NA	chemotaxis response regulator CheY	-0.92	0.025	2053	2248	4077	4419	5805	2007	2328	2191	2226	1940	2047	2173
IM675_00435	NA	aegerolysin family protein	-1.06	0.026	2436	4145	6866	6355	9639	4605	3709	3872	4854	3002	2237	2069
IM675_24155	NA	DUF3094 family protein	-0.73	0.026	390	479	726	798	807	572	574	543	320	388	401	382
IM675_08235	NA	VOC family protein	0.57	0.026	1012	774	605	592	706	517	830	753	737	1037	1024	977
IM675_17815	flgA	flagellar basal body P-ring formation protein FlgA	-0.85	0.026	802	785	1439	1674	1769	875	924	900	532	735	891	781
IM675_18325	ssuD	FMNH2-dependent alkanesulfonate monooxygenase	0.76	0.026	510	344	255	227	295	243	408	359	266	486	541	501
IM675_08355	pscP	type III secretion system needle length determinant PscP	2.49	0.026	25	71	8	7	7	10	14	26	173	28	25	22
IM675_20270	NA	SLC13 family permease	-0.82	0.026	324	456	688	722	872	471	535	420	414	340	334	296
IM675_15635	NA	hypothetical protein	1.11	0.026	309	176	112	108	76	152	128	184	216	317	291	318
IM675_03185	gspE	type II secretion system ATPase GspE	2.04	0.026	58	48	13	6	17	15	20	13	111	51	54	68
IM675_17950	NA	hypothetical protein	0.52	0.026	740	704	504	564	555	393	612	709	791	674	749	796
IM675_20830	NA	cysteine hydrolase	1.3	0.026	68	47	23	35	14	21	32	35	76	74	73	59
IM675_06540	speB	agmatinase	1.82	0.026	279	88	53	46	66	45	58	49	158	263	300	275
IM675_30380	NA	acyl-CoA dehydrogenase family protein	0.4	0.027	566	510	412	412	459	364	531	496	503	534	557	607
IM675_02955	NA	phage major tail tube protein	-0.98	0.027	221	388	600	795	526	480	407	421	334	224	246	195
IM675_07000	NA	urate hydroxylase PuuD	-0.55	0.027	291	345	463	454	550	383	386	300	349	288	287	297
IM675_26465	prmA	50S ribosomal protein L11 methyltransferase	0.76	0.027	626	626	367	370	323	407	476	466	935	646	580	651
IM675_04460	csrA	carbon storage regulator CsrA	-2.3	0.027	86	508	1458	1640	2268	465	469	479	575	94	73	92
IM675_18035	tsaA	tRNA (N6-threonylcarbamoyladenosine(37)-N6)-methyltransferase TrmO	1.72	0.027	499	135	97	107	96	86	171	144	90	495	486	515
IM675_15220	NA	sulfite exporter TauE/SafE family protein	1.12	0.027	369	173	126	121	129	127	166	201	151	335	360	411
IM675_18910	glpK	glycerol kinase GlpK	0.83	0.027	447	279	205	191	196	227	350	262	227	466	410	464
IM675_21110	NA	LysR family transcriptional regulator	-0.45	0.027	215	204	286	319	239	301	224	198	191	230	201	212
IM675_28525	NA	TerC family protein	-0.6	0.027	792	1047	1386	1687	1239	1233	1088	1070	982	774	770	831
IM675_11345	NA	LysR family transcriptional regulator	0.9	0.027	300	191	134	108	185	109	221	183	169	301	295	303
IM675_26310	NA	GtrA family protein	2.3	0.027	36	77	11	11	14	9	42	9	180	35	37	37
IM675_03125	NA	TonB-dependent outer membrane receptor	1.82	0.028	310	73	55	46	64	53	73	86	61	302	322	305
IM675_06585	NA	LuxR family transcriptional regulator	-1.31	0.028	3822	9687	16736	17746	20224	12237	9911	9711	9439	3579	3640	4248
IM675_08915	clpX	ATP-dependent Clp protease ATP-binding subunit ClpX	-0.94	0.028	18308	31648	47781	56228	54160	32953	33355	31399	30191	18472	18061	18392
IM675_12210	NA	protease modulator HflC	1.12	0.028	39	40	17	17	15	20	26	29	65	30	44	45
IM675_12855	NA	SulP family inorganic anion transporter	1.23	0.028	420	176	128	115	130	137	195	156	176	411	411	438
IM675_14115	NA	flavodoxin family protein	1.4	0.028	174	69	46	32	58	49	57	65	86	171	168	182
IM675_15395	NA	response regulator	2.3	0.028	78	20	10	11	5	13	40	16	4	94	78	62
IM675_15555	NA	ABC transporter substrate-binding protein	1.3	0.028	21	20	8	7	5	11	23	16	22	23	16	24
IM675_15810	mltG	endolytic transglycosylase MltG	0.65	0.028	2281	1548	1221	1138	1202	1322	1586	1441	1618	2371	2215	2256
IM675_18935	glpD	glycerol-3-phosphate dehydrogenase	1.26	0.028	3628	2968	1381	1588	1375	1179	5639	1828	1438	3845	3148	3890
IM675_19425	NA	isocitrate lyase/phosphoenolpyruvate mutase family protein	1.11	0.028	317	215	122	114	95	158	148	149	349	290	320	341
IM675_25810	NA	DUF2845 domain-containing protein	-1.48	0.028	276	593	1207	889	2175	557	610	629	539	254	286	289
IM675_28115	NA	ornithine carbamoyltransferase	-1.19	0.028	2395	5524	9051	10089	8987	8077	6469	5057	5045	2459	2654	2071
IM675_14520	NA	ParB family protein	1.72	0.028	48	25	11	17	3	13	19	15	43	43	56	46
IM675_02625	NA	HAD family hydrolase	0.66	0.028	290	209	158	174	132	169	189	213	227	292	282	297
IM675_31490	NA	type VI secretion system tip protein VgrG	-1.3	0.028	270	506	955	788	1608	470	534	481	503	254	250	307
IM675_13160	NA	Bax inhibitor-1/YccA family protein	-0.82	0.028	5502	9183	12944	13257	13946	11629	10376	9255	7918	5515	5307	5684
IM675_06250	NA	helix-turn-helix domain-containing protein	0.6	0.028	349	254	202	179	222	205	256	259	248	348	343	357
IM675_07410	NA	hypothetical protein	-1.55	0.028	368	939	1915	2261	2732	751	933	903	982	416	350	338
IM675_26400	cntO	pseudopaline transport outer membrane protein CntO	1.47	0.028	470	400	156	151	169	149	248	128	823	491	453	467
IM675_09450	NA	TonB-dependent receptor	1.59	0.028	239	182	70	58	69	82	78	73	396	229	254	234
IM675_15535	NA	cobalt-precorrin-6A reductase	1.33	0.028	38	42	16	24	15	9	21	38	68	45	36	34
IM675_27615	NA	transporter substrate-binding domain-containing protein	-0.59	0.028	1935	2336	3212	3143	3839	2652	2820	2235	1953	1931	1997	1878
IM675_29570	NA	glycosyltransferase	-0.69	0.028	557	840	1126	1048	1217	1113	833	929	759	589	535	548
IM675_21355	NA	cobalamin-binding protein	1.3	0.028	302	125	87	96	63	102	135	143	97	285	322	299
IM675_29315	NA	cell division protein ZapA	0.91	0.028	161	140	80	86	46	108	167	158	93	145	150	189
IM675_20750	NA	ATP-binding cassette domain-containing protein	0.85	0.028	475	409	247	201	379	161	390	386	449	418	490	518
IM675_25325	NA	hypoxanthine-guanine phosphoribosyltransferase	0.55	0.028	1199	1005	756	639	789	839	1068	1080	867	1347	1005	1245
IM675_29930	NA	Tim44 domain-containing protein	-1.17	0.028	3072	2047	5763	2486	8635	6169	2319	2165	1658	3294	2602	3319
IM675_15185	NA	DEAD/DEAH box helicase	1.04	0.028	6631	3404	2440	2639	2810	1871	3965	3403	2844	6789	6085	7020
IM675_00050	NA	CsgG/HfaB family protein	0.72	0.028	243	180	131	110	169	113	199	171	169	273	227	228
IM675_00725	NA	3-oxoacyl-ACP reductase FabG	1.13	0.028	100	75	39	35	36	48	67	39	119	105	109	87
IM675_12595	NA	1,6-dihydroxycyclohexa-2,4-diene-1-carboxylate dehydrogenase	1.44	0.028	21	15	7	7	7	6	17	8	18	21	20	21
IM675_06875	NA	FAD-dependent oxidoreductase	1.29	0.028	66	56	24	23	27	24	26	37	104	62	64	73
IM675_06680	NA	YgcG family protein	0.99	0.029	387	221	154	115	190	157	223	177	262	352	405	404
IM675_08960	NA	ABC transporter substrate-binding protein	-0.6	0.029	949	1278	1686	1784	1728	1545	1461	1329	1043	969	953	926
IM675_26715	NA	aromatic acid/H+ symport family MFS transporter	0.77	0.029	52	60	31	30	24	40	51	58	72	49	57	50
IM675_09685	NA	DUF1294 domain-containing protein	1.01	0.029	159	125	70	82	73	57	72	104	198	153	158	167
IM675_18565	NA	electron transport complex subunit E	-0.76	0.029	64	64	112	138	91	108	81	80	32	64	70	59
IM675_23850	maf	septum formation inhibitor Maf	1.52	0.029	820	251	187	179	222	160	253	249	252	812	811	837
IM675_26050	NA	two-component system response regulator	-0.95	0.029	543	920	1417	1344	1864	1043	1002	1029	730	519	575	535
IM675_15355	NA	DUF3488 domain-containing protein	0.8	0.029	470	297	220	217	193	251	262	286	342	457	443	509
IM675_13340	nuoE	NADH-quinone oxidoreductase subunit NuoE	-0.76	0.029	481	768	1051	989	1161	1002	702	872	730	475	487	480
IM675_16250	rmf	ribosome modulation factor	-1.06	0.029	9297	17027	27435	22946	38982	20377	16857	17985	16239	11142	9047	7704
IM675_18195	NA	Glu/Leu/Phe/Val dehydrogenase	-0.94	0.029	293	542	794	649	848	887	548	538	539	325	267	286
IM675_22875	NA	DMT family transporter	1.05	0.029	196	141	80	60	73	108	97	106	219	189	186	212
IM675_26780	NA	branched-chain amino acid ABC transporter substrate-binding protein	-0.63	0.029	1425	1785	2475	2113	3216	2096	1611	1681	2064	1397	1436	1442
IM675_25635	NA	pentapeptide repeat-containing protein	-0.92	0.03	220	350	541	398	638	586	356	439	255	237	224	199
IM675_29760	NA	homoserine kinase	-0.81	0.03	512	774	1124	1232	1288	852	847	868	608	530	514	490
IM675_03220	NA	DUF2341 domain-containing protein	1.14	0.03	90	48	31	30	27	37	40	43	61	99	77	93
IM675_05380	NA	class I SAM-dependent methyltransferase	-0.83	0.03	1057	896	1740	1660	2394	1166	1061	1015	611	984	1139	1048
IM675_08545	NA	peptidase	-0.57	0.03	290	380	493	426	577	477	343	366	432	280	310	280
IM675_12620	NA	CusA/CzcA family heavy metal efflux RND transporter	1.41	0.03	403	463	163	172	157	159	208	215	967	403	406	399
IM675_24995	NA	nucleotidyltransferase domain-containing protein	2.09	0.03	2727	451	374	387	438	297	517	490	345	2777	2571	2834
IM675_07640	ccoO	cytochrome-c oxidase, cbb3-type subunit II	-0.91	0.03	891	1516	2262	2335	2426	2024	1902	1399	1248	956	1000	716
IM675_10515	NA	phosphoadenosine phosphosulfate reductase	-1.13	0.03	1291	2138	3764	4446	5051	1794	2583	2007	1823	1445	1245	1182
IM675_11960	pvdR	pyoverdine export/recycling transporter periplasmic adaptor subunit PvdR	1.37	0.03	1509	1914	661	595	608	779	843	1034	3866	1310	1652	1566
IM675_16080	NA	hypothetical protein	0.59	0.03	210	216	138	159	100	155	190	188	270	211	209	209
IM675_19095	recX	recombination regulator RecX	0.92	0.03	1311	839	569	409	625	672	977	980	561	1245	1320	1367
IM675_26810	pncB	nicotinate phosphoribosyltransferase	1.02	0.03	2968	1463	1090	992	1256	1023	1520	1543	1327	2927	2718	3260
IM675_10915	NA	amino acid ABC transporter permease	0.91	0.03	100	66	46	53	47	36	79	53	65	90	111	98
IM675_01960	NA	hypothetical protein	-0.69	0.03	1812	2155	3209	3845	3712	2070	2360	2235	1870	1927	1740	1770
IM675_02720	NA	DNA primase	1.02	0.03	10394	5174	3838	3642	4555	3318	5635	5296	4592	10703	9708	10771
IM675_14755	NA	AAA family ATPase	0.8	0.03	10264	6428	4784	4406	5791	4155	7054	6919	5311	10150	9799	10842
IM675_15595	NA	LysR family transcriptional regulator	0.65	0.03	300	224	168	189	134	183	235	254	183	305	276	318
IM675_23205	NA	universal stress protein	-1.31	0.03	636	1451	2594	3102	2896	1785	1785	1611	957	702	727	478
IM675_25375	hemH	ferrochelatase	0.54	0.03	864	643	520	515	479	565	670	672	586	869	829	895
IM675_05925	NA	dimethylarginine dimethylaminohydrolase family protein	0.84	0.03	1041	807	520	467	741	352	1004	684	734	1104	940	1078
IM675_21895	NA	tape measure protein	-0.76	0.03	727	1115	1560	1956	1459	1266	1155	1164	1025	707	712	762
IM675_00830	mdcA	malonate decarboxylase subunit alpha	0.62	0.03	2002	2119	1347	1200	1796	1044	2481	2117	1758	1943	2017	2045
IM675_13355	nuoH	NADH-quinone oxidoreductase subunit NuoH	-0.68	0.03	904	1371	1824	1912	1774	1785	1558	1310	1244	862	941	909
IM675_10835	NA	low affinity iron permease family protein	-0.62	0.03	97	108	159	139	191	145	100	130	93	86	93	114
IM675_18140	NA	TonB-dependent hemoglobin/transferrin/lactoferrin family receptor	1.2	0.03	519	215	160	156	169	155	224	230	191	492	557	507
IM675_11725	xylB	xylulokinase	2.72	0.031	38	26	5	6	0	8	5	5	68	36	40	36
IM675_27455	NA	pilus assembly protein PilM	-0.4	0.031	4441	3938	5555	5927	5994	4744	4256	4077	3481	4323	4520	4480
IM675_10870	hcnA	cyanide-forming glycine dehydrogenase subunit HcnA	-0.83	0.031	156	180	303	342	342	225	196	241	104	151	178	140
IM675_22110	NA	Bro-N domain-containing protein	-0.95	0.031	298	455	730	924	655	611	583	512	270	296	295	301
IM675_03550	NA	alkyl/aryl-sulfatase	1.41	0.031	357	138	94	83	112	86	210	114	90	349	350	373
IM675_17205	NA	DUF2061 domain-containing protein	-0.76	0.031	278	363	542	672	516	437	425	369	295	248	351	234
IM675_21260	NA	GNAT family N-acetyltransferase	-0.51	0.031	665	809	1049	1149	1116	883	897	782	748	725	667	601
IM675_00090	NA	cupin domain-containing protein	-1.21	0.031	157	321	552	336	743	576	289	419	255	159	147	164
IM675_07460	xdhB	xanthine dehydrogenase molybdopterin binding subunit	-0.81	0.031	274	354	550	484	804	363	330	330	403	268	282	272
IM675_08665	thrH	bifunctional phosphoserine phosphatase/homoserine phosphotransferase ThrH	0.48	0.031	985	791	637	709	564	637	782	758	834	978	914	1063
IM675_25320	NA	WbuC family cupin fold metalloprotein	1.23	0.031	206	107	66	55	39	105	92	104	126	208	210	199
IM675_25205	NA	hypothetical protein	1.83	0.031	919	203	159	181	173	122	233	169	209	921	861	974
IM675_06945	gcl	glyoxylate carboligase	1.08	0.032	395	198	142	159	161	105	161	204	230	414	381	389
IM675_27150	NA	TetR family transcriptional regulator C-terminal domain-containing protein	1.13	0.032	261	135	91	83	85	104	81	162	162	257	261	266
IM675_14890	NA	TraI domain-containing protein	-0.83	0.032	292	478	682	557	879	609	460	493	482	292	281	302
IM675_08450	exsD	T3SS regulon anti-activator ExsD	0.97	0.032	262	145	104	100	83	130	151	151	133	220	283	284
IM675_18580	NA	methyltransferase domain-containing protein	-1.03	0.032	152	258	416	332	628	288	231	257	288	133	167	157
IM675_27640	NA	NUDIX hydrolase	0.7	0.032	139	107	77	68	80	85	104	140	76	129	144	145
IM675_07815	brnQ	branched-chain amino acid transport system II carrier protein	-0.55	0.032	1268	1753	2214	2382	2070	2190	1733	1805	1722	1219	1215	1369
IM675_25835	rpsO	30S ribosomal protein S15	-1.2	0.032	5511	11883	19925	29215	13189	17370	11443	11476	12729	5777	5144	5612
IM675_22545	pchH	ABC transporter ATP-binding protein PchH	-1	0.032	515	896	1412	1149	1066	2021	884	1067	737	542	498	505
IM675_18320	ssuC	aliphatic sulfonate ABC transporter permease SsuC	0.58	0.032	233	291	175	169	208	148	271	276	327	205	239	255
IM675_31000	NA	cytochrome P450	-0.8	0.033	367	620	857	803	882	885	673	627	561	388	332	380
IM675_23420	ampG	MFS transporter AmpG	-0.38	0.033	1014	1099	1381	1541	1254	1349	1134	1215	949	970	1016	1055
IM675_19375	NA	ABC transporter ATP-binding protein	0.95	0.033	481	265	194	186	149	247	284	259	252	489	493	462
IM675_23275	NA	amino acid transporter	1.33	0.033	126	57	37	21	36	53	50	70	50	134	112	132
IM675_26025	pmrB	two-component system sensor histidine kinase PmrB	-1.53	0.033	233	618	1230	1256	1872	561	774	619	460	252	228	218
IM675_28185	NA	carbon storage regulator	-1.45	0.033	682	1601	3122	3780	4371	1215	1801	1565	1438	778	646	623
IM675_30865	NA	gamma-carboxygeranoyl-CoA hydratase	4.26	0.033	715	2690	89	103	91	72	195	63	7814	1968	101	76
IM675_27525	phaC	class II poly(R)-hydroxyalkanoic acid synthase	-0.73	0.033	636	1009	1362	1178	1485	1423	937	1087	1003	659	601	648
IM675_02975	NA	tail protein X	-0.98	0.033	81	104	185	242	198	114	104	147	61	82	78	83
IM675_14435	NA	hypothetical protein	-0.63	0.033	160	123	222	203	244	220	100	153	115	162	173	145
IM675_21680	NA	hypothetical protein	-1.02	0.033	111	160	274	284	394	142	144	188	147	122	97	114
IM675_27825	thiI	tRNA 4-thiouridine(8) synthase ThiI	0.96	0.033	2504	1334	988	1173	736	1055	1376	1372	1255	2413	2452	2648
IM675_06880	NA	NAD(P)/FAD-dependent oxidoreductase	0.84	0.033	339	207	153	124	144	191	237	205	180	331	329	358
IM675_11415	NA	helix-turn-helix transcriptional regulator	0.58	0.033	602	427	347	355	347	340	437	413	432	580	596	631
IM675_05320	NA	DUF5064 family protein	-1.74	0.033	1351	4253	9386	11633	13243	3281	5696	3824	3240	1467	1409	1177
IM675_15290	NA	hypothetical protein	0.39	0.033	3397	2842	2380	2437	2346	2357	3006	3046	2474	3436	3446	3309
IM675_19085	NA	MBL fold metallo-hydrolase	-1.07	0.033	943	1920	3013	3246	3550	2243	2242	1872	1647	1064	959	806
IM675_04325	NA	MaoC family dehydratase N-terminal domain-containing protein	1.06	0.033	92	54	36	38	39	30	35	59	68	88	92	96
IM675_05200	NA	hypothetical protein	-1.05	0.033	74	121	200	210	274	115	149	95	119	72	79	70
IM675_19130	NA	peptidoglycan DD-metalloendopeptidase family protein	-1.25	0.033	5364	11546	20114	20087	28641	11614	9369	10914	14355	4779	5413	5901
IM675_25300	mqo	malate dehydrogenase (quinone)	0.31	0.033	5751	5474	4519	4470	4418	4670	6179	5489	4754	5774	5582	5896
IM675_03315	NA	N-acetyltransferase	1.28	0.033	189	81	57	46	71	52	81	113	50	186	199	183
IM675_08625	NA	N-acetyltransferase	-0.89	0.033	731	1217	1802	2017	2101	1287	1200	1417	1036	806	697	689
IM675_10045	NA	hypothetical protein	-0.89	0.033	97	161	237	269	210	232	184	174	126	115	86	89
IM675_19555	wspA	Wsp signal transduction system chemoreceptor WspA	-0.4	0.033	2072	2401	2945	2942	3355	2539	2467	2345	2391	2092	1989	2134
IM675_09010	nhaB	sodium/proton antiporter NhaB	-0.36	0.033	398	434	530	528	559	504	463	391	449	384	379	431
IM675_16430	NA	DUF1315 family protein	-0.83	0.033	340	530	766	626	665	1006	432	521	636	333	357	331
IM675_00550	NA	BMP family ABC transporter substrate-binding protein	1.38	0.034	384	134	100	93	95	113	149	110	144	388	380	384
IM675_15160	NA	MFS transporter	1	0.034	212	125	84	75	91	87	94	104	176	223	226	186
IM675_00300	vgrG	type VI secretion system tip protein VgrG	-0.47	0.034	1945	2195	2864	2503	2930	3158	2191	2574	1820	1863	2094	1878
IM675_19625	NA	hypothetical protein	0.43	0.034	1430	1251	995	921	1143	920	1242	1097	1413	1475	1395	1419
IM675_25515	NA	hypothetical protein	-1.32	0.034	40	38	99	39	193	66	42	37	36	34	41	47
IM675_14230	NA	lysis protein	-1.37	0.034	13	32	57	55	73	43	34	38	25	12	15	11
IM675_21835	NA	hypothetical protein	-1.78	0.034	8	30	62	103	42	42	26	32	32	7	9	8
IM675_03190	gspF	type II secretion system inner membrane protein GspF	2.61	0.034	31	30	5	6	3	6	5	3	83	27	31	37
IM675_02180	NA	glutathione S-transferase family protein	-0.53	0.034	445	570	734	689	865	649	553	629	529	427	458	451
IM675_09680	NA	undecaprenyl-diphosphate phosphatase	0.65	0.034	1779	2098	1231	1144	1483	1067	1884	1624	2787	1683	1663	1989
IM675_23185	NA	FprA family A-type flavoprotein	-1.56	0.034	3417	8607	17714	20566	26222	6354	10007	8703	7109	3916	3781	2554
IM675_29845	NA	sensor histidine kinase	1.04	0.034	772	379	280	288	306	246	405	412	320	669	700	947
IM675_01905	NA	hypothetical protein	0.62	0.034	268	248	166	187	137	174	236	184	324	244	278	282
IM675_28620	NA	hypothetical protein	-0.45	0.034	184	205	263	262	276	252	232	171	212	169	188	194
IM675_15310	NA	DoxX family protein	-1.1	0.034	538	1106	1764	1687	2370	1236	1106	1094	1118	512	463	639
IM675_20665	copA1	copper-translocating P-type ATPase CopA1	-1.36	0.034	335	689	1313	1638	1583	719	985	716	367	409	289	309
IM675_30025	NA	HAD-IB family phosphatase	-0.81	0.034	552	849	1229	1503	1329	856	942	725	881	567	518	571
IM675_03165	gspK	type II secretion system minor pseudopilin GspK	2.59	0.034	123	12	11	7	17	10	12	13	11	116	131	122
IM675_10055	NA	PLP-dependent aminotransferase family protein	0.69	0.034	1093	702	558	544	623	507	688	747	672	1091	1090	1097
IM675_01055	NA	hypothetical protein	0.86	0.035	941	534	406	355	378	487	546	572	485	1012	874	938
IM675_13120	NA	acyl-CoA/acyl-ACP dehydrogenase	1.78	0.035	107	32	20	21	24	17	37	15	43	86	113	121
IM675_26865	alr	alanine racemase	1.17	0.035	905	377	284	262	264	327	367	432	331	884	924	906
IM675_10970	NA	OprD family porin	1.22	0.035	53	56	23	21	30	17	35	29	104	56	50	53
IM675_13765	NA	GFA family protein	-0.6	0.035	94	103	150	111	163	175	112	114	83	90	101	93
IM675_24725	NA	hypothetical protein	-0.91	0.035	143	267	383	390	422	339	290	271	241	154	140	135
IM675_25020	NA	outer membrane protein transport protein	-1.43	0.035	129	166	398	158	821	216	144	217	137	148	114	124
IM675_01420	NA	ABC transporter permease	0.64	0.035	133	98	76	76	86	66	93	104	97	137	126	135
IM675_03700	NA	DUF4845 domain-containing protein	-0.87	0.035	1115	1718	2591	2704	3460	1610	1767	1809	1579	1102	1084	1160
IM675_04910	NA	3-oxoacyl-ACP synthase	-0.6	0.035	2296	2881	3917	3931	3585	4236	2986	3551	2107	2292	2289	2307
IM675_14210	NA	DDE-type integrase/transposase/recombinase	-1	0.035	105	196	298	383	311	199	179	196	212	111	97	108
IM675_05015	NA	MaoC family dehydratase N-terminal domain-containing protein	1.68	0.035	62	23	14	11	15	14	11	23	36	56	73	58
IM675_24560	NA	hypothetical protein	-1.63	0.035	44	142	287	428	283	150	187	125	115	50	39	44
IM675_25485	NA	type II toxin-antitoxin system RelE/ParE family toxin	-1.34	0.035	917	1995	3675	6059	3221	1744	1971	1842	2172	988	890	874
IM675_03675	NA	sigma factor AlgU regulatory protein MucB	0.97	0.035	5112	2609	1974	1782	2055	2085	2964	2732	2132	4712	4915	5709
IM675_29050	glcE	glycolate oxidase subunit GlcE	2.07	0.035	49	13	7	3	10	10	10	12	18	34	56	57
IM675_20110	hscA	Fe-S protein assembly chaperone HscA	1.16	0.035	4816	2051	1540	1373	1444	1802	2168	2349	1636	4733	4807	4910
IM675_12555	catA	catechol 1,2-dioxygenase	2.1	0.036	60	16	9	1	12	13	23	15	11	58	71	50
IM675_15765	NA	DUF1285 domain-containing protein	1.21	0.036	1663	654	502	466	516	524	726	599	636	1578	1718	1694
IM675_17660	NA	phospholipase C, phosphocholine-specific	1.38	0.036	871	294	225	205	269	201	312	308	262	934	798	881
IM675_01235	NA	sensor domain-containing diguanylate cyclase	-0.58	0.036	288	400	509	484	528	515	362	435	403	319	275	270
IM675_29960	NA	DUF1826 domain-containing protein	1.02	0.036	63	54	28	30	15	38	42	39	83	58	66	66
IM675_01790	NA	type IV pilus twitching motility protein PilT	-0.64	0.036	2535	3862	4986	5162	5029	4766	3891	4076	3621	2603	2515	2487
IM675_08460	pscC	SctC family type III secretion system outer membrane ring subunit PscC	1.84	0.036	390	633	142	139	144	143	194	168	1539	375	394	401
IM675_11755	NA	MetQ/NlpA family ABC transporter substrate-binding protein	-0.83	0.036	23	26	45	48	49	37	32	27	18	27	17	26
IM675_13885	NA	DUF3509 domain-containing protein	0.74	0.036	3242	2052	1582	1567	1891	1289	2000	1922	2233	3283	3231	3212
IM675_17425	NA	SDR family oxidoreductase	-0.77	0.036	278	375	558	578	440	657	373	498	255	283	277	274
IM675_20730	betT	choline BCCT transporter BetT	0.61	0.036	1053	915	647	611	784	547	1054	1043	647	965	1101	1093
IM675_24130	NA	energy-coupling factor ABC transporter permease	-0.31	0.036	425	436	537	546	559	505	470	444	392	402	440	433
IM675_07580	hemN	oxygen-independent coproporphyrinogen III oxidase	-1.28	0.036	5421	11468	20554	24204	26997	10461	13611	10770	10022	6319	6224	3719
IM675_22915	fppA	type 4b pilus Flp prepilin peptidase	-1.23	0.036	39	72	129	162	157	67	62	90	65	47	28	41
IM675_06300	btuB	TonB-dependent vitamin B12 receptor	0.82	0.036	1643	962	740	675	824	722	1012	1098	777	1605	1626	1697
IM675_22120	NA	hypothetical protein	-0.9	0.037	106	194	277	326	274	229	202	202	176	107	109	102
IM675_26260	NA	formate dehydrogenase subunit gamma	-0.64	0.037	647	505	902	867	1051	787	556	560	399	510	732	700
IM675_28775	NA	acetyl-CoA hydrolase/transferase family protein	1.26	0.037	1427	532	410	350	462	417	545	540	511	1457	1400	1425
IM675_12715	NA	hypothetical protein	0.99	0.037	41	63	25	24	22	28	45	59	86	43	32	48
IM675_09700	NA	hypothetical protein	-0.68	0.037	380	367	605	606	792	417	433	402	266	380	389	370
IM675_12485	mexE	multidrug efflux RND transporter periplasmic adaptor subunit MexE	1.73	0.037	6487	1426	1192	1117	1188	1271	1462	1371	1446	6707	6242	6511
IM675_04290	NA	4a-hydroxytetrahydrobiopterin dehydratase	-0.5	0.037	430	565	699	644	719	732	596	524	575	464	421	404
IM675_06770	NA	hypothetical protein	1.49	0.037	641	194	149	158	174	116	213	210	158	670	619	634
IM675_18170	NA	hypothetical protein	1.28	0.037	430	166	124	139	146	86	184	160	155	408	444	438
IM675_18975	NA	CoA transferase	1.53	0.037	43	27	12	17	10	10	11	20	50	46	36	47
IM675_00890	NA	aldehyde dehydrogenase	1.58	0.037	207	72	47	44	56	43	83	108	25	189	215	218
IM675_01740	hemW	radical SAM family heme chaperone HemW	0.7	0.037	250	234	147	152	88	201	210	234	259	252	243	256
IM675_01980	NA	DUF2946 domain-containing protein	0.98	0.037	129	126	63	66	52	71	73	92	212	113	152	122
IM675_06640	fliL	flagellar basal body-associated protein FliL	-0.79	0.037	791	985	1531	1666	2038	888	980	1029	946	681	890	802
IM675_06925	pyk	pyruvate kinase	0.93	0.037	60	52	28	30	20	35	39	38	79	57	67	56
IM675_09850	NA	MFS transporter	1.34	0.037	380	324	138	134	137	144	135	166	672	371	371	398
IM675_13965	NA	hypothetical protein	-1.11	0.037	411	792	1295	1536	1623	725	712	758	906	336	439	456
IM675_13975	NA	LysR family transcriptional regulator	0.62	0.037	210	163	122	113	127	126	187	124	180	210	212	208
IM675_15830	fabG	3-oxoacyl-ACP reductase FabG	-0.57	0.037	2521	3522	4473	4736	4510	4174	3504	3916	3146	2657	2490	2415
IM675_19285	pyrH	UMP kinase	0.35	0.037	1407	1337	1074	1189	931	1101	1492	1253	1266	1451	1341	1430
IM675_25580	msrP	protein-methionine-sulfoxide reductase catalytic subunit MsrP	-0.69	0.037	516	444	772	587	623	1105	426	455	449	582	488	479
IM675_04115	NA	peptidylprolyl isomerase	-0.4	0.037	1568	1458	2007	2286	1877	1859	1429	1682	1262	1634	1445	1624
IM675_07075	NA	RNA polymerase sigma factor	0.55	0.037	488	354	290	294	300	277	355	380	327	487	452	524
IM675_07795	odhB	2-oxoglutarate dehydrogenase complex dihydrolipoyllysine-residue succinyltransferase	-0.84	0.037	2562	4595	6407	6737	6653	5830	5117	4673	3995	2636	2603	2446
IM675_15870	rluC	23S rRNA pseudouridine(955/2504/2580) synthase RluC	0.2	0.037	1812	1795	1575	1619	1568	1538	1764	1899	1722	1827	1780	1830
IM675_18280	NA	antibiotic biosynthesis monooxygenase	0.97	0.037	58	37	25	25	17	32	43	44	25	49	61	65
IM675_27610	NA	amino acid ABC transporter permease	-0.61	0.037	348	418	585	592	740	423	431	445	378	342	324	377
IM675_28590	NA	sensor histidine kinase	-1.03	0.037	1411	2651	4137	3974	5715	2723	2846	2887	2219	1410	1423	1399
IM675_13180	NA	TusE/DsrC/DsvC family sulfur relay protein	-0.54	0.037	97	107	149	170	124	153	101	131	90	98	101	93
IM675_04665	NA	thioredoxin family protein	-0.81	0.037	179	297	412	421	469	347	232	318	342	185	175	178
IM675_07920	NA	response regulator	-0.62	0.037	686	949	1253	1276	1336	1147	1059	1042	748	709	646	702
IM675_14170	NA	hypothetical protein	0.52	0.037	554	469	356	277	384	408	436	524	446	500	577	585
IM675_20475	NA	hypothetical protein	-0.58	0.037	59	72	96	108	90	91	68	81	68	64	58	55
IM675_23060	NA	DUF58 domain-containing protein	-0.43	0.037	111	116	154	159	159	144	107	130	111	104	117	113
IM675_19905	guaB	IMP dehydrogenase	0.73	0.037	6565	4082	3218	3343	3039	3272	4709	4060	3477	6463	6424	6809
IM675_02520	NA	MAPEG family protein	-0.46	0.037	156	170	222	218	227	222	163	180	165	134	150	184
IM675_23235	feoB	Fe(2+) transporter permease subunit FeoB	-1.68	0.038	1046	3623	7469	7631	11225	3552	4527	3699	2643	1141	1121	875
IM675_02865	NA	ABC transporter permease	-0.35	0.038	569	659	778	757	802	775	680	663	633	529	607	571
IM675_20130	iscS	IscS subfamily cysteine desulfurase	0.69	0.038	13994	8777	7043	6415	7242	7473	9181	8898	8253	13840	13478	14665
IM675_15945	NA	phosphodiesterase	0.76	0.038	97	78	52	39	71	47	73	67	93	111	87	93
IM675_04350	NA	CoA ester lyase	1.37	0.038	30	41	13	10	17	12	21	22	79	28	33	29
IM675_19440	tsaB	tRNA (adenosine(37)-N6)-threonylcarbamoyltransferase complex dimerization subunit type 1 TsaB	1.07	0.038	326	160	116	142	80	125	142	153	183	329	327	321
IM675_18330	NA	sulfonate ABC transporter substrate-binding protein	0.62	0.038	1591	1628	1049	838	1437	870	1904	1631	1348	1439	1692	1640
IM675_20105	fdx	ISC system 2Fe-2S type ferredoxin	0.76	0.038	1586	943	747	812	769	660	922	993	913	1680	1589	1490
IM675_23160	NA	MFS transporter	0.89	0.038	211	136	95	75	130	80	129	111	169	199	205	230
IM675_08475	pscF	type III secretion system needle filament protein PscF	1.18	0.039	60	33	21	32	19	13	28	41	29	66	57	59
IM675_17120	NA	helix-turn-helix domain-containing protein	0.75	0.039	201	127	99	87	115	96	127	138	115	214	194	197
IM675_13250	cspD	cold shock domain-containing protein CspD	-1.46	0.039	1906	5553	10265	9218	15782	5796	5297	5066	6296	1904	1991	1825
IM675_21965	NA	hypothetical protein	-0.95	0.039	135	199	322	291	493	183	218	174	205	126	139	139
IM675_18050	NA	regulatory protein NosR	1.14	0.039	629	261	203	208	198	201	234	274	277	687	584	617
IM675_27790	gloA	lactoylglutathione lyase	-0.49	0.039	372	450	575	522	548	654	506	461	381	346	383	385
IM675_05980	NA	DUF1857 family protein	1	0.04	448	595	258	236	274	264	361	388	1036	456	428	462
IM675_10540	NA	molecular chaperone	3.73	0.04	7	17	1	1	0	1	2	4	43	6	7	8
IM675_26405	NA	DUF1624 domain-containing protein	1.77	0.04	241	489	106	111	98	109	197	137	1133	250	226	248
IM675_03835	prpC	2-methylcitrate synthase	-0.7	0.04	3424	3300	5448	4143	8070	4132	3632	3441	2826	3384	3609	3280
IM675_08030	kdpA	potassium-transporting ATPase subunit KdpA	0.71	0.04	93	93	56	52	42	72	113	68	97	95	87	98
IM675_23190	NA	acyl-CoA dehydrogenase	-1.37	0.04	272	304	746	398	354	1485	316	434	162	290	283	242
IM675_27345	mscK	mechanosensitive channel MscK	-0.51	0.04	855	1137	1407	1514	1368	1340	1015	1151	1244	906	794	864
IM675_27375	NA	ParA family protein	-0.35	0.04	1285	1357	1689	1781	1820	1467	1466	1401	1205	1356	1230	1269
IM675_30310	NA	Hpt domain-containing protein	0.96	0.04	26	24	13	10	17	12	22	21	29	24	28	25
IM675_08680	NA	helix-turn-helix transcriptional regulator	-0.47	0.04	1317	1224	1760	1486	2221	1574	1229	1334	1108	1247	1385	1319
IM675_16075	NA	hypothetical protein	-0.5	0.04	716	694	1000	1078	1131	791	832	694	557	736	704	708
IM675_25905	yhbY	ribosome assembly RNA-binding protein YhbY	-1.27	0.041	487	589	1300	2387	1092	422	561	477	730	505	411	544
IM675_01075	NA	hypothetical protein	-0.6	0.041	1200	1282	1881	1670	2614	1358	1270	1356	1219	1228	1188	1182
IM675_02940	NA	phage tail protein	-1.04	0.041	706	1417	2179	2922	2138	1477	1282	1381	1589	692	746	680
IM675_04265	NA	amino acid permease	-0.55	0.041	1997	2579	3343	3130	2873	4025	2540	2900	2298	1855	2079	2058
IM675_18435	NA	MFS transporter	-1.06	0.041	458	965	1478	1422	1896	1116	1064	969	863	461	506	405
IM675_19100	recA	recombinase RecA	0.69	0.041	13961	8927	7115	6624	7294	7427	9808	9494	7479	13434	14227	14221
IM675_26945	hfq	RNA chaperone Hfq	-1.36	0.041	1890	4856	8648	10346	11367	4230	4580	4588	5401	1977	1646	2046
IM675_02965	NA	phage tail tape measure protein	-0.68	0.041	422	546	772	1040	670	607	494	640	503	390	453	422
IM675_06220	NA	amino acid ABC transporter permease	2.1	0.041	19	25	5	6	8	2	9	9	58	25	13	20
IM675_18055	NA	nitrous-oxide reductase	1.16	0.041	300	144	99	94	103	101	119	97	216	346	272	281
IM675_26485	purH	bifunctional phosphoribosylaminoimidazolecarboxamide formyltransferase/IMP cyclohydrolase	0.76	0.041	3942	2445	1884	2106	1476	2070	2502	2104	2729	3957	3922	3945
IM675_06245	NA	MFS transporter	0.99	0.041	56	36	24	21	29	21	32	29	47	48	60	60
IM675_12110	NA	OprD family porin	0.79	0.041	153	103	74	65	71	86	85	94	129	159	161	140
IM675_18275	NA	flavodoxin	0.38	0.042	319	278	232	241	222	232	277	290	266	295	320	341
IM675_02315	bioB	biotin synthase BioB	-0.28	0.042	3010	3349	3853	3977	3811	3770	3509	3304	3233	3201	3016	2814
IM675_09345	NA	GNAT family N-acetyltransferase	1.13	0.042	94	46	33	21	39	38	55	47	36	82	99	100
IM675_18340	NA	ABC transporter ATP-binding protein	0.81	0.042	176	130	88	62	120	83	98	140	151	185	188	156
IM675_03570	NA	enoyl-CoA hydratase/isomerase family protein	-0.59	0.042	317	316	474	326	543	553	271	307	370	351	305	294
IM675_05065	NA	transcription elongation factor GreAB	0.73	0.042	88	67	47	37	52	52	68	54	79	83	91	91
IM675_10280	NA	hypothetical protein	-2.18	0.042	23	154	399	408	648	140	186	144	133	24	25	21
IM675_17375	NA	MFS transporter	-0.44	0.042	1452	1703	2139	2266	2243	1909	1844	1859	1406	1459	1376	1521
IM675_28340	gcvH	glycine cleavage system protein GcvH	-0.48	0.042	842	1036	1310	1169	1300	1462	1022	1203	881	825	852	849
IM675_24160	NA	NAD(P)/FAD-dependent oxidoreductase	-0.27	0.042	1069	997	1254	1356	1221	1185	1026	1046	921	1035	1096	1076
IM675_01265	NA	glutamine synthetase	-0.7	0.042	284	442	586	561	618	580	528	407	392	291	285	277
IM675_02175	NA	RNA polymerase sigma factor	-0.5	0.042	393	486	621	699	511	652	472	546	439	414	391	374
IM675_09660	NA	adhesin	2.37	0.042	17	19	3	3	2	5	4	5	47	11	17	23
IM675_05030	NA	acyl-CoA dehydrogenase family protein	1.37	0.042	51	22	15	17	19	10	23	18	25	53	52	49
IM675_25795	acs	acetate--CoA ligase	-0.47	0.042	1382	1711	2140	1792	2246	2382	1681	1871	1582	1309	1459	1377
IM675_07480	smc	chromosome segregation protein SMC	-0.61	0.042	2024	2425	3397	3700	4219	2273	2574	2468	2233	2030	1942	2101
IM675_17180	NA	3'-5' exonuclease	-0.49	0.042	160	146	219	196	256	207	148	180	111	153	166	161
IM675_31125	NA	fumarylacetoacetate hydrolase family protein	0.7	0.042	526	708	377	343	437	351	585	560	978	528	484	567
IM675_08635	NA	thioredoxin family protein	-0.72	0.043	240	312	457	435	592	344	320	385	230	224	242	255
IM675_06970	NA	phosphotyrosine protein phosphatase	1.25	0.043	164	81	51	30	42	82	62	79	101	165	172	154
IM675_27595	NA	methyl-accepting chemotaxis protein	1.32	0.043	4061	1361	1090	1235	1077	957	1442	1276	1363	4159	4003	4022
IM675_16245	rlmKL	bifunctional 23S rRNA (guanine(2069)-N(7))-methyltransferase RlmK/23S rRNA (guanine(2445)-N(2))-methyltransferase RlmL	0.88	0.043	1530	798	632	613	601	682	763	752	877	1568	1457	1566
IM675_20180	queA	tRNA preQ1(34) S-adenosylmethionine ribosyltransferase-isomerase QueA	0.67	0.043	1034	667	536	518	499	590	721	704	575	1007	1009	1087
IM675_06340	cobT	nicotinate-nucleotide--dimethylbenzimidazole phosphoribosyltransferase	2.04	0.043	99	36	16	14	19	17	5	23	79	101	95	100
IM675_13800	NA	IS3 family transposase	0.61	0.043	3047	2330	1761	1735	2241	1307	2527	2208	2255	3217	2888	3035
IM675_14730	NA	TIGR03759 family integrating conjugative element protein	1.73	0.043	12	9	3	3	3	3	7	7	14	9	12	13
IM675_17360	NA	bile acid:sodium symporter family protein	0.7	0.043	344	351	211	200	186	246	256	274	525	328	332	370
IM675_29675	NA	DUF2914 domain-containing protein	0.38	0.043	575	478	407	390	432	400	500	466	467	601	544	581
IM675_13895	map	type I methionyl aminopeptidase	0.98	0.043	961	463	361	376	413	296	491	489	410	971	916	997
IM675_03815	NA	helix-turn-helix transcriptional regulator	0.92	0.043	197	110	83	63	93	91	119	126	86	164	216	212
IM675_00840	NA	malonate decarboxylase subunit delta	1.31	0.044	42	23	14	10	25	8	26	26	18	32	47	47
IM675_09430	NA	hypothetical protein	0.8	0.044	77	56	38	45	29	40	43	56	68	76	81	73
IM675_12095	NA	LysR family transcriptional regulator	0.52	0.044	468	359	289	290	305	273	314	367	396	425	473	507
IM675_18890	NA	cytochrome b	0.58	0.044	362	437	264	264	239	289	328	405	579	361	372	353
IM675_23210	NA	DUF479 domain-containing protein	-0.44	0.044	499	616	749	712	669	867	585	611	651	515	483	500
IM675_26650	NA	MFS transporter	0.49	0.044	475	507	346	343	274	420	453	485	583	431	474	521
IM675_24820	NA	type 4 fimbrial biogenesis protein FimU	-0.5	0.044	546	426	691	760	689	625	431	467	381	477	601	560
IM675_02950	NA	phage tail sheath family protein	-0.98	0.044	549	1033	1560	2110	1537	1034	914	998	1187	552	578	516
IM675_07125	phnW	2-aminoethylphosphonate--pyruvate transaminase	0.97	0.044	411	198	157	167	146	157	220	191	183	422	408	403
IM675_06615	NA	heavy metal response regulator transcription factor	1.33	0.044	839	273	221	234	217	214	270	279	270	822	826	868
IM675_25185	NA	cytochrome c	-0.45	0.044	229	200	297	307	340	243	194	198	209	244	216	226
IM675_04670	NA	MarR family transcriptional regulator	-0.55	0.044	3132	4287	5445	5277	5033	6024	4520	4749	3592	3109	3262	3026
IM675_11785	NA	FMNH2-dependent monooxygenase	0.52	0.044	224	181	144	156	157	118	173	178	191	227	228	217
IM675_19950	dctP	TRAP transporter substrate-binding protein DctP	1.28	0.044	748	261	208	211	193	221	274	231	277	784	710	750
IM675_22980	NA	DUF853 domain-containing protein	0.47	0.044	534	430	350	314	330	405	416	480	396	529	530	545
IM675_28745	NA	LysR family transcriptional regulator	1.26	0.044	376	149	110	110	113	106	145	110	191	307	490	332
IM675_31445	NA	major capsid protein	-1.33	0.044	17	44	72	104	63	51	33	43	58	18	17	15
IM675_23330	pncB	nicotinate phosphoribosyltransferase	-0.51	0.044	563	733	920	1073	862	824	691	811	698	561	554	574
IM675_26135	NA	AAA family ATPase	0.98	0.045	224	285	127	144	117	121	154	210	493	207	237	227
IM675_00770	NA	LysR family transcriptional regulator	0.61	0.045	568	682	409	388	550	289	645	664	737	543	596	565
IM675_05815	NA	nitrate reductase cytochrome c-type subunit	-1.07	0.045	88	109	202	179	274	152	62	68	198	93	98	74
IM675_06195	NA	Ldh family oxidoreductase	1.18	0.045	509	219	162	153	173	159	153	199	306	463	502	563
IM675_07660	NA	PAS domain-containing protein	-0.81	0.045	2547	2842	4737	5024	6617	2571	3121	2842	2564	3050	2557	2034
IM675_07995	NA	CynX/NimT family MFS transporter	1.06	0.045	111	92	47	35	37	70	57	65	155	113	107	115
IM675_08585	NA	glutathione S-transferase N-terminal domain-containing protein	-0.49	0.045	319	381	491	563	411	500	364	443	334	315	304	337
IM675_16420	pepN	aminopeptidase N	-0.29	0.045	2044	2034	2500	2376	2563	2560	2195	2185	1722	2059	2054	2018
IM675_26320	NA	DUF2493 domain-containing protein	2.31	0.045	43	71	11	4	15	14	52	3	158	41	42	45
IM675_26410	speA	arginine decarboxylase	0.82	0.045	4210	2404	1870	1985	1622	2005	2878	2398	1935	4013	4295	4322
IM675_14025	NA	TetR/AcrR family transcriptional regulator	0.82	0.045	1247	758	569	544	745	416	856	757	662	1245	1186	1309
IM675_21825	NA	OprD family porin	1.04	0.045	188	91	68	84	56	65	75	96	101	179	187	197
IM675_11185	NA	biofilm formation protein PslE	-0.53	0.045	871	1162	1463	1296	1629	1465	1261	1216	1010	874	914	825
IM675_01775	NA	YggT family protein	-0.82	0.045	661	1079	1535	1736	1491	1378	1273	1226	737	612	685	684
IM675_25265	NA	MgtC/SapB family protein	1.38	0.046	345	112	88	69	86	109	112	131	93	314	341	379
IM675_06425	NA	response regulator transcription factor	0.65	0.046	479	318	256	241	283	244	304	302	349	507	437	493
IM675_01995	NA	TetR/AcrR family transcriptional regulator	-0.76	0.046	882	1147	1715	2147	1984	1015	1308	1030	1104	961	779	906
IM675_21530	NA	response regulator transcription factor	-1.05	0.046	339	782	1160	1241	1239	1001	790	786	770	314	335	369
IM675_25470	ychF	redox-regulated ATPase YchF	0.61	0.046	4541	3126	2518	2622	2497	2434	3668	3151	2560	4550	4545	4528
IM675_23675	cysD	sulfate adenylyltransferase subunit CysD	-0.64	0.046	5138	6400	9007	8846	8144	10029	8819	5423	4959	5441	4567	5406
IM675_02550	NA	methionine adenosyltransferase	-0.41	0.046	2532	2975	3651	4052	3161	3740	2879	3323	2722	2626	2399	2570
IM675_17785	recQ	DNA helicase RecQ	0.66	0.046	3654	2318	1895	2068	1776	1842	2446	2355	2154	3630	3528	3803
IM675_06475	NA	class I SAM-dependent methyltransferase	0.74	0.046	154	170	94	70	73	140	147	149	216	147	153	161
IM675_13535	NA	type II/IV secretion system protein	0.84	0.046	273	153	120	135	107	120	138	177	144	278	271	270
IM675_30355	NA	3-hydroxyacyl-CoA dehydrogenase	0.96	0.046	822	396	314	279	327	337	444	387	356	851	787	828
IM675_25130	NA	CopD family protein	-0.8	0.046	165	258	367	440	381	280	303	272	198	182	151	163
IM675_07380	pmpM	proton-coupled multidrug efflux MATE transporter PmpM	1.1	0.046	417	179	140	136	154	129	171	218	147	399	387	464
IM675_11180	NA	polysaccharide export protein	-0.72	0.046	345	522	712	664	799	673	539	629	399	316	384	335
IM675_20145	trmJ	tRNA (cytosine(32)/uridine(32)-2'-O)-methyltransferase TrmJ	0.64	0.046	1952	1313	1053	1138	1039	980	1510	1341	1086	1998	1808	2050
IM675_00235	tssA	type VI secretion system protein TssA	-0.55	0.047	1604	1405	2202	2456	2614	1535	1559	1353	1302	1667	1528	1617
IM675_00835	NA	triphosphoribosyl-dephospho-CoA synthase	0.94	0.047	62	41	28	23	42	21	39	50	32	59	57	69
IM675_19055	NA	ABC transporter permease	0.63	0.047	150	132	92	122	78	77	145	149	101	137	139	173
IM675_21915	NA	hypothetical protein	-1.61	0.047	160	642	1222	1663	1166	836	667	731	529	175	158	148
IM675_22080	NA	hypothetical protein	-1.69	0.047	90	378	751	1047	794	413	385	419	331	106	84	81
IM675_28120	arcC	carbamate kinase	-0.95	0.047	852	1602	2366	2406	2062	2629	1951	1749	1108	854	965	736
IM675_01295	NA	polyamine ABC transporter substrate-binding protein	-0.37	0.047	1019	1250	1466	1476	1525	1398	1211	1311	1230	1064	1016	976
IM675_21865	NA	hypothetical protein	-0.83	0.047	71	128	171	200	159	155	115	122	147	67	72	74
IM675_22680	rpsN	30S ribosomal protein S14	-1.03	0.047	5327	10147	15805	21771	15261	10384	13067	9444	7929	5455	4964	5564
IM675_23775	raiA	ribosome-associated translation inhibitor RaiA	-1.69	0.047	5641	19765	41062	50155	58939	14091	21579	16693	21021	7157	5479	4287
IM675_02650	NA	YqaE/Pmp3 family membrane protein	-0.42	0.047	386	387	518	523	606	423	336	411	414	374	384	400
IM675_18400	NA	MarR family transcriptional regulator	-1.11	0.047	702	1647	2528	2857	2863	1863	1906	1449	1586	675	710	722
IM675_03135	vreR	anti-sigma factor VreR	1.98	0.048	351	56	52	60	44	52	37	78	54	310	379	365
IM675_09655	NA	hypothetical protein	1.43	0.048	66	34	19	10	37	11	24	34	43	63	76	60
IM675_13075	NA	type I polyketide synthase	1.13	0.048	2793	1098	889	855	967	844	1142	1088	1064	2729	2668	2982
IM675_01445	NA	YegP family protein	-1.32	0.048	1278	3702	6234	5266	8892	4543	3437	3937	3733	1247	1290	1295
IM675_11360	NA	TetR/AcrR family transcriptional regulator	0.53	0.048	114	133	85	108	71	75	126	134	140	113	116	114
IM675_13890	NA	hypothetical protein	-1.08	0.048	215	415	662	809	838	339	390	459	396	210	226	209
IM675_16180	NA	glutathione S-transferase	1.13	0.048	66	33	23	27	15	27	33	32	32	77	66	57
IM675_22665	rplR	50S ribosomal protein L18	-0.65	0.048	8478	10915	15228	20055	15059	10569	12068	11105	9572	8878	7902	8653
IM675_10440	NA	MFS transporter	-0.65	0.048	711	977	1326	1348	975	1655	985	1087	859	691	665	777
IM675_31065	NA	2Fe-2S iron-sulfur cluster binding domain-containing protein	0.58	0.048	133	128	85	69	80	107	112	115	158	143	137	119
IM675_18200	NA	SirB1 family protein	1.15	0.048	318	332	145	142	130	163	137	218	640	338	324	293
IM675_20610	NA	ExeM/NucH family extracellular endonuclease	1.07	0.048	69	66	32	27	42	26	45	35	119	69	68	70
IM675_30930	NA	helix-turn-helix transcriptional regulator	-1.34	0.048	961	3030	5031	5844	4515	4735	3033	3000	3056	1060	881	942
IM675_02130	creC	two-component system sensor histidine kinase CreC	1.28	0.048	835	288	232	232	223	239	332	314	216	822	821	861
IM675_02745	folB	dihydroneopterin aldolase	0.45	0.048	219	177	147	151	142	147	201	171	158	218	211	227
IM675_13130	NA	ABC transporter substrate-binding protein	1.28	0.048	498	171	138	114	149	151	175	179	158	452	498	543
IM675_19520	prfB	peptide chain release factor 2	-0.61	0.048	219	280	381	506	339	297	274	286	280	239	199	220
IM675_23785	rapZ	RNase adapter RapZ	-0.67	0.048	2861	4611	5934	6342	5906	5555	4531	4621	4682	2967	2973	2644
IM675_28920	NA	cytochrome c5 family protein	0.82	0.048	349	225	164	129	161	201	249	281	144	356	342	348
IM675_11200	NA	glycosyltransferase family 4 protein	-0.77	0.048	128	209	285	266	310	280	222	243	162	126	122	135
IM675_00860	mdcH	malonate decarboxylase subunit epsilon	0.97	0.048	85	65	39	18	58	40	46	81	68	90	89	76
IM675_00625	NA	OprD family porin	0.54	0.048	166	188	120	152	96	111	187	154	223	159	164	176
IM675_12045	NA	zinc ABC transporter substrate-binding protein	0.57	0.048	450	478	310	314	217	399	421	506	507	451	500	400
IM675_07370	NA	helix-turn-helix transcriptional regulator	1.17	0.048	394	166	125	101	117	158	147	223	129	414	416	352
IM675_07915	fabA	3-hydroxyacyl-[acyl-carrier-protein] dehydratase FabA	-0.98	0.048	1773	3535	5251	5501	6477	3776	4192	3597	2816	1772	1717	1831
IM675_08920	lon	endopeptidase La	-0.78	0.048	6168	10715	14501	16476	15401	11627	10406	10215	11525	6290	6058	6155
IM675_18480	NA	DMT family transporter	1.35	0.048	1301	401	334	343	332	327	424	410	370	1202	1314	1385
IM675_08315	speE	polyamine aminopropyltransferase	0.52	0.048	436	330	268	280	225	298	338	365	288	440	414	454
IM675_21595	NA	PaaI family thioesterase	1.51	0.048	48	33	13	6	12	23	15	22	61	39	52	53
IM675_00925	NA	CoA transferase subunit A	0.82	0.048	133	78	61	63	56	64	92	81	61	149	119	131
IM675_04720	NA	hypothetical protein	-1.02	0.048	1258	1862	3156	3953	4225	1289	1996	1710	1881	1305	1282	1185
IM675_29925	NA	SMI1/KNR4 family protein	-1.42	0.048	934	976	2544	834	1177	5621	845	1031	1050	1052	872	876
IM675_04640	NA	DUF2058 family protein	-0.63	0.049	503	691	922	1099	965	703	769	716	590	502	477	530
IM675_12275	NA	esterase family protein	1.09	0.049	508	218	171	170	146	197	202	193	259	510	541	473
IM675_17750	rfaD	ADP-glyceromanno-heptose 6-epimerase	-1.27	0.049	639	1324	2360	2923	3225	931	1547	1325	1100	744	669	506
IM675_27025	serB	phosphoserine phosphatase SerB	0.76	0.05	1818	1130	870	982	725	904	1226	1322	841	1709	1775	1971
IM675_04530	rimO	30S ribosomal protein S12 methylthiotransferase RimO	0.73	0.05	5213	3106	2502	2629	2304	2572	3564	3104	2650	5068	4973	5599
IM675_06865	NA	P1 family peptidase	1.2	0.05	114	58	38	30	44	40	37	43	93	116	120	107
IM675_07855	panB	3-methyl-2-oxobutanoate hydroxymethyltransferase	1.69	0.05	164	46	32	20	25	52	26	57	54	151	159	182
IM675_08385	pscX	type III secretion system protein PscX	2.15	0.05	8	8	1	0	0	4	8	6	11	9	10	6
IM675_13925	NA	YihY/virulence factor BrkB family protein	-0.46	0.05	600	660	865	898	1044	654	656	626	698	620	578	602
IM675_14140	NA	GAF domain-containing protein	-0.62	0.05	202	164	284	266	362	225	180	168	144	217	227	160
IM675_06940	hyi	hydroxypyruvate isomerase	0.91	0.05	145	85	63	68	78	43	95	72	86	162	135	138
IM675_13255	icd	NADP-dependent isocitrate dehydrogenase	-0.48	0.05	7775	10694	12911	12973	13072	12687	10762	11203	10119	8140	7536	7648
IM675_26580	NA	Hsp70 family protein	0.8	0.05	361	244	174	190	129	202	185	224	324	337	340	406
IM675_05850	NA	two-component sensor histidine kinase	-0.6	0.05	619	770	1055	1187	1253	726	865	758	687	655	603	599
IM675_22245	NA	ABC transporter ATP-binding protein	0.54	0.05	123	105	77	79	61	92	93	107	115	124	124	121
IM675_07510	dnaX	DNA polymerase III subunit gamma/tau	0.65	0.05	4308	2750	2247	2507	2321	1913	2661	2834	2754	4403	4153	4367
IM675_07785	NA	succinate dehydrogenase iron-sulfur subunit	-0.76	0.05	4214	7088	9549	10892	10011	7743	7963	7101	6199	4408	4232	4002
IM675_10150	NA	sigma-70 family RNA polymerase sigma factor	1.04	0.05	87	43	33	35	41	23	45	45	40	80	92	88
IM675_12270	NA	hypothetical protein	1.07	0.05	622	268	213	210	185	245	235	260	309	611	620	637
IM675_16620	leuD	3-isopropylmalate dehydratase small subunit	-0.69	0.05	378	410	636	450	877	580	372	438	421	492	327	314
IM675_27435	pilQ	type 4a pilus secretin PilQ	-0.46	0.05	5731	7170	8842	8723	10160	7644	7348	6895	7267	6315	5720	5159
IM675_13365	nuoJ	NADH-quinone oxidoreductase subunit J	-0.76	0.05	261	437	588	537	557	668	476	468	367	243	293	249
IM675_20805	NA	response regulator transcription factor	-0.97	0.05	899	1821	2662	3177	3001	1809	1852	1716	1895	883	902	913
IM675_08995	NA	nuclear transport factor 2 family protein	-0.56	0.05	172	236	297	311	298	281	269	192	248	167	171	177
IM675_10430	NA	LamB/YcsF family protein	-0.7	0.05	96	108	166	186	112	200	125	127	72	107	89	92
IM675_27385	NA	MFS transporter	0.73	0.05	1017	605	490	518	510	442	695	543	575	987	1028	1036
IM675_13805	NA	inovirus-type Gp2 protein	0.69	0.051	209	268	147	110	200	132	237	249	316	247	175	206
IM675_15975	nqrE	NADH:ubiquinone reductase (Na(+)-transporting) subunit E	-0.34	0.051	588	619	769	789	823	694	701	617	539	621	561	581
IM675_04860	NA	hypothetical protein	-0.54	0.051	190	164	262	257	289	238	222	139	129	194	187	189
IM675_09745	NA	phosphoethanolamine--lipid A transferase	1.17	0.051	327	145	106	73	161	83	175	119	140	332	320	329
IM675_14365	NA	UTRA domain-containing protein	0.56	0.051	413	422	280	286	269	286	348	323	597	416	393	431
IM675_23780	ptsN	PTS IIA-like nitrogen regulatory protein PtsN	-0.63	0.051	1600	1581	2459	2712	3127	1537	1680	1642	1420	1681	1740	1379
IM675_24935	NA	hypothetical protein	2.06	0.051	910	151	128	115	115	152	195	157	101	1715	513	503
IM675_07405	NA	Fic family protein	-1.17	0.051	835	1531	2666	3196	3767	1036	1633	1253	1708	951	758	797
IM675_28405	NA	cell division protein ZapA	-0.47	0.051	965	1139	1460	1543	1669	1169	1251	1167	1000	1049	940	907
IM675_19170	yedE	selenium metabolism membrane protein YedE/FdhT	-0.46	0.051	401	499	618	672	664	519	505	529	464	380	402	420
IM675_13940	NA	DUF5064 family protein	-1.29	0.051	372	987	1665	1975	1969	1052	1237	938	787	447	401	269
IM675_02470	NA	aspartate aminotransferase family protein	1.08	0.051	103	94	46	66	36	36	49	66	165	90	108	111
IM675_20985	NA	SEC-C domain-containing protein	0.85	0.051	184	192	102	87	85	134	117	151	309	181	184	188
IM675_22360	NA	B3/4 domain-containing protein	1.16	0.051	117	50	38	51	27	36	52	45	54	118	121	112
IM675_13955	NA	DUF2789 domain-containing protein	-0.84	0.051	519	906	1273	1118	1568	1133	755	865	1100	573	558	425
IM675_22760	rpsG	30S ribosomal protein S7	-1.44	0.052	18372	26835	61126	30854	18840	133686	29010	25422	26074	20656	16664	17797
IM675_15345	NA	acyl-CoA thioesterase II	1.06	0.052	433	230	159	115	176	185	160	178	352	414	455	430
IM675_25790	pgi	glucose-6-phosphate isomerase	-0.47	0.052	1519	1963	2415	2515	2238	2491	2191	2057	1640	1522	1525	1510
IM675_27030	NA	histidine kinase	-0.32	0.052	1435	1457	1814	1953	1904	1585	1587	1504	1280	1479	1353	1471
IM675_16915	NA	bifunctional 4-hydroxy-2-oxoglutarate aldolase/2-dehydro-3-deoxy-phosphogluconate aldolase	0.47	0.052	752	836	576	484	603	640	926	931	651	787	704	765
IM675_21845	NA	phage tail protein	-1.28	0.052	91	258	421	560	396	307	266	276	234	105	81	87
IM675_04210	NA	DUF2059 domain-containing protein	-0.76	0.052	978	1603	2191	2407	2463	1702	1905	1548	1356	1059	907	968
IM675_08770	cobA	uroporphyrinogen-III C-methyltransferase	1.3	0.052	47	26	15	13	12	20	13	32	32	34	59	48
IM675_09050	NA	SDR family oxidoreductase	-1.22	0.052	274	764	1205	1315	1354	946	807	826	658	290	270	262
IM675_06860	NA	APC family permease	0.7	0.052	329	211	168	134	191	178	236	193	205	308	334	346
IM675_19670	NA	PspA/IM30 family protein	1.1	0.052	1597	645	522	532	528	507	704	728	503	1697	1496	1598
IM675_29645	NA	RNA ligase RtcB family protein	1.8	0.052	2820	597	492	438	525	514	1052	438	302	2814	2668	2978
IM675_09110	NA	RNA methyltransferase	1.21	0.052	586	623	261	281	245	256	281	315	1273	503	591	664
IM675_16350	NA	hypothetical protein	0.34	0.052	1446	1280	1081	1052	1182	1009	1422	1197	1223	1543	1360	1436
IM675_27145	NA	response regulator	0.46	0.052	408	354	277	221	284	326	358	351	352	405	449	371
IM675_30645	NA	hypothetical protein	-1.73	0.052	43	177	363	491	469	128	174	177	180	49	35	45
IM675_06310	NA	cobyrinate a,c-diamide synthase	0.9	0.053	249	135	104	121	76	114	159	137	108	236	242	270
IM675_10315	kynR	kynurenine pathway transcriptional regulator KynR	-0.88	0.053	426	842	1165	1099	1077	1319	787	755	985	446	425	409
IM675_18420	NA	response regulator	-0.61	0.053	314	444	577	471	679	581	421	516	396	313	319	309
IM675_00920	NA	helix-turn-helix domain-containing protein	-0.52	0.053	224	291	368	404	371	331	267	347	259	219	231	223
IM675_01695	NA	hypothetical protein	0.46	0.053	127	146	96	87	98	104	140	125	173	130	122	129
IM675_06625	NA	YbaN family protein	0.91	0.053	432	215	174	174	171	177	258	209	180	445	423	429
IM675_06765	NA	YafY family transcriptional regulator	1.54	0.053	928	230	200	225	225	151	256	225	209	952	867	964
IM675_08240	NA	bacteriohemerythrin	-1.41	0.053	2987	6767	12955	16351	18264	4251	7749	6361	6192	3891	3159	1911
IM675_12265	NA	sigma-54-dependent transcriptional regulator	1.08	0.053	1219	495	406	429	398	390	482	556	446	1193	1162	1303
IM675_05205	NA	glycine zipper 2TM domain-containing protein	-0.64	0.053	818	1139	1519	1930	1496	1132	1231	1146	1039	864	762	829
IM675_19250	NA	OmpH family outer membrane protein	-0.88	0.053	2483	4470	6380	7857	6930	4352	5202	4264	3945	2515	2446	2489
IM675_13260	NA	NADP-dependent isocitrate dehydrogenase	-0.33	0.053	3879	3981	4946	5732	4522	4584	4303	3646	3995	4060	3568	4009
IM675_10880	hcnC	cyanide-forming glycine dehydrogenase subunit HcnC	-0.54	0.053	931	1080	1467	1284	1458	1660	1165	1281	795	928	1060	804
IM675_21940	NA	Clp protease ClpP	-1.08	0.053	487	1181	1762	2134	1623	1530	1209	1290	1043	514	471	476
IM675_01565	NA	uracil-xanthine permease	0.73	0.054	829	506	405	443	352	419	507	578	432	742	807	939
IM675_13605	NA	hypothetical protein	-1.51	0.054	163	564	1033	864	1629	607	636	594	460	181	143	164
IM675_09225	modB	molybdate ABC transporter permease subunit	0.58	0.054	237	168	137	128	144	138	156	161	187	253	237	222
IM675_00905	NA	ABC transporter substrate-binding protein	0.98	0.054	63	35	25	28	24	25	26	40	40	55	66	68
IM675_20835	sfnG	dimethyl sulfone monooxygenase SfnG	0.65	0.054	187	140	105	89	122	105	113	129	180	187	189	185
IM675_06930	NA	glycerate kinase	1.18	0.054	53	25	18	15	19	19	17	26	32	56	49	55
IM675_19850	NA	DUF2239 family protein	0.94	0.054	79	108	48	31	73	40	82	81	162	90	69	79
IM675_27760	hutC	histidine utilization repressor	0.41	0.054	454	389	320	294	347	320	424	437	306	455	470	437
IM675_00935	pcaF	3-oxoadipyl-CoA thiolase	1.55	0.054	55	36	15	7	14	25	12	25	72	57	59	49
IM675_05240	NA	DMT family transporter	-0.59	0.054	224	321	408	416	403	404	374	321	270	216	235	219
IM675_11440	NA	M48 family metalloprotease	1.46	0.054	128	39	31	35	25	32	42	26	50	121	139	124
IM675_13080	NA	tryptophan 7-halogenase	1.02	0.054	2773	1273	998	1012	1249	734	1276	1109	1435	3000	2504	2814
IM675_15785	NA	aminotransferase class V-fold PLP-dependent enzyme	-0.59	0.054	357	522	658	718	719	537	508	531	525	362	358	350
IM675_29100	NA	response regulator	-0.7	0.055	637	724	1106	1256	1408	653	832	757	583	698	598	615
IM675_11390	NA	AraC family transcriptional regulator	1.17	0.055	213	85	67	72	66	62	69	74	111	231	197	210
IM675_00515	ahpC	peroxiredoxin	-0.39	0.055	4764	4271	5913	6294	6670	4775	4580	4302	3930	5013	4602	4676
IM675_08495	pscJ	SctJ family type III secretion inner membrane ring lipoprotein Psc	0.52	0.055	141	110	90	97	91	82	120	117	93	128	155	140
IM675_17370	NA	cold-shock protein	-1.64	0.055	7444	19589	42129	82093	32480	11814	16277	17677	24812	6784	5100	10448
IM675_26235	NA	aminotransferase	0.86	0.055	206	210	113	104	105	129	129	143	360	200	207	211
IM675_30760	NA	hypothetical protein	-1.31	0.055	1025	3024	5027	4116	7391	3574	3063	3064	2945	1130	919	1025
IM675_00250	NA	type VI secretion system tube protein Hcp	-0.64	0.055	390	426	641	559	868	495	499	467	313	347	375	448
IM675_14820	NA	TIGR03749 family integrating conjugative element protein	2.17	0.056	25	10	4	0	3	8	5	21	4	18	30	28
IM675_24175	tpsA4	two-partner secretion system exoprotein TpsA4	0.73	0.056	791	465	380	393	388	359	552	432	410	769	796	807
IM675_27915	NA	hypothetical protein	0.41	0.056	744	649	522	456	540	569	631	562	755	776	751	703
IM675_18895	NA	hypothetical protein	-0.48	0.056	326	363	484	405	543	504	396	414	280	328	357	294
IM675_20325	NA	hypothetical protein	0.43	0.056	609	484	405	401	384	431	434	482	536	631	601	595
IM675_21220	NA	oxidoreductase	-0.45	0.056	333	371	482	418	491	538	405	415	295	306	329	365
IM675_12200	NA	hypothetical protein	-0.38	0.056	164	158	213	212	212	214	169	179	126	180	151	160
IM675_03380	NA	pyocin activator PrtN family protein	-1.33	0.056	13	38	61	83	51	49	43	29	43	14	14	11
IM675_04520	NA	hypothetical protein	1.7	0.056	166	40	32	24	19	52	54	35	32	162	176	159
IM675_20305	NA	hydrolase	-0.35	0.056	279	271	349	328	350	369	236	297	280	304	270	262
IM675_06415	NA	hypothetical protein	0.39	0.056	560	503	409	476	403	350	557	494	460	583	525	572
IM675_30060	atpD	F0F1 ATP synthase subunit beta	-0.98	0.056	16398	26576	42453	69745	27448	30168	30336	27232	22161	15031	14927	19236
IM675_01135	NA	cupin domain-containing protein	0.87	0.056	157	163	86	62	110	86	103	117	270	171	153	145
IM675_05270	NA	short chain dehydrogenase	-0.6	0.056	78	87	127	128	146	107	83	112	65	82	66	88
IM675_07555	NA	QacE family quaternary ammonium compound efflux SMR transporter	0.67	0.056	3058	1858	1547	1403	1596	1641	1944	1901	1730	3040	3046	3087
IM675_11990	NA	formylglycine-generating enzyme family protein	0.64	0.056	982	867	591	528	440	805	832	867	903	881	1264	802
IM675_21935	NA	DUF2190 family protein	-1.46	0.056	20	50	97	117	90	84	55	80	14	18	28	16
IM675_29650	NA	amino acid abc transporter substrate-binding paat family protein	0.41	0.056	623	587	456	388	449	530	669	607	485	582	646	642
IM675_04510	NA	DUF4124 domain-containing protein	0.87	0.057	189	118	85	75	95	86	73	134	147	198	205	165
IM675_06400	NA	alpha/beta fold hydrolase	0.4	0.057	333	301	243	214	257	257	352	291	259	310	335	353
IM675_12980	pqsH	2-heptyl-3-hydroxy-4(1H)-quinolone synthase	-0.32	0.057	1057	1236	1428	1428	1364	1492	1177	1324	1208	1002	1059	1109
IM675_23885	NA	septal ring lytic transglycosylase RlpA family protein	0.78	0.057	213	159	107	86	78	158	125	162	191	203	212	223
IM675_02945	NA	phage tail protein	-1.52	0.057	110	440	786	1047	719	592	482	468	370	115	107	108
IM675_24925	NA	c-type cytochrome	-0.58	0.057	2113	3036	3840	3614	4342	3564	3040	2682	3387	2234	2270	1834
IM675_18240	NA	SDR family oxidoreductase	-0.43	0.057	115	110	150	156	163	132	96	100	133	113	115	116
IM675_28030	NA	methyltransferase	0.76	0.057	367	235	178	177	144	213	246	297	162	376	335	390
IM675_27470	NA	M48 family metalloprotease	1.02	0.058	3740	1641	1330	1308	1518	1162	1922	1690	1309	3950	3528	3740
IM675_27900	NA	murein hydrolase activator EnvC	-0.31	0.058	654	686	829	895	860	731	657	706	694	711	608	643
IM675_30200	NA	PilZ domain-containing protein	-0.93	0.058	593	1069	1581	1902	1945	896	1165	1064	978	615	580	584
IM675_21855	NA	hypothetical protein	-1.2	0.058	24	42	77	107	64	59	59	52	14	18	28	26
IM675_05195	NA	glycerate kinase	1.18	0.058	63	49	24	20	22	30	35	22	90	48	67	72
IM675_11580	NA	MFS transporter	1.53	0.058	37	16	9	15	2	10	22	12	14	40	39	31
IM675_12355	NA	TonB-dependent siderophore receptor	1.32	0.058	514	601	222	212	198	255	247	246	1309	509	555	479
IM675_26130	NA	GrpB family protein	0.94	0.058	252	176	111	91	96	144	115	127	288	264	248	244
IM675_27370	NA	universal stress protein	-0.94	0.058	548	1075	1557	1715	1645	1312	1186	1158	881	638	620	385
IM675_28475	trxA	thioredoxin TrxA	-1.16	0.058	4997	11277	18244	27506	17829	9398	11407	12267	10158	4911	4834	5248
IM675_13185	NA	glycosyl transferase family protein	-0.82	0.058	358	670	902	950	994	761	598	745	665	346	370	358
IM675_14095	NA	formate/nitrite transporter family protein	0.31	0.058	901	846	708	657	791	676	813	887	838	822	904	978
IM675_14650	NA	hypothetical protein	4.77	0.058	1	13	0	0	0	0	1	1	36	2	2	1
IM675_00110	NA	MBL fold metallo-hydrolase	1.15	0.058	108	125	52	52	52	51	52	75	248	109	101	115
IM675_16405	NA	hypothetical protein	-0.48	0.058	1857	2102	2764	3585	2556	2150	2012	2247	2046	1777	1881	1913
IM675_02165	NA	TonB-dependent siderophore receptor	-0.84	0.058	960	1712	2383	2670	2780	1698	1650	1519	1967	851	1044	986
IM675_01830	pyrR	bifunctional pyr operon transcriptional regulator/uracil phosphoribosyltransferase PyrR	-0.51	0.058	581	711	919	996	868	894	815	779	539	626	611	506
IM675_03800	NA	hypothetical protein	-0.59	0.058	141	173	237	277	269	164	169	181	169	159	130	134
IM675_09510	NA	class I SAM-dependent methyltransferase	1	0.058	42	28	17	24	10	18	21	27	36	36	47	42
IM675_10190	NA	ABC transporter substrate-binding protein	0.87	0.058	106	73	49	45	59	43	55	53	111	100	103	113
IM675_11590	NA	LysR family transcriptional regulator	0.96	0.058	106	91	50	53	47	49	69	45	158	107	102	109
IM675_14145	NA	M20/M25/M40 family metallo-hydrolase	-0.74	0.058	124	172	245	158	322	257	139	191	187	108	139	126
IM675_21995	NA	type II toxin-antitoxin system HicB family antitoxin	1.09	0.058	10383	4073	3399	3343	3773	3080	4411	4144	3664	11182	9614	10353
IM675_24715	NA	Crp/Fnr family transcriptional regulator	-1.2	0.058	566	1480	2351	2660	2937	1456	1618	1481	1341	652	477	570
IM675_29620	NA	AEC family transporter	0.68	0.058	143	106	78	66	80	89	82	114	122	130	168	131
IM675_25335	NA	uracil-xanthine permease	-0.47	0.058	785	903	1167	1417	1043	1043	1036	821	852	680	811	865
IM675_14870	NA	conjugal transfer protein TraG N-terminal domain-containing protein	-0.49	0.059	342	476	570	564	609	536	483	449	496	341	350	337
IM675_29680	NA	hypothetical protein	0.62	0.059	869	555	464	421	484	486	512	593	561	862	845	899
IM675_03580	NA	isobutyryl-CoA dehydrogenase	-0.76	0.059	329	353	576	294	814	619	386	314	360	324	328	333
IM675_03660	nadB	L-aspartate oxidase	-0.43	0.059	1415	1871	2210	2144	2099	2386	1916	1871	1827	1430	1447	1369
IM675_21665	NA	DUF692 domain-containing protein	1.13	0.059	113	50	38	28	41	45	51	70	29	112	116	112
IM675_09995	amrR	TetR family transcriptional regulator AmrR	-0.5	0.059	1878	2312	2974	3001	3233	2686	2598	2611	1726	1773	1848	2014
IM675_08725	NA	kinase/pyrophosphorylase	-0.93	0.059	2304	4477	6464	7943	6914	4536	4725	3597	5110	2648	2162	2103
IM675_09335	ndhC	NADH-quinone oxidoreductase subunit A	1.78	0.059	336	57	57	58	47	67	58	57	58	318	333	355
IM675_17430	NA	hypothetical protein	-0.91	0.059	827	1364	2065	2290	2565	1339	1501	1539	1050	942	977	560
IM675_18020	NA	Arc family DNA-binding protein	-1	0.059	7336	13195	20508	23934	27167	10422	14294	12108	13182	8946	6275	6787
IM675_29595	NA	DUF2388 domain-containing protein	-0.82	0.059	1202	2326	3117	3402	3106	2843	2284	2209	2485	1281	1189	1136
IM675_04235	NA	EAL domain-containing protein	-0.47	0.059	4010	5418	6520	5822	7233	6504	5342	5575	5336	3970	4207	3852
IM675_21720	NA	biliverdin-producing heme oxygenase	-0.86	0.059	256	487	671	678	816	518	483	525	453	248	247	274
IM675_00635	NA	gamma-glutamyltransferase family protein	0.74	0.059	181	181	107	80	129	111	127	135	280	173	191	179
IM675_05010	NA	acetate--CoA ligase family protein	0.98	0.059	310	145	116	101	139	109	125	140	169	298	332	301
IM675_06965	moaA	GTP 3',8-cyclase MoaA	-0.37	0.059	1444	1452	1875	1934	2069	1622	1655	1503	1197	1523	1416	1392
IM675_19030	NA	diacylglycerol kinase	0.7	0.059	371	234	187	204	159	198	217	206	280	383	364	365
IM675_19650	NA	nuclease	1.15	0.059	466	176	146	136	151	150	188	205	133	482	431	486
IM675_15085	NA	hypothetical protein	-0.39	0.059	778	926	1117	1221	1112	1019	1042	910	827	830	754	749
IM675_14500	NA	hypothetical protein	-1.41	0.059	144	516	875	937	1012	677	608	451	489	171	118	141
IM675_17675	NA	MerR family transcriptional regulator	0.72	0.059	409	257	203	231	208	171	232	223	316	409	391	428
IM675_09460	NA	sigma-70 family RNA polymerase sigma factor	0.69	0.059	145	97	75	63	73	90	84	104	104	157	136	142
IM675_26720	NA	benzoylformate decarboxylase	0.75	0.059	77	78	45	49	41	44	46	70	119	77	84	69
IM675_07845	htpG	molecular chaperone HtpG	-0.62	0.06	1925	3025	3809	4211	3313	3904	3049	2855	3172	1944	1985	1846
IM675_27430	aroK	shikimate kinase AroK	-0.3	0.06	1097	1118	1371	1345	1534	1234	1160	1207	985	1138	1095	1057
IM675_04340	NA	MmgE/PrpD family protein	1.37	0.06	48	38	16	13	12	23	17	18	79	48	49	47
IM675_02845	NA	response regulator transcription factor	0.29	0.06	646	616	513	491	499	547	605	552	690	660	629	648
IM675_07120	NA	LysR family transcriptional regulator	0.34	0.06	218	225	176	194	171	162	213	236	227	206	226	223
IM675_30985	NA	multidrug effflux MFS transporter	0.87	0.06	189	236	114	107	120	115	147	156	406	190	203	173
IM675_27080	NA	NUDIX domain-containing protein	-0.41	0.06	641	698	891	1040	936	697	701	721	672	588	662	674
IM675_29940	NA	MFS transporter	-0.43	0.06	527	682	812	765	874	798	741	610	694	523	510	548
IM675_07790	NA	2-oxoglutarate dehydrogenase E1 component	-0.58	0.061	11111	17052	20982	21550	20614	20781	17665	17543	15948	10912	11383	11040
IM675_15675	NA	hypothetical protein	-0.63	0.061	196	279	367	331	484	286	267	284	288	199	199	189
IM675_31450	NA	head decoration protein	-0.61	0.061	34	38	52	52	51	54	34	32	47	41	31	29
IM675_15980	nqrD	NADH:ubiquinone reductase (Na(+)-transporting) subunit D	-0.58	0.061	725	975	1274	1442	1353	1028	1159	1006	759	695	734	746
IM675_19685	NA	DUF3509 domain-containing protein	-0.9	0.061	271	557	771	820	882	611	522	582	568	259	257	296
IM675_08740	rraA	ribonuclease E activity regulator RraA	-0.81	0.061	1884	3559	4784	5070	4794	4488	3796	3977	2905	1760	1981	1910
IM675_11965	pvdT	pyoverdine export/recycling transporter ATP-binding/permease subunit PvdT	1.09	0.062	940	1315	528	473	486	626	701	746	2499	803	1039	978
IM675_25225	NA	class I SAM-dependent methyltransferase	0.42	0.062	296	253	204	208	168	237	244	260	255	297	282	308
IM675_02555	NA	metalloregulator ArsR/SmtB family transcription factor	-0.69	0.062	392	636	828	837	855	791	543	786	579	404	365	408
IM675_10205	NA	ABC transporter ATP-binding protein	1.4	0.062	83	103	34	35	36	33	36	43	230	68	91	91
IM675_11520	NA	amino acid adenylation domain-containing protein	-0.47	0.062	996	1169	1496	1185	1595	1709	1073	1385	1050	957	1020	1011
IM675_12585	antB	anthranilate 1,2-dioxygenase small subunit	1.68	0.062	37	11	8	4	14	6	9	14	11	36	31	44
IM675_16530	gspF	GspF family T2SS innner membrane protein variant XcpS	-0.36	0.062	425	429	552	582	532	543	428	517	342	415	418	443
IM675_27200	NA	acyl-CoA dehydrogenase family protein	0.57	0.062	330	247	198	196	225	173	296	269	176	340	316	335
IM675_02380	NA	Lrp/AsnC family transcriptional regulator	-1.21	0.062	11	19	35	39	24	42	26	26	4	10	10	12
IM675_28600	NA	hypothetical protein	-0.33	0.062	867	1059	1207	1148	1221	1253	1043	1048	1086	885	865	852
IM675_05415	fliS	flagellar export chaperone FliS	-0.82	0.062	10796	11502	19683	23219	27194	8638	11722	11801	10982	10296	10591	11500
IM675_14035	NA	hypothetical protein	1.23	0.062	82	30	24	27	20	26	33	31	25	74	91	82
IM675_06870	NA	glycerol kinase	0.93	0.062	111	63	46	45	44	48	39	66	83	111	112	109
IM675_16100	NA	transglycosylase SLT domain-containing protein	-0.45	0.062	1092	1448	1730	1647	1647	1895	1450	1548	1345	1154	1079	1042
IM675_19785	NA	gamma carbonic anhydrase family protein	-0.37	0.063	1279	1453	1764	1601	1569	2123	1395	1471	1492	1203	1321	1313
IM675_02065	NA	slipin family protein	0.94	0.063	222	117	90	104	98	67	115	89	147	202	221	243
IM675_00180	NA	SUMF1/EgtB/PvdO family nonheme iron enzyme	-0.47	0.063	531	661	828	909	902	672	756	634	593	527	555	512
IM675_12030	NA	thiamine pyrophosphate-binding protein	0.62	0.063	592	379	316	326	289	332	383	350	403	568	568	641
IM675_03225	NA	biopolymer transporter ExbD	1.86	0.063	11	15	3	6	2	2	12	3	29	9	12	12
IM675_14075	NA	hypothetical protein	0.88	0.063	365	239	164	160	173	159	188	148	381	370	358	366
IM675_10960	NA	amidohydrolase	1.48	0.063	94	30	22	27	17	24	39	15	36	95	101	86
IM675_03300	NA	LysR family transcriptional regulator	0.46	0.064	496	408	328	302	327	354	377	391	457	556	411	521
IM675_03035	NA	histidine triad nucleotide-binding protein	-1.17	0.064	370	924	1457	1379	2123	871	869	1063	841	355	408	346
IM675_15410	NA	CPBP family intramembrane metalloprotease	-0.32	0.064	1080	1110	1375	1443	1249	1432	1205	1215	910	1112	1040	1089
IM675_17410	NA	hypothetical protein	-1.04	0.064	29	53	81	72	120	50	40	43	76	35	29	23
IM675_22635	rpsM	30S ribosomal protein S13	-1.17	0.064	8520	17760	29603	49312	26044	13452	20271	16022	16987	8788	7500	9272
IM675_22835	NA	pantothenate kinase	0.5	0.064	2087	1674	1334	1355	1544	1103	1898	1803	1320	2069	2029	2163
IM675_30705	NA	hypothetical protein	1.38	0.064	114	37	30	20	36	33	51	27	32	102	122	118
IM675_12195	cadA	cadmium-translocating P-type ATPase	0.69	0.064	227	146	116	108	113	126	140	127	173	193	234	253
IM675_03855	NA	DEAD/DEAH box helicase	1.35	0.064	1253	351	316	342	276	329	332	369	352	1229	1204	1325
IM675_04775	NA	DNA starvation/stationary phase protection protein	-0.69	0.064	1679	2450	3328	3585	3941	2458	3017	2214	2118	1920	1689	1429
IM675_16650	NA	Hsp20 family protein	-0.75	0.064	2298	4146	5399	5283	5001	5914	4384	4396	3657	2257	2345	2292
IM675_17130	NA	DMT family transporter	0.54	0.064	99	95	66	65	68	65	77	83	126	91	95	112
IM675_18800	NA	UDP-glucose 6-dehydrogenase	-2.11	0.064	162	1189	2913	3236	4713	791	1660	1091	816	191	165	130
IM675_23090	pyk	pyruvate kinase	-0.37	0.064	998	1252	1443	1518	1378	1434	1283	1196	1277	1008	1028	957
IM675_27505	hslU	ATP-dependent protease ATPase subunit HslU	-0.62	0.064	975	1407	1823	1764	1474	2231	1616	1425	1179	1006	982	936
IM675_20655	moaC	cyclic pyranopterin monophosphate synthase MoaC	-0.49	0.065	215	236	320	377	311	273	249	283	176	200	208	235
IM675_06280	lhpB	D-hydroxyproline dehydrogenase subunit beta LhpB	2.03	0.065	25	51	9	15	7	5	9	18	126	25	21	29
IM675_18885	NA	heavy-metal-associated domain-containing protein	-1.91	0.065	678	3342	7556	10025	10262	2381	4761	2964	2301	1121	507	406
IM675_03240	NA	DNA repair protein	1.83	0.065	19	6	4	6	5	2	10	8	0	19	20	17
IM675_11560	NA	TauD/TfdA family dioxygenase	0.58	0.065	580	630	407	319	530	372	813	604	475	559	591	591
IM675_04110	NA	DUF3565 domain-containing protein	-1.17	0.065	62	108	192	242	244	90	139	131	54	77	57	52
IM675_20735	NA	oligopeptide transporter, OPT family	-0.34	0.065	452	517	614	613	672	555	488	563	500	430	478	449
IM675_23155	NA	amidase	1.27	0.065	178	63	50	37	56	59	46	63	79	167	188	181
IM675_10470	NA	NAD(P)-dependent alcohol dehydrogenase	-1.25	0.065	1076	2627	4403	5082	5839	2290	3179	2669	2032	1291	1261	675
IM675_09535	NA	OsmC domain/YcaO domain-containing protein	0.54	0.065	990	737	592	665	455	657	694	696	820	1043	923	1004
IM675_17490	NA	3-isopropylmalate dehydratase	-0.6	0.065	164	131	229	191	300	195	143	155	93	147	176	170
IM675_24875	ribF	bifunctional riboflavin kinase/FAD synthetase	0.31	0.065	829	736	632	639	569	687	775	778	654	802	841	845
IM675_27920	NA	ABC transporter substrate-binding protein	0.45	0.066	487	392	321	286	323	354	371	352	453	512	457	493
IM675_17175	NA	DUF3309 domain-containing protein	-0.82	0.066	43	52	84	55	112	84	37	75	43	47	42	39
IM675_03875	NA	VOC family protein	-0.56	0.066	130	175	223	227	222	222	189	182	155	103	149	139
IM675_08895	parS	sensor histidine kinase ParS	-0.41	0.066	411	498	600	672	482	646	478	501	514	415	416	403
IM675_11210	NA	biofilm formation protein PslJ	-0.7	0.066	294	492	635	661	694	549	526	518	432	306	311	266
IM675_14915	NA	MFS transporter	0.83	0.066	1399	719	595	623	613	549	670	637	849	1289	1375	1532
IM675_17400	NA	DEAD/DEAH box helicase	0.66	0.066	1011	754	559	498	532	649	565	639	1057	980	1016	1037
IM675_19655	NA	DNA repair ATPase	1.07	0.066	7707	3055	2557	2452	2880	2340	3434	3415	2316	7461	7579	8082
IM675_20015	NA	DUF2946 domain-containing protein	0.28	0.066	748	698	596	609	554	626	691	769	633	703	759	782
IM675_20200	NA	EAL domain-containing protein	-0.41	0.066	791	890	1121	1134	1297	931	970	958	741	775	807	792
IM675_22615	rplQ	50S ribosomal protein L17	-1	0.066	8182	14585	22844	34775	18877	14880	19601	13629	10525	8597	6477	9473
IM675_24335	NA	hypothetical protein	-0.88	0.066	772	1629	2213	2468	2214	1959	1702	1598	1586	827	752	737
IM675_26815	nadE	ammonia-dependent NAD(+) synthetase	1.08	0.066	519	214	174	160	135	226	254	216	173	476	533	548
IM675_29775	NA	zinc ABC transporter substrate-binding protein	-1.42	0.066	610	490	1469	470	3139	798	484	747	237	580	623	626
IM675_30695	NA	C40 family peptidase	1.44	0.066	377	656	190	181	229	160	282	228	1456	420	342	367
IM675_25305	NA	VOC family protein	-1	0.066	174	360	531	449	791	353	349	352	378	188	162	172
IM675_25550	NA	iron ABC transporter substrate-binding protein	-0.51	0.066	600	831	1016	1088	1016	944	860	851	784	639	650	512
IM675_27575	NA	twin-arginine translocase TatA/TatE family subunit	-1	0.066	248	485	729	941	784	462	414	369	672	292	231	221
IM675_04980	purC	phosphoribosylaminoimidazolesuccinocarboxamide synthase	-0.5	0.066	2928	3404	4488	5647	4205	3611	3901	3600	2711	2993	2895	2896
IM675_11020	NA	hypothetical protein	1.42	0.066	43	27	14	18	15	7	44	7	29	42	42	44
IM675_17765	NA	FimV family protein	0.52	0.066	964	691	581	504	652	588	695	765	611	940	978	976
IM675_23390	fxsA	membrane protein FxsA	-0.75	0.066	150	224	312	315	210	410	226	244	201	126	180	144
IM675_27020	NA	EAL domain-containing protein	-0.36	0.067	2265	2212	2874	3140	2741	2741	2510	2397	1730	2291	2258	2245
IM675_30710	NA	hypothetical protein	0.9	0.067	271	169	118	87	76	190	171	190	147	277	266	270
IM675_31075	NA	methyl-accepting chemotaxis protein	-0.82	0.067	1521	2898	3904	4685	3761	3265	3156	2550	2988	1576	1358	1629
IM675_06315	bluB	5,6-dimethylbenzimidazole synthase	0.79	0.067	45	49	25	18	25	33	45	32	68	36	48	49
IM675_22135	NA	hypothetical protein	-0.96	0.068	23	44	62	87	59	39	42	31	58	24	24	22
IM675_25855	nusA	transcription termination/antitermination protein NusA	0.66	0.068	19651	12104	10049	11676	10069	8401	12967	12467	10878	20069	18831	20053
IM675_19645	NA	YaeQ family protein	0.57	0.068	592	423	343	366	264	399	428	398	442	557	592	626
IM675_08090	NA	flavin reductase family protein	0.75	0.068	773	421	356	322	362	384	441	431	392	765	772	783
IM675_21495	NA	aldehyde dehydrogenase family protein	1.45	0.068	494	131	114	121	107	116	160	132	101	701	360	420
IM675_24435	NA	hypothetical protein	-2.05	0.068	71	474	1125	2409	464	503	445	460	518	83	60	70
IM675_02980	NA	phage late control D family protein	-0.7	0.068	196	268	379	474	379	284	312	311	180	172	210	205
IM675_22405	NA	FAD-dependent monooxygenase	-0.6	0.068	128	189	238	248	191	275	190	198	180	118	133	134
IM675_07630	ccoP	cytochrome-c oxidase, cbb3-type subunit III	-0.7	0.068	954	1429	1929	2129	2058	1601	1511	1283	1492	1140	1073	650
IM675_11225	NA	FAD-dependent oxidoreductase	1.45	0.068	50	88	24	23	14	36	33	47	183	57	46	46
IM675_24505	NA	methyl-accepting chemotaxis protein	-0.55	0.068	243	354	433	445	394	459	339	345	378	282	227	221
IM675_17025	NA	septation protein A	-0.61	0.069	1228	1766	2286	2532	2466	1859	2068	1851	1381	1242	1144	1299
IM675_01910	NA	16S rRNA (uracil(1498)-N(3))-methyltransferase	0.83	0.069	232	249	133	101	115	182	168	179	399	193	249	254
IM675_09715	NA	5-carboxymethyl-2-hydroxymuconate isomerase	0.75	0.069	227	235	136	103	166	139	139	204	363	225	213	244
IM675_12430	NA	c-type cytochrome	1.37	0.069	714	196	176	138	176	215	215	210	162	720	704	718
IM675_00390	NA	protoheme IX farnesyltransferase	-0.69	0.069	668	663	1074	822	1625	774	516	663	809	681	715	607
IM675_08910	clpP	ATP-dependent Clp endopeptidase proteolytic subunit ClpP	-0.69	0.069	4338	7109	9209	10561	9202	7862	7337	8069	5922	4042	4222	4751
IM675_17510	NA	DUF3304 domain-containing protein	-1.52	0.069	7	12	26	28	44	7	11	15	11	9	4	7
IM675_24680	NA	conjugal transfer protein TraG N-terminal domain-containing protein	-1.06	0.069	290	720	1054	990	1287	885	725	855	579	303	264	301
IM675_29895	NA	SDR family oxidoreductase	0.99	0.069	1490	1317	707	729	652	739	690	776	2485	1371	1386	1713
IM675_14780	NA	ATP-binding protein	0.49	0.069	20486	21457	14986	14644	19657	10656	22598	21007	20766	20906	19335	21218
IM675_01805	NA	TM2 domain-containing protein	-0.87	0.069	515	998	1382	1545	1673	929	961	1029	1003	552	487	506
IM675_06295	NA	FUSC family protein	0.86	0.069	347	169	143	146	142	140	171	157	180	323	365	352
IM675_09245	NA	ATP-dependent DNA helicase	1.18	0.07	853	288	253	219	274	266	306	299	259	807	906	845
IM675_23855	mreD	rod shape-determining protein MreD	0.74	0.07	1587	899	748	820	645	779	1009	904	784	1428	1630	1704
IM675_03990	NA	hypothetical protein	-1.43	0.07	108	267	502	397	955	154	234	239	327	102	110	111
IM675_04675	NA	DUF3108 domain-containing protein	-0.6	0.07	2041	3014	3822	4277	3953	3237	3651	2754	2636	2086	1967	2071
IM675_28110	arcA	arginine deiminase	-0.95	0.07	3195	7265	10100	11066	9888	9347	7931	6702	7163	3210	3615	2761
IM675_28480	ppx	exopolyphosphatase	-0.44	0.07	1735	2017	2540	2918	2346	2356	2194	2294	1564	1757	1687	1760
IM675_22765	rpsL	30S ribosomal protein S12	-1.39	0.07	14365	31914	60467	126044	28881	26476	33362	28880	33499	15841	12717	14536
IM675_16905	rluB	23S rRNA pseudouridine(2605) synthase RluB	0.85	0.07	2278	1158	957	954	956	960	1344	1268	863	2234	2118	2483
IM675_04495	NA	phage holin family protein	0.89	0.07	99	58	43	25	52	52	62	72	40	88	104	104
IM675_21375	NA	transporter substrate-binding domain-containing protein	0.32	0.07	517	459	390	397	345	429	440	469	467	519	537	495
IM675_18650	NA	peroxiredoxin C	-0.54	0.07	4112	6022	7360	6771	7249	8061	6341	6479	5246	4199	4069	4068
IM675_19410	NA	cytochrome P450	0.95	0.07	297	303	154	152	151	159	166	174	568	287	303	302
IM675_19610	armR	MexR antirepressor ArmR	0.72	0.071	163	104	81	68	73	104	97	116	97	167	179	143
IM675_10985	NA	2-keto-3-deoxy-L-lyxonate dehydratase	1.02	0.071	42	43	20	20	24	17	27	22	79	37	43	46
IM675_30505	NA	site-specific integrase	-1.78	0.071	510	2098	4461	9395	2654	1332	2182	1678	2434	486	490	552
IM675_03105	NA	DNA polymerase Y family protein	1.6	0.071	105	218	52	38	69	50	90	61	503	90	116	110
IM675_04715	NA	YihY family inner membrane protein	-0.7	0.071	682	1091	1440	1594	1669	1057	1076	1242	957	620	719	706
IM675_14260	NA	hypothetical protein	0.47	0.071	342	284	227	231	254	197	301	234	316	381	322	323
IM675_16680	NA	alpha/beta fold hydrolase	0.83	0.071	191	112	85	69	74	111	100	93	144	190	203	179
IM675_23450	NA	cob(I)yrinic acid a,c-diamide adenosyltransferase	-0.61	0.071	108	165	207	208	200	213	183	175	137	110	108	106
IM675_29580	NA	acyltransferase	-0.52	0.071	247	260	368	363	393	350	340	279	162	257	241	243
IM675_18970	NA	enoyl-CoA hydratase/isomerase family protein	1.98	0.071	22	6	4	6	3	2	9	2	7	19	24	23
IM675_10910	NA	DUF1911 domain-containing protein	0.98	0.071	242	104	89	86	83	97	105	100	108	239	229	258
IM675_02440	NA	VWA domain-containing protein	1.02	0.071	34	38	16	10	14	25	30	23	61	28	38	35
IM675_06520	NA	5-guanidino-2-oxopentanoate decarboxylase	1.46	0.071	60	69	23	18	27	23	42	14	151	57	61	60
IM675_06620	NA	sensor histidine kinase	1.57	0.071	886	183	180	159	188	193	220	204	126	852	869	938
IM675_20885	tnpB	IS66 family insertion sequence element accessory protein TnpB	0.75	0.071	560	971	453	356	550	454	913	864	1136	521	572	587
IM675_13850	rplT	50S ribosomal protein L20	-0.88	0.071	31453	60556	84550	112812	80716	60121	69432	58606	53629	32522	28413	33424
IM675_16525	gspG	GspG family T2SS major pseudopilin variant XcpT	-0.55	0.071	476	707	864	945	843	804	709	696	716	543	444	440
IM675_28720	glnK	P-II family nitrogen regulator	-1.22	0.071	3251	8909	14147	15477	19119	7846	8136	8264	10327	3836	3166	2750
IM675_29075	NA	hypothetical protein	-0.47	0.071	270	235	349	297	408	343	217	196	291	269	288	254
IM675_04940	NA	M48 family metallopeptidase	-0.45	0.071	1168	1439	1778	1926	1754	1653	1503	1685	1129	1138	1205	1161
IM675_08320	NA	YncE family protein	-0.63	0.071	417	537	737	937	677	598	611	619	381	377	403	470
IM675_12920	NA	Lrp/AsnC family transcriptional regulator	-0.58	0.071	401	582	735	757	806	641	680	589	478	422	408	373
IM675_14860	NA	integrating conjugative element protein	1.11	0.071	69	47	27	25	36	20	28	26	86	69	72	66
IM675_22400	NA	aldehyde dehydrogenase	1.24	0.071	50	52	20	17	14	31	30	23	104	51	57	42
IM675_23250	NA	hypothetical protein	1.47	0.071	28	22	9	1	17	9	9	20	36	21	32	30
IM675_25270	NA	DUF2007 domain-containing protein	0.97	0.071	128	72	51	34	63	58	49	64	104	125	130	128
IM675_05510	NA	hypothetical protein	-0.71	0.071	1445	1301	2252	3412	1781	1563	1441	1509	953	1512	1273	1549
IM675_19475	NA	OmpA family protein	-0.77	0.071	1100	2023	2656	2345	2312	3310	2008	2093	1967	1097	1118	1084
IM675_22000	NA	hypothetical protein	-1.11	0.071	110	245	381	484	482	178	267	238	230	107	116	108
IM675_07220	NA	heme-binding protein	0.98	0.071	49	30	21	28	20	16	49	24	18	48	50	50
IM675_00975	NA	IclR family transcriptional regulator	1.36	0.072	277	93	72	73	58	86	106	137	36	257	273	301
IM675_07645	ccoN	cytochrome-c oxidase, cbb3-type subunit I	-0.55	0.072	4973	6653	8499	9409	8975	7113	7591	6142	6224	5187	5794	3938
IM675_11790	ssuD	FMNH2-dependent alkanesulfonate monooxygenase	1.13	0.072	454	163	142	132	141	153	142	188	158	459	427	475
IM675_07725	NA	DUF1287 domain-containing protein	0.57	0.072	316	219	180	155	171	214	204	215	237	327	315	306
IM675_26070	NA	acetyl-CoA C-acetyltransferase	1.31	0.072	961	1361	466	449	496	454	543	523	3017	1004	911	968
IM675_21125	NA	DUF493 domain-containing protein	-0.61	0.072	587	825	1074	1301	1119	802	805	731	939	683	536	541
IM675_19790	NA	CoA pyrophosphatase	-0.32	0.072	1151	1045	1376	1344	1410	1374	1098	1184	852	1209	1132	1112
IM675_03425	NA	TraR/DksA C4-type zinc finger protein	-0.93	0.072	25	42	64	84	61	45	42	56	29	23	22	29
IM675_13860	infC	translation initiation factor IF-3	-0.92	0.072	14862	28335	40801	54911	43279	24213	31307	25873	27825	16591	13172	14823
IM675_19355	NA	SufE family protein	-0.56	0.072	52	44	71	62	69	82	48	35	50	51	50	56
IM675_14380	NA	DUF4404 family protein	-1.29	0.072	133	365	606	758	806	254	370	338	388	153	127	118
IM675_18000	phnF	phosphonate metabolism transcriptional regulator PhnF	2.22	0.072	20	47	7	7	0	13	13	13	115	24	18	19
IM675_21630	NA	GMC family oxidoreductase N-terminal domain-containing protein	1.45	0.072	39	55	16	17	7	25	17	31	115	37	44	37
IM675_28090	dctP	C4-dicarboxylate TRAP substrate-binding protein DctP	-0.56	0.072	882	772	1228	1107	1695	881	884	740	694	929	805	913
IM675_17230	NA	lipid A biosynthesis lauroyl acyltransferase	0.43	0.073	856	701	584	665	574	513	780	757	568	848	856	865
IM675_08580	NA	hypothetical protein	1.29	0.073	62	48	22	20	24	23	15	29	101	55	75	57
IM675_26540	NA	urease subunit gamma	-1.19	0.073	16	29	48	37	83	25	22	18	47	17	13	20
IM675_03750	lon	endopeptidase La	-0.61	0.073	941	1431	1809	1863	1422	2143	1302	1556	1435	937	988	897
IM675_06305	cobO	cob(I)yrinic acid a,c-diamide adenosyltransferase	0.89	0.073	303	182	131	138	108	148	264	192	90	332	288	289
IM675_15065	NA	substrate-binding domain-containing protein	-0.86	0.073	254	508	691	699	863	511	533	475	518	272	248	243
IM675_19045	NA	DTW domain-containing protein	0.99	0.073	227	96	82	84	86	75	96	87	104	230	231	220
IM675_23680	mltB	lytic murein transglycosylase B	-0.31	0.073	650	752	866	903	882	814	771	799	687	642	641	667
IM675_24920	NA	hypothetical protein	-0.74	0.073	822	1446	1885	1951	1867	1836	1219	1737	1381	875	894	696
IM675_18075	NA	nitrous oxide reductase accessory protein NosL	1.94	0.073	14	33	6	6	7	5	7	14	79	15	16	11
IM675_05525	NA	LTA synthase family protein	-0.3	0.073	1715	2024	2303	2183	2428	2297	2125	2063	1884	1726	1666	1751
IM675_15165	NA	HlyD family secretion protein	2.28	0.073	17	34	5	3	3	8	9	3	90	17	17	15
IM675_01435	NA	autotransporter domain-containing protein	0.85	0.073	819	412	344	287	425	320	400	387	449	794	780	883
IM675_06150	NA	PAS domain-containing protein	0.83	0.073	628	492	315	297	315	332	322	316	838	609	648	626
IM675_29235	NA	DUF1028 domain-containing protein	2.15	0.073	18	23	5	1	10	2	4	6	58	17	14	25
IM675_05390	NA	NTP transferase domain-containing protein	-0.56	0.073	539	580	827	854	1092	534	560	591	590	473	574	572
IM675_06700	fleN	flagellar synthesis regulator FleN	-0.38	0.073	3549	3338	4475	4297	5036	4093	3652	3754	2607	3569	3646	3432
IM675_28940	NA	exodeoxyribonuclease III	-0.4	0.073	2238	2630	3203	3720	3220	2668	2902	2539	2449	2092	2219	2405
IM675_01310	NA	ABC transporter permease subunit	-0.58	0.073	699	1084	1329	1341	1392	1256	1118	1166	967	689	742	667
IM675_05485	NA	helix-turn-helix transcriptional regulator	1.2	0.073	224	73	65	76	59	60	72	72	76	219	232	222
IM675_14010	NA	hypothetical protein	-0.66	0.074	1264	2113	2669	2914	2798	2294	2154	2292	1891	1219	1233	1341
IM675_27475	NA	thermonuclease family protein	1.32	0.074	1084	305	279	302	311	222	300	367	248	1054	1055	1141
IM675_02630	NA	DUF805 domain-containing protein	-0.76	0.074	1053	1229	1936	1905	2927	975	1168	1247	1273	1043	961	1156
IM675_27170	waaA	lipid IV(A) 3-deoxy-D-manno-octulosonic acid transferase	0.64	0.074	264	166	139	159	130	128	149	176	173	270	266	256
IM675_29665	NA	GNAT family N-acetyltransferase	-1.43	0.074	1264	4283	7497	7919	11000	3571	4478	4453	3920	1548	1449	794
IM675_26490	purD	phosphoribosylamine--glycine ligase	0.74	0.074	841	468	394	418	340	423	530	459	414	809	919	793
IM675_15955	sthA	Si-specific NAD(P)(+) transhydrogenase	-0.44	0.074	2221	2822	3412	3713	3308	3217	2955	3202	2309	2204	2147	2313
IM675_29445	NA	GNAT family N-acetyltransferase	1.16	0.074	46	30	17	13	19	19	19	18	54	55	34	49
IM675_29730	dsbA	thiol:disulfide interchange protein DsbA	-0.37	0.074	4597	5621	6585	6560	7213	5983	5639	6146	5077	4794	4427	4568
IM675_13700	cysK	cysteine synthase A	-0.31	0.074	519	475	617	591	555	705	483	506	435	513	533	512
IM675_05250	NA	GNAT family N-acetyltransferase	-0.62	0.074	60	74	104	107	113	92	82	92	47	50	65	65
IM675_15495	NA	DUF4398 domain-containing protein	0.43	0.074	537	466	372	401	281	434	439	500	460	529	514	567
IM675_09435	NA	MFS transporter	0.99	0.075	40	55	23	21	24	23	47	24	93	37	46	37
IM675_20820	NA	NYN domain-containing protein	-0.37	0.075	600	531	737	791	770	649	616	534	442	563	588	648
IM675_00895	NA	APC family permease	0.66	0.075	251	160	132	158	130	108	169	174	137	219	278	255
IM675_01125	NA	PLP-dependent aminotransferase family protein	0.69	0.075	115	75	60	51	71	59	63	75	86	113	119	114
IM675_11220	NA	acyltransferase family protein	-0.71	0.075	496	893	1135	1145	1249	1010	875	955	849	479	508	502
IM675_11295	pvcD	paerucumarin biosynthesis heme-binding protein PvcD	2.71	0.075	5	5	1	0	0	2	5	6	4	4	5	5
IM675_18590	purB	adenylosuccinate lyase	-1	0.075	136	136	271	159	515	140	133	108	165	125	147	135
IM675_28395	NA	YecA family protein	0.46	0.075	339	254	219	210	220	226	278	258	227	326	372	318
IM675_30170	gmhB	D-glycero-beta-D-manno-heptose 1,7-bisphosphate 7-phosphatase	-0.43	0.075	333	340	456	523	488	357	387	320	313	312	308	378
IM675_13615	NA	Rrf2 family transcriptional regulator	0.45	0.075	427	381	296	266	259	364	442	407	295	417	434	430
IM675_14715	NA	DEAD/DEAH box helicase	-1	0.075	410	1013	1422	1380	1441	1445	1048	1154	838	378	416	435
IM675_18385	NA	amino acid oxidase	1.84	0.075	12	8	2	0	2	6	5	4	14	13	13	11
IM675_04925	NA	aminodeoxychorismate/anthranilate synthase component II	-0.76	0.075	190	278	396	367	330	490	346	327	162	205	179	186
IM675_21980	NA	glycoside hydrolase family 19 protein	-0.52	0.075	137	189	232	248	225	223	196	209	162	140	146	124
IM675_23460	NA	glutathione S-transferase family protein	-0.37	0.075	202	240	283	284	293	272	234	245	241	208	220	177
IM675_25280	NA	1-acyl-sn-glycerol-3-phosphate acyltransferase	0.32	0.075	1092	990	834	868	735	900	1131	970	870	1116	1060	1101
IM675_27680	NA	hypothetical protein	-0.39	0.075	179	170	230	249	247	194	159	165	187	202	164	171
IM675_10100	NA	glutamine synthetase	-0.3	0.075	426	492	560	580	567	534	478	441	557	424	421	433
IM675_05740	NA	HAMP domain-containing protein	0.79	0.075	637	431	309	314	352	261	319	304	669	646	616	649
IM675_07520	recR	recombination protein RecR	0.81	0.075	1137	587	492	450	430	596	643	628	489	1154	1123	1134
IM675_10865	NA	trehalose-6-phosphate hydrolase	0.85	0.076	29	28	15	14	12	19	24	21	40	24	35	28
IM675_20360	NA	phosphatidylcholine/phosphatidylserine synthase	-0.79	0.076	926	1647	2227	2338	2839	1503	1649	1468	1823	967	898	914
IM675_21370	NA	TIGR02281 family clan AA aspartic protease	-0.35	0.076	447	472	590	644	643	481	455	526	435	447	444	451
IM675_30845	NA	TetR/AcrR family transcriptional regulator	-1.06	0.076	78	180	268	308	335	160	196	151	194	88	59	89
IM675_23480	NA	DUF721 domain-containing protein	-0.46	0.076	251	295	377	397	381	353	371	289	227	237	251	266
IM675_18780	NA	4-deoxy-4-formamido-L-arabinose- phosphoundecaprenol deformylase	-1.89	0.076	21	149	316	353	444	151	208	144	97	21	24	18
IM675_27555	NA	SCP2 domain-containing protein	-1.25	0.076	302	283	695	1529	240	316	279	261	309	315	300	289
IM675_27580	tatB	Sec-independent protein translocase subunit TatB	-0.38	0.076	231	270	323	338	279	351	252	290	270	252	223	217
IM675_27785	NA	class 1 fructose-bisphosphatase	-0.55	0.076	2068	2835	3584	4055	3912	2784	3270	2876	2359	2129	2054	2020
IM675_02840	NA	PAS domain S-box protein	0.57	0.076	1190	755	656	663	660	644	735	778	752	1135	1237	1199
IM675_15420	NA	DUF1446 domain-containing protein	0.46	0.076	387	301	252	276	225	255	285	294	324	344	383	434
IM675_04355	NA	TRAP transporter substrate-binding protein	0.6	0.076	111	141	81	69	98	77	125	107	191	126	108	100
IM675_12845	NA	HAMP domain-containing protein	0.75	0.076	1966	1042	897	882	987	823	1115	1005	1007	2030	1906	1962
IM675_30565	NA	OmpA family protein	-1.31	0.076	206	704	1128	1390	1312	681	704	682	726	197	188	234
IM675_15575	NA	AraC family transcriptional regulator	0.79	0.076	556	291	247	227	264	251	305	333	234	581	526	562
IM675_04140	NA	glycosyltransferase family 1 protein	3.08	0.077	21	1121	68	69	86	48	148	577	2639	16	26	22
IM675_15465	sbrR	anti-sigma factor SbrR	0.99	0.077	129	69	50	41	46	63	71	40	97	121	135	133
IM675_18585	NA	adenylosuccinate lyase family protein	-0.92	0.077	150	144	282	179	493	174	180	165	86	159	147	145
IM675_01330	NA	thiol-disulfide isomerase	0.73	0.077	297	195	149	173	98	175	218	226	140	317	311	264
IM675_11940	NA	acylase	0.65	0.077	774	508	409	353	342	533	504	531	489	694	890	737
IM675_06685	NA	YgcG family protein	0.83	0.077	181	103	81	76	105	63	84	95	129	172	188	182
IM675_06775	NA	laccase domain-containing protein	1.52	0.077	502	105	106	128	88	103	98	116	101	510	463	533
IM675_29915	NA	GntR family transcriptional regulator	0.77	0.077	119	117	69	51	81	75	59	147	144	108	123	126
IM675_00280	vgrG1a	type VI secretion system spike protein VgrG1a	0.71	0.077	835	460	397	374	405	411	443	505	432	836	799	871
IM675_02500	NA	YgcG family protein	1.27	0.078	539	753	266	253	251	295	279	324	1658	507	540	570
IM675_26475	dusB	tRNA dihydrouridine synthase DusB	0.56	0.078	4576	3062	2591	3153	2345	2275	3044	3115	3028	4592	4458	4677
IM675_06885	NA	DeoR/GlpR transcriptional regulator	0.58	0.078	230	175	136	103	173	133	172	151	201	253	223	214
IM675_10575	ligD	DNA ligase D	0.66	0.078	240	146	123	103	135	132	145	143	151	224	244	252
IM675_14340	NA	STAS domain-containing protein	-0.48	0.078	2762	3525	4372	4789	4809	3517	4083	3316	3175	2994	2508	2784
IM675_26430	NA	PleD family two-component system response regulator	0.48	0.078	4299	3131	2669	2852	2825	2329	3406	2819	3168	4627	4329	3940
IM675_03590	NA	AraC family transcriptional regulator	0.62	0.078	173	115	96	103	103	82	135	111	101	162	159	199
IM675_14100	NA	PA2778 family cysteine peptidase	0.73	0.078	352	228	176	134	198	196	182	209	295	296	365	396
IM675_06955	NA	SDR family oxidoreductase	2.02	0.078	28	54	10	14	3	11	10	10	140	29	27	29
IM675_19875	NA	NADP-dependent oxidoreductase	0.35	0.079	250	250	199	197	222	179	291	239	219	251	254	244
IM675_00160	prlC	oligopeptidase A	-0.47	0.079	1569	2139	2561	2465	2561	2656	2116	2475	1827	1563	1551	1595
IM675_30640	NA	conjugal transfer protein TraX	-1.14	0.079	50	129	194	259	198	125	149	103	137	62	43	44
IM675_13515	NA	prepilin-type N-terminal cleavage/methylation domain-containing protein	1.08	0.079	67	28	23	28	20	21	23	29	32	65	67	68
IM675_13440	NA	PepSY domain-containing protein	-0.49	0.079	340	438	544	502	554	577	344	542	428	345	350	324
IM675_15255	NA	hypothetical protein	-1.53	0.079	9022	38950	69131	89613	85759	32020	33742	39257	43852	9923	7513	9629
IM675_07140	NA	multidrug efflux MFS transporter	0.71	0.079	182	109	91	83	91	98	112	140	76	178	181	186
IM675_09155	NA	MFS transporter	1.18	0.079	97	53	33	27	34	38	31	28	101	86	104	100
IM675_12515	NA	nucleoside deaminase	1.85	0.079	41	9	7	6	7	9	4	18	4	37	40	46
IM675_15715	cobW	cobalamin biosynthesis protein CobW	0.73	0.079	1893	1099	902	850	794	1062	1244	1254	798	1861	1906	1912
IM675_23865	mreB	rod shape-determining protein MreB	0.63	0.079	5840	3675	3070	3412	2993	2805	4102	3691	3233	5420	5110	6990
IM675_13595	pfeA	siderophore enterobactin receptor PfeA	0.69	0.08	283	240	161	156	137	189	203	153	363	287	301	260
IM675_13600	pfeE	ferric enterobactin esterase PfeE	1.33	0.08	14	13	5	1	7	7	15	8	14	17	9	16
IM675_18870	NA	hypothetical protein	-0.95	0.08	213	456	640	689	733	499	387	452	529	246	247	147
IM675_00575	NA	TonB-dependent receptor	0.66	0.08	374	225	191	197	213	163	208	255	212	360	363	399
IM675_13760	NA	VOC family protein	-0.64	0.08	217	314	414	325	489	427	291	392	259	183	235	233
IM675_09975	NA	YjiK family protein	-0.36	0.08	289	293	377	352	376	402	353	299	227	291	276	301
IM675_19275	uppS	di-trans,poly-cis-decaprenylcistransferase	0.59	0.08	2163	1395	1182	1225	1029	1291	1413	1586	1187	2029	2203	2257
IM675_05175	NA	OmpA family protein	-0.52	0.08	2799	4014	4888	4589	4738	5337	3984	4689	3369	2732	2825	2841
IM675_22060	NA	hypothetical protein	-1.31	0.08	37	71	136	174	166	67	112	84	18	31	42	38
IM675_14575	NA	lipoprotein signal peptidase	-0.97	0.08	281	646	905	952	1144	618	639	590	708	286	275	281
IM675_07035	NA	GntR family transcriptional regulator	0.21	0.081	1635	1551	1380	1465	1271	1403	1551	1573	1528	1662	1558	1685
IM675_12510	NA	ankyrin repeat domain-containing protein	1.34	0.081	102	33	27	31	30	20	23	28	47	90	92	122
IM675_15170	NA	efflux transporter outer membrane subunit	1.74	0.081	37	77	16	14	17	18	24	18	191	31	50	30
IM675_18005	phnE	phosphonate ABC transporter, permease protein PhnE	1.18	0.081	75	34	25	21	30	22	19	30	54	64	88	74
IM675_25025	NA	protein activator	-1.83	0.081	418	1999	4308	1324	9492	2109	1910	2196	1891	559	336	360
IM675_25850	infB	translation initiation factor IF-2	0.91	0.081	33384	14789	12797	14900	11491	11999	16490	15404	12474	33919	32065	34169
IM675_26415	NA	translation initiation factor Sui1	0.8	0.081	356	209	163	190	95	203	226	211	191	360	346	361
IM675_04680	purN	phosphoribosylglycinamide formyltransferase	0.28	0.081	1146	1046	906	936	885	898	1176	955	1007	1143	1081	1212
IM675_02530	NA	DUF1090 domain-containing protein	-0.55	0.081	213	191	300	359	311	229	234	216	122	203	213	222
IM675_12410	NA	TlpA family protein disulfide reductase	1.06	0.081	150	58	50	49	42	59	60	63	50	161	151	139
IM675_23485	NA	UDP-3-O-acyl-N-acetylglucosamine deacetylase	-0.97	0.081	6483	14379	20390	23312	24825	13032	15342	15294	12499	5915	6210	7323
IM675_29755	NA	DUF2782 domain-containing protein	-1.69	0.081	980	4802	9301	11214	13666	3023	5917	3905	4585	1085	1022	833
IM675_16635	NA	RidA family protein	-0.5	0.081	186	164	249	243	311	191	141	151	201	187	188	183
IM675_06530	NA	cytosine permease	1.01	0.081	181	80	65	55	73	68	66	66	108	172	200	171
IM675_10335	NA	alpha/beta hydrolase	1.74	0.081	56	30	13	13	5	20	3	26	61	54	61	52
IM675_28225	NA	type 1 fimbrial protein	-0.71	0.081	147	192	277	229	393	209	176	245	155	178	132	131
IM675_03195	NA	alkaline phosphatase L	0.67	0.081	202	177	117	114	98	140	174	108	248	223	209	173
IM675_06465	NA	UvrD-helicase domain-containing protein	0.81	0.081	579	282	246	245	240	253	309	260	277	588	567	582
IM675_14110	NA	helix-turn-helix transcriptional regulator	-1.22	0.081	592	1699	2664	3115	3563	1312	1606	1842	1647	635	587	553
IM675_17555	NA	long-chain-fatty-acid--CoA ligase	-0.33	0.081	1183	1392	1620	1581	1810	1468	1248	1422	1507	1241	1151	1156
IM675_19080	NA	xylulose 5-phosphate 3-epimerase	-0.34	0.081	4622	4732	5944	6782	6279	4770	5249	4730	4218	4593	4687	4585
IM675_20625	NA	U32 family peptidase	-0.64	0.081	37	54	69	63	85	59	42	57	65	39	39	35
IM675_00705	NA	chemotaxis protein CheA	-0.56	0.081	493	396	660	525	923	532	383	368	439	475	484	521
IM675_22145	NA	tyrosine-type recombinase/integrase	-1.02	0.081	88	219	307	345	311	266	259	174	223	103	75	86
IM675_01155	NA	hypothetical protein	1.11	0.081	127	160	65	65	51	80	89	69	324	136	118	127
IM675_09905	NA	GntP family permease	0.95	0.081	333	146	125	106	154	116	125	152	162	333	348	318
IM675_18810	pfkB	1-phosphofructokinase	1.58	0.082	37	98	22	27	8	29	42	47	205	40	38	35
IM675_05985	kefB	glutathione-regulated potassium-efflux system protein KefB	1.23	0.082	1031	1450	527	544	537	501	658	538	3154	968	1031	1094
IM675_21460	NA	OmpW family protein	-0.82	0.082	9051	14909	21170	24700	22757	16052	19305	14035	11388	11228	9954	5972
IM675_12160	NA	hypothetical protein	1.1	0.082	92	38	31	24	39	31	40	31	43	95	111	72
IM675_02735	tsaD	tRNA (adenosine(37)-N6)-threonylcarbamoyltransferase complex transferase subunit TsaD	0.56	0.082	1491	1080	874	895	770	957	1178	1296	766	1465	1467	1543
IM675_01195	cysT	sulfate ABC transporter permease subunit CysT	0.43	0.082	653	593	463	411	554	425	640	464	676	606	670	683
IM675_22105	NA	hypothetical protein	-0.7	0.082	35	45	64	79	41	73	43	57	36	35	33	38
IM675_22185	NA	LysE family translocator	1.46	0.082	333	90	77	84	37	109	60	112	97	277	350	372
IM675_14735	NA	transglycosylase SLT domain-containing protein	2.5	0.082	9	3	1	3	0	1	1	5	4	12	7	9
IM675_11775	NA	AFG1 family ATPase	0.64	0.082	254	158	133	148	117	136	155	145	173	263	244	256
IM675_25175	NA	nucleotidyltransferase family protein	0.59	0.082	76	57	45	38	47	51	72	56	43	72	77	79
IM675_01635	NA	coniferyl aldehyde dehydrogenase	-0.38	0.083	677	829	977	857	1126	948	839	866	784	696	639	696
IM675_05310	NA	branched-chain amino acid ABC transporter substrate-binding protein	-0.37	0.083	3511	2983	4207	3414	4672	4535	3004	3226	2718	3634	3417	3482
IM675_08230	NA	serine/threonine protein kinase	0.69	0.083	67	58	38	35	44	36	43	48	83	61	81	57
IM675_08805	NA	ANTAR domain-containing response regulator	1.13	0.083	23	18	9	13	7	8	12	13	29	15	27	25
IM675_09315	NA	helix-turn-helix transcriptional regulator	0.53	0.083	129	112	83	65	83	101	91	127	119	142	124	121
IM675_16295	pelG	exopolysaccharide Pel transporter PelG	-0.52	0.083	151	214	259	253	289	234	239	198	205	151	143	158
IM675_23530	NA	phospho-N-acetylmuramoyl-pentapeptide- transferase	-0.78	0.083	2045	3442	4723	4290	6607	3272	3752	3846	2729	1910	2044	2181
IM675_26730	NA	MFS transporter	0.72	0.083	62	60	36	39	39	31	51	36	93	61	63	62
IM675_07005	NA	ureidoglycolate lyase	-0.69	0.083	162	255	333	307	447	246	239	231	295	166	147	173
IM675_25480	NA	HigA family addiction module antidote protein	-1.12	0.083	728	1922	2883	3167	3795	1687	2176	1890	1701	738	615	832
IM675_12765	NA	substrate-binding domain-containing protein	0.4	0.083	146	137	107	101	96	124	138	157	115	150	140	147
IM675_05160	dinG	ATP-dependent DNA helicase DinG	0.65	0.083	1198	751	623	675	572	622	922	781	550	1157	1195	1242
IM675_30545	NA	SAM-dependent DNA methyltransferase	-1.04	0.083	491	1264	1797	2036	2077	1279	1343	1330	1118	521	468	486
IM675_26690	NA	FecR family protein	1.77	0.083	32	22	8	3	14	7	8	5	54	27	31	36
IM675_29890	NA	hypothetical protein	-0.43	0.083	275	243	353	355	418	288	217	289	223	256	291	277
IM675_12310	NA	hypothetical protein	-1.73	0.083	9	46	87	135	93	32	35	31	72	10	7	9
IM675_06450	NA	O-methyltransferase	0.85	0.083	62	51	31	42	22	29	33	38	83	60	64	63
IM675_12440	NA	LLM class flavin-dependent oxidoreductase	1.13	0.083	892	297	271	227	305	283	338	279	273	881	864	931
IM675_11080	NA	NAD(P)/FAD-dependent oxidoreductase	-1	0.083	234	572	803	882	945	582	612	547	557	250	199	254
IM675_15030	NA	TlpA family protein disulfide reductase	-0.52	0.083	361	533	636	633	637	639	524	576	500	335	353	393
IM675_21685	ampR	LysR family transcriptional regulator AmpR	0.53	0.083	407	311	250	246	279	225	250	298	385	373	393	456
IM675_02095	NA	DUF1232 domain-containing protein	-0.46	0.083	85	68	107	108	102	112	58	79	68	80	86	89
IM675_25960	fur	ferric iron uptake transcriptional regulator	-0.78	0.083	3035	5637	7421	8678	8273	5314	5236	6175	5502	2899	2941	3264
IM675_10965	NA	4-hydroxythreonine-4-phosphate dehydrogenase PdxA	1.43	0.083	114	29	27	15	30	35	35	28	25	103	123	117
IM675_11485	NA	ABC transporter permease	1.62	0.083	14	23	6	11	5	2	10	14	47	13	12	19
IM675_21860	NA	hypothetical protein	-1.45	0.083	4	7	14	13	15	13	14	2	4	3	5	3
IM675_26005	speD	adenosylmethionine decarboxylase	-1.82	0.083	274	1885	3797	5604	4212	1577	2315	1784	1557	295	256	272
IM675_26190	NA	hypothetical protein	-1.54	0.083	27	139	237	256	235	220	110	119	187	20	29	33
IM675_25050	ettA	energy-dependent translational throttle protein EttA	-0.47	0.084	2403	3419	4035	4003	3988	4114	3489	3747	3021	2375	2419	2415
IM675_20365	NA	amino acid ABC transporter substrate-binding protein	-0.55	0.084	385	572	696	630	655	804	588	620	507	367	382	405
IM675_03295	NA	EAL domain-containing protein	0.71	0.084	633	392	314	307	273	362	365	300	511	558	642	699
IM675_20960	NA	Lrp/AsnC family transcriptional regulator	-0.56	0.084	506	629	835	934	931	640	552	527	809	613	446	461
IM675_27560	ubiB	ubiquinone biosynthesis regulatory protein kinase UbiB	-0.38	0.084	599	681	828	899	669	917	756	674	615	612	615	569
IM675_28955	NA	YicC family protein	0.49	0.084	971	769	620	594	499	767	821	861	626	998	910	1006
IM675_21610	NA	MFS transporter	1.61	0.084	34	108	22	21	25	21	46	43	234	30	36	36
IM675_26390	cntM	pseudopaline biosynthesis dehydrogenase CntM	1.75	0.084	62	259	47	39	52	50	223	53	500	68	64	55
IM675_30340	NA	DUF1161 domain-containing protein	-1.34	0.084	1888	7138	11420	10820	14976	8464	6672	7989	6753	1428	2088	2147
IM675_02070	NA	transporter substrate-binding domain-containing protein	0.49	0.084	357	266	223	197	232	240	226	269	302	343	366	363
IM675_05505	NA	DUF2132 domain-containing protein	0.62	0.084	806	554	445	589	323	421	535	625	503	814	793	811
IM675_04525	NA	DUF1456 family protein	0.75	0.084	226	132	107	144	91	87	147	115	133	218	216	243
IM675_11195	NA	cellulase family glycosylhydrolase	-0.56	0.084	425	660	796	747	804	837	716	664	601	428	441	405
IM675_17885	NA	transporter substrate-binding domain-containing protein	0.81	0.084	412	225	183	170	137	240	189	235	252	368	445	424
IM675_18495	sdiA	transcriptional regulator SdiA	-1.09	0.084	5440	15591	22397	24637	25360	17193	15319	16497	14955	5343	5562	5417
IM675_14710	ltrA	group II intron reverse transcriptase/maturase	-1.59	0.084	2324	13226	23406	23858	28616	17744	12177	13082	14419	2115	2250	2607
IM675_29405	NA	5-(carboxyamino)imidazole ribonucleotide synthase	0.43	0.085	850	792	609	702	425	699	787	780	809	835	822	894
IM675_15560	NA	iron ABC transporter permease	1.11	0.085	52	23	18	25	12	17	17	29	22	51	52	53
IM675_04190	cbpD	chitin-binding protein CbpD	-0.67	0.086	944	1486	1927	1479	1720	2583	1333	1692	1431	980	915	937
IM675_30510	NA	hypothetical protein	-1.21	0.086	34	107	162	203	181	101	117	105	101	35	34	34
IM675_22555	pchF	pyochelin non-ribosomal peptide synthetase PchF	-0.48	0.086	3799	4239	5609	4948	4471	7409	4190	4956	3571	3971	3572	3855
IM675_20020	leuA	2-isopropylmalate synthase	-0.51	0.086	2357	2368	3365	2976	4014	3105	2512	2515	2078	3205	2008	1858
IM675_09070	sohB	protease SohB	-0.21	0.086	739	713	843	872	877	779	705	742	690	747	735	735
IM675_14660	NA	DUF945 domain-containing protein	1.22	0.086	39	21	13	7	12	19	14	14	36	40	37	41
IM675_17325	NA	helix-turn-helix transcriptional regulator	0.5	0.086	361	282	227	187	198	296	285	270	291	365	351	366
IM675_10200	NA	ABC transporter permease	1.14	0.087	72	41	26	18	39	21	22	29	72	80	69	65
IM675_01115	gabT	4-aminobutyrate--2-oxoglutarate transaminase	-0.44	0.087	2559	3460	4073	4408	3616	4195	3367	3849	3164	2561	2522	2594
IM675_00880	NA	hypothetical protein	-0.52	0.087	55	53	78	84	69	81	44	72	43	56	50	58
IM675_04890	NA	methylated-DNA--[protein]-cysteine S-methyltransferase	-0.8	0.087	557	1039	1392	1602	1681	893	1113	1022	982	581	539	553
IM675_11025	NA	acyl-CoA/acyl-ACP dehydrogenase	1.18	0.087	34	15	11	8	12	13	11	23	11	29	38	35
IM675_17355	rdgC	recombination-associated protein RdgC	0.36	0.087	586	503	425	481	352	442	503	484	521	573	560	626
IM675_24660	NA	TIGR03757 family integrating conjugative element protein	-0.89	0.087	99	216	289	308	271	287	267	197	183	112	91	94
IM675_24580	NA	OsmC family protein	-1.3	0.088	523	2010	3126	3526	3396	2457	2203	2060	1766	538	472	559
IM675_07420	NA	hypothetical protein	-2	0.088	197	1776	3949	4230	6216	1402	1534	1217	2578	236	163	191
IM675_29520	NA	DUF1127 domain-containing protein	-0.45	0.088	4283	4501	6014	7608	5986	4449	4781	4498	4225	5014	3983	3853
IM675_04905	NA	3-oxoacyl-ACP synthase III family protein	-0.66	0.088	3027	5197	6502	6573	5788	7146	5421	5862	4308	2916	3055	3109
IM675_07735	NA	3'-5' exoribonuclease	-0.83	0.088	199	402	532	535	643	419	363	430	414	225	208	164
IM675_26970	NA	bifunctional ADP-dependent NAD(P)H-hydrate dehydratase/NAD(P)H-hydrate epimerase	0.69	0.088	661	390	327	280	289	412	384	442	345	604	685	693
IM675_28105	arcD	arginine-ornithine antiporter	-1.23	0.088	8138	25488	39548	47795	48078	22772	28313	22107	26045	9562	8671	6181
IM675_00780	NA	TauD/TfdA family dioxygenase	1.55	0.088	14	34	7	13	3	6	14	19	68	14	15	15
IM675_15360	NA	DUF58 domain-containing protein	1.52	0.088	109	45	26	32	5	42	20	42	72	107	101	118
IM675_29295	NA	helix-turn-helix transcriptional regulator	-0.72	0.088	100	167	218	250	256	147	157	165	180	109	87	104
IM675_18645	rnt	ribonuclease T	-0.46	0.089	603	822	979	995	911	1031	839	926	701	596	572	639
IM675_18130	NA	type I secretion system permease/ATPase	1.12	0.089	48	31	18	18	14	21	13	23	58	50	49	45
IM675_19560	NA	MHS family MFS transporter	-1.03	0.089	1530	1094	2677	993	4826	2211	959	1247	1075	1162	1565	1863
IM675_15625	NA	hypothetical protein	0.76	0.09	139	78	66	65	80	54	86	93	54	137	134	148
IM675_19640	recJ	single-stranded-DNA-specific exonuclease RecJ	0.35	0.09	798	662	575	605	554	565	703	699	583	711	801	881
IM675_23840	NA	TIGR02099 family protein	1.18	0.09	5939	2034	1759	1747	1843	1687	1884	2196	2021	9341	4281	4195
IM675_06920	NA	urea transporter	2.07	0.09	16	45	7	14	2	5	14	9	111	15	15	18
IM675_18605	NA	heavy-metal-associated domain-containing protein	-2.25	0.09	168	2499	6350	8499	8657	1893	2687	1956	2855	239	133	132
IM675_01315	hacB	N-acylhomoserine lactone acylase HacB	0.76	0.09	780	418	355	362	274	428	443	461	349	781	777	782
IM675_03370	NA	DUF2303 family protein	-1.17	0.09	74	232	343	459	274	295	214	245	237	88	71	64
IM675_09475	NA	PucR family transcriptional regulator	-0.36	0.09	295	307	390	364	454	353	370	282	270	300	287	299
IM675_14015	NA	alpha/beta hydrolase	-0.5	0.09	192	273	326	333	359	285	262	286	270	175	210	190
IM675_15405	NA	DUF2897 family protein	-0.93	0.09	388	920	1239	1055	1503	1160	853	909	1000	362	415	387
IM675_30300	NA	LysR family transcriptional regulator	0.82	0.09	330	375	198	217	176	201	255	206	665	355	311	325
IM675_30360	NA	thiolase family protein	1.3	0.09	405	132	109	84	134	110	180	165	50	377	413	425
IM675_13490	NA	hypothetical protein	-1.01	0.09	147	372	518	543	647	364	346	386	385	147	145	148
IM675_14830	NA	TIGR03751 family conjugal transfer lipoprotein	2.26	0.09	11	9	2	0	3	2	4	1	22	8	16	8
IM675_02265	NA	hypothetical protein	-1.09	0.09	209	581	837	914	1031	566	571	617	554	185	202	239
IM675_13720	NA	winged helix-turn-helix transcriptional regulator	-0.59	0.09	93	142	176	181	196	149	149	138	140	107	80	92
IM675_29430	NA	YeeE/YedE family protein	0.49	0.091	253	202	162	151	173	162	184	165	259	237	247	274
IM675_02785	NA	symmetrical bis(5'-nucleosyl)-tetraphosphatase	-0.37	0.091	484	598	697	685	672	733	620	650	525	513	449	490
IM675_04990	NA	glycosyltransferase family 2 protein	1.21	0.091	1040	323	296	318	386	183	305	351	313	1021	1074	1025
IM675_07095	NA	S9 family peptidase	0.54	0.091	447	313	263	229	229	330	316	334	288	445	447	449
IM675_14525	NA	DUF2857 domain-containing protein	2	0.091	25	10	4	1	5	6	7	1	22	20	30	25
IM675_27445	pilO	type 4a pilus biogenesis protein PilO	-0.29	0.091	1347	1231	1584	1611	1810	1332	1231	1226	1237	1351	1359	1332
IM675_09030	NA	TSUP family transporter	1.16	0.091	178	67	56	72	47	48	67	102	32	175	174	185
IM675_19620	nalC	efflux system transcriptional repressor NalC	-0.51	0.091	672	913	1131	1175	1100	1116	1102	958	680	684	704	626
IM675_19245	lpxD	UDP-3-O-(3-hydroxymyristoyl)glucosamine N-acyltransferase	-0.46	0.091	2237	3163	3717	3869	3541	3742	3386	3348	2754	2290	2215	2206
IM675_12295	NA	hypothetical protein	-1.98	0.091	4	24	49	56	64	26	25	6	40	4	1	5
IM675_11880	tssI	type VI secretion system tip protein VgrG	0.95	0.091	290	135	110	86	132	113	107	108	191	296	262	313
IM675_30460	merA	mercury(II) reductase	-0.87	0.092	331	377	647	930	562	448	433	392	306	227	211	554
IM675_16815	ihfB	integration host factor subunit beta	-0.91	0.093	3588	7659	10538	12725	12276	6614	8375	8056	6544	3823	3567	3372
IM675_05280	NA	ATP-binding protein	0.61	0.093	1266	774	671	701	684	629	879	822	622	1234	1281	1283
IM675_03885	NA	hypothetical protein	-0.92	0.093	3473	2693	5826	7621	7821	2036	2702	2400	2977	3656	2757	4005
IM675_24645	NA	hypothetical protein	-1.53	0.093	5	16	30	42	24	24	28	14	7	3	5	5
IM675_29135	NA	acyl-CoA thioesterase	-0.42	0.093	450	495	638	730	616	566	518	603	363	460	437	453
IM675_07105	NA	HIT family protein	-0.42	0.093	531	497	692	684	799	592	600	527	363	517	536	541
IM675_30235	NA	peptide deformylase	-0.68	0.093	964	1275	1788	2586	1718	1060	1259	1124	1442	1078	904	909
IM675_05990	NA	NAD(P)/FAD-dependent oxidoreductase	1.3	0.093	687	1066	355	335	418	311	363	416	2420	700	682	681
IM675_15385	NA	LysR family transcriptional regulator	-0.55	0.093	206	199	299	314	257	327	237	252	108	206	211	200
IM675_15815	pabC	aminodeoxychorismate lyase	0.49	0.093	634	449	388	331	384	450	449	476	421	630	648	625
IM675_07055	NA	D-2-hydroxyacid dehydrogenase	0.59	0.094	1620	1032	883	914	796	938	890	958	1248	1693	1574	1594
IM675_11985	pvdN	pyoverdine-tailoring periplasmic protein PvdN	0.6	0.094	1374	1123	820	741	611	1106	900	992	1478	1370	1533	1218
IM675_17665	NA	DMT family transporter	1.05	0.094	120	58	44	28	68	36	45	46	83	116	122	123
IM675_12205	NA	protease modulator HflK	1.45	0.094	22	11	6	8	2	8	16	9	7	14	16	36
IM675_23665	NA	YhcB family protein	-0.44	0.094	984	1348	1574	1635	1468	1621	1462	1359	1223	1065	939	949
IM675_10270	NA	nitrilase family protein	1.25	0.094	21	15	8	4	10	10	12	30	4	15	25	22
IM675_20190	NA	hypothetical protein	-1.86	0.094	306	2546	5181	7039	6358	2147	2090	2341	3208	314	310	293
IM675_21830	NA	tyrosine--tRNA ligase	0.25	0.095	554	539	462	447	460	478	605	496	518	554	546	564
IM675_30870	NA	methylcrotonoyl-CoA carboxylase	0.81	0.095	361	208	163	162	173	155	254	191	180	257	296	529
IM675_17595	NA	alpha-ketoglutarate-dependent dioxygenase AlkB	0.91	0.095	968	401	365	347	386	361	413	416	374	1071	928	906
IM675_13175	dsrH	sulfurtransferase complex subunit TusB	-0.55	0.095	39	39	58	48	74	52	39	43	36	38	34	45
IM675_30590	NA	site-specific integrase	-1.35	0.095	484	1746	2840	3158	4085	1276	1859	1530	1848	545	426	481
IM675_01220	NA	sodium:solute symporter	1.01	0.095	178	77	64	80	47	64	80	53	97	165	183	187
IM675_07805	sucC	ADP-forming succinate--CoA ligase subunit beta	-0.47	0.095	2875	3941	4718	5468	3846	4840	4107	4087	3628	3014	2707	2906
IM675_18415	NA	osmoprotectant NAGGN system M42 family peptidase	-0.51	0.095	214	303	365	318	369	409	280	348	280	197	232	211
IM675_19595	NA	WG repeat-containing protein	0.3	0.095	1849	1538	1373	1467	1327	1325	1430	1579	1604	1941	1795	1811
IM675_24730	NA	class I SAM-dependent methyltransferase	-0.82	0.095	543	1146	1488	1493	1757	1213	1224	1030	1183	553	522	554
IM675_01145	NA	LysR family transcriptional regulator	0.66	0.095	271	183	144	155	115	162	132	176	241	284	267	262
IM675_07865	NA	cytochrome c	0.79	0.095	61	42	30	23	34	35	26	58	43	57	64	63
IM675_27930	NA	ABC transporter substrate-binding protein	0.57	0.095	313	216	180	197	146	197	255	234	158	330	297	313
IM675_17910	NA	IS3 family transposase	-0.5	0.096	700	958	1175	1339	1305	882	993	976	906	757	680	663
IM675_11380	NA	antibiotic biosynthesis monooxygenase	0.74	0.096	280	260	160	128	144	209	184	204	392	284	358	198
IM675_26795	NA	NUDIX hydrolase	0.93	0.096	378	173	145	131	112	191	153	233	133	393	348	392
IM675_21890	NA	hypothetical protein	-0.97	0.096	83	206	280	347	274	220	202	220	194	70	92	86
IM675_28310	NA	TIGR00153 family protein	-1.3	0.096	923	2646	4386	4591	6936	1632	3473	2139	2327	1010	1034	726
IM675_18815	ptsP	phosphoenolpyruvate--protein phosphotransferase	0.39	0.097	220	182	154	151	139	173	206	166	176	218	228	215
IM675_01210	NA	EAL domain-containing protein	1.3	0.097	3080	758	778	864	664	806	869	740	665	3279	2964	2998
IM675_08765	NA	OmpA family protein	-0.94	0.097	61579	154887	208006	236069	210607	177342	161290	147086	156284	65649	57695	61393
IM675_10450	NA	putative hydro-lyase	-0.59	0.097	165	144	235	252	168	285	141	197	93	176	168	152
IM675_11090	NA	phytanoyl-CoA dioxygenase family protein	-0.78	0.097	318	597	785	833	968	554	692	567	532	329	282	344
IM675_17385	NA	AraC family transcriptional regulator	0.42	0.097	634	473	414	411	379	453	489	477	453	693	574	634
IM675_22025	NA	ATP-binding protein	-0.83	0.097	127	269	352	343	359	353	281	321	205	127	129	126
IM675_24750	NA	helicase/relaxase domain-containing protein	-1.14	0.097	928	3020	4359	4834	4461	3783	3061	2861	3139	1091	829	865
IM675_00530	NA	8-oxoguanine deaminase	0.58	0.098	1102	682	599	642	513	644	686	695	665	1140	1062	1103
IM675_07655	cprA	cationic peptide resistance protein CprA	-1.28	0.098	1016	3787	5827	6342	6917	4223	4709	3885	2769	1029	1031	988
IM675_10220	NA	copper resistance protein B	0.74	0.098	45	33	24	24	22	25	22	39	40	46	40	51
IM675_18190	pdhA	pyruvate dehydrogenase (acetyl-transferring) E1 component subunit alpha	1.5	0.098	577	108	122	111	108	146	100	100	126	578	591	564
IM675_12785	NA	LysR family transcriptional regulator	-0.26	0.098	573	631	720	741	738	681	652	591	651	627	527	566
IM675_13375	nuoL	NADH-quinone oxidoreductase subunit L	-0.58	0.098	1134	1811	2202	2102	1855	2649	1790	1707	1935	1122	1160	1119
IM675_18630	NA	argininosuccinate synthase	0.48	0.098	10276	7152	6237	7057	6384	5269	7553	7164	6739	10593	9817	10418
IM675_28910	NA	DSD1 family PLP-dependent enzyme	1.2	0.098	171	56	50	34	74	43	70	51	47	178	157	177
IM675_30745	NA	hypothetical protein	-2.06	0.098	542	4343	10212	5415	23212	2009	3736	3155	6138	562	572	493
IM675_18920	NA	aquaporin	0.5	0.098	867	953	644	667	689	576	1335	717	805	908	832	862
IM675_11015	NA	phosphotransferase family protein	0.74	0.098	90	65	47	24	63	55	73	70	50	88	79	102
IM675_00585	pcaH	protocatechuate 3,4-dioxygenase subunit beta	0.99	0.098	91	60	37	39	27	46	35	38	108	107	86	80
IM675_02915	NA	hypothetical protein	-0.63	0.098	74	103	138	134	142	139	109	137	61	69	79	75
IM675_06460	NA	hypothetical protein	-0.78	0.098	135	269	344	291	359	383	265	299	245	137	118	150
IM675_17625	NA	NAD(P)-dependent oxidoreductase	0.5	0.098	124	122	86	84	66	107	121	119	126	100	124	148
IM675_22095	NA	type I restriction enzyme HsdR N-terminal domain-containing protein	-1.62	0.098	1107	5894	10745	14308	13370	4558	5227	4277	8177	1405	884	1033
IM675_29900	NA	glutamine synthetase	1.2	0.098	1470	447	418	369	418	467	589	475	277	1492	1381	1537
IM675_19660	NA	flotillin family protein	0.53	0.098	4867	3335	2834	2738	3309	2453	3763	3541	2701	4937	4610	5053
IM675_20135	iscR	Fe-S cluster assembly transcriptional regulator IscR	0.43	0.098	8573	7075	5808	5611	7173	4640	7876	7076	6275	8832	7864	9024
IM675_15510	NA	precorrin-2 C(20)-methyltransferase	0.79	0.099	108	56	48	41	52	52	54	56	58	106	109	107
IM675_21025	hemL	glutamate-1-semialdehyde 2,1-aminomutase	-0.5	0.099	644	884	1074	1147	855	1222	933	938	780	675	684	573
IM675_02450	NA	Crp/Fnr family transcriptional regulator	-0.68	0.099	978	1131	1686	2268	1815	975	1366	1053	974	1150	1066	717
IM675_06650	fliN	flagellar motor switch protein FliN	-0.47	0.099	671	650	922	882	1129	754	727	756	467	613	762	640
IM675_07700	NA	RidA family protein	1.87	0.099	9	6	2	3	2	2	3	4	11	4	11	10
IM675_10875	hcnB	cyanide-forming glycine dehydrogenase subunit HcnB	-0.28	0.099	642	665	794	785	799	798	720	697	579	665	695	566
IM675_18610	opmE	multidrug efflux transporter outer membrane subunit OpmE	0.73	0.099	109	107	64	42	91	59	79	78	165	97	118	111
IM675_21510	NA	hypothetical protein	1.22	0.099	106	32	30	31	30	29	39	27	29	105	122	91
IM675_02780	glpE	thiosulfate sulfurtransferase GlpE	-0.49	0.099	383	531	641	701	528	694	594	543	457	408	377	365
IM675_06990	NA	hypothetical protein	-0.65	0.099	547	877	1119	1173	1415	768	914	864	852	588	526	527
IM675_23800	NA	superoxide dismutase	-0.53	0.099	895	1309	1590	1346	1507	1917	1231	1283	1413	1021	859	807
IM675_29120	NA	ABC transporter permease subunit	0.7	0.099	1126	633	542	660	413	554	717	614	568	1117	1166	1095
IM675_29480	NA	glucose-6-phosphate dehydrogenase	0.31	0.099	714	668	561	557	642	484	608	651	744	701	717	725
IM675_02810	NA	LPS-assembly protein LptD	-0.98	0.099	13739	34184	47145	61511	47399	32525	36268	30857	35427	14750	12983	13483
IM675_09180	NA	LysR family transcriptional regulator	0.86	0.099	707	317	284	260	276	315	314	367	270	630	729	762
IM675_21540	NA	filamentous hemagglutinin N-terminal domain-containing protein	0.71	0.099	122	111	71	86	73	55	124	58	151	132	119	114
IM675_23755	lptC	LPS export ABC transporter periplasmic protein LptC	-0.73	0.099	937	1382	1927	1819	2781	1180	1463	1078	1604	1087	813	912
IM675_24890	NA	CreA family protein	1.05	0.099	1270	469	422	473	520	274	481	452	475	1122	1376	1311
IM675_26185	NA	hypothetical protein	-1.6	0.099	54	340	593	730	598	451	311	274	435	58	47	57
IM675_13985	NA	OprD family porin	-0.35	0.099	4299	5591	6294	6345	6067	6469	5577	5514	5681	4514	4156	4228
IM675_20765	NA	HU family DNA-binding protein	-0.94	0.099	1392	3393	4603	5654	4476	3678	3798	3540	2841	1500	1210	1464
IM675_29690	NA	inhibitor of vertebrate lysozyme family protein	0.38	0.1	3822	3410	2778	2909	3318	2106	3698	3235	3297	3914	3885	3666
IM675_19240	fabZ	3-hydroxyacyl-ACP dehydratase FabZ	-0.79	0.1	1199	2374	3095	3731	3409	2143	2448	2399	2276	1272	1145	1180
IM675_17770	NA	MarR family transcriptional regulator	0.49	0.1	1128	811	693	740	703	638	722	753	957	997	1154	1234
IM675_01860	pilH	twitching motility response regulator PilH	-0.38	0.1	697	704	914	985	1075	681	713	745	654	731	701	658
IM675_16550	NA	SDR family oxidoreductase	0.76	0.1	407	206	182	155	174	216	197	221	201	384	413	424
IM675_28245	NA	RNA-binding protein	1.61	0.1	123	23	24	18	15	38	22	24	22	145	118	106
IM675_21145	rodA	rod shape-determining protein RodA	-0.44	0.1	731	833	1060	1255	1061	864	897	956	647	688	704	801
IM675_23260	NA	saccharopine dehydrogenase NADP-binding domain-containing protein	-0.47	0.1	110	87	140	131	124	164	92	107	61	102	113	115
IM675_07810	sucD	succinate--CoA ligase subunit alpha	-0.59	0.1	5141	8139	9964	10726	8789	10378	9201	8807	6408	5092	5161	5170
IM675_21970	NA	lysis protein	-0.72	0.1	88	92	151	193	127	133	118	122	36	90	95	80
IM675_01500	NA	NRDE family protein	0.81	0.1	218	107	93	94	85	101	87	108	126	203	221	231
IM675_02405	NA	c-type cytochrome	-1.1	0.1	16	31	47	35	56	50	35	13	47	23	14	10
IM675_09485	NA	cupin domain-containing protein	3.44	0.1	66	1	3	7	2	1	0	0	4	74	60	64
IM675_13380	nuoM	NADH-quinone oxidoreductase subunit M	-0.62	0.1	1059	1787	2188	2150	1935	2480	1650	1612	2100	1002	1109	1064
IM675_13065	NA	halogenase	0.3	0.1	388	415	324	317	364	293	386	394	464	403	353	408
IM675_23030	NA	hypothetical protein	0.31	0.1	2533	2413	2000	1842	1801	2357	2565	2454	2219	2791	2470	2340
IM675_28610	NA	type VI secretion system tip protein VgrG	0.92	0.1	146	98	64	63	59	69	58	58	180	154	140	143
IM675_18470	NA	C40 family peptidase	-0.7	0.1	2219	3812	4890	6307	4694	3667	4300	3951	3186	2299	2070	2289
IM675_23655	NA	tryptophan--tRNA ligase	-0.85	0.1	1268	1281	2303	1481	1209	4219	1317	1504	1021	1254	1329	1222
IM675_18940	NA	GlpM family protein	0.68	0.1	779	451	387	433	325	401	496	522	334	777	786	776
IM675_24265	NA	Arc family DNA-binding protein	-1.37	0.1	11	41	64	87	66	37	49	29	43	9	9	14
IM675_27180	NA	multidrug efflux SMR transporter	0.72	0.1	69	46	35	44	25	36	40	40	58	74	72	62
IM675_13210	lolA	outer membrane lipoprotein chaperone LolA	-0.46	0.1	1235	1658	1991	2266	2009	1696	1944	1546	1485	1319	1154	1232
IM675_28515	NA	cytochrome c/FTR1 family iron permease	-0.31	0.1	813	810	1006	1151	1036	831	773	838	820	780	770	889
IM675_21620	NA	SDR family oxidoreductase	1.73	0.1	8	8	3	3	3	2	14	3	7	5	11	7
IM675_25825	NA	BON domain-containing protein	-0.99	0.1	2995	7593	10520	11168	13522	6870	7390	8139	7249	3188	2685	3112
IM675_18765	arnB	UDP-4-amino-4-deoxy-L-arabinose aminotransferase	-1.55	0.1	221	1132	1976	2769	2299	860	1431	964	1000	254	217	192
IM675_06455	NA	TetR family transcriptional regulator	0.84	0.1	109	59	48	60	44	38	43	57	79	114	101	111
IM675_03200	NA	PstS family phosphate ABC transporter substrate-binding protein	-0.84	0.1	276	547	734	898	833	471	577	429	636	301	265	263
IM675_03655	NA	hypothetical protein	0.5	0.1	227	166	140	136	147	137	163	146	191	200	222	259
IM675_21930	NA	hypothetical protein	-1.15	0.1	26	79	112	148	88	99	62	66	108	20	31	26
IM675_23520	ftsW	putative lipid II flippase FtsW	-0.83	0.1	1192	1723	2595	1601	4398	1786	1825	1712	1633	1542	998	1035
IM675_24540	NA	hypothetical protein	-1.61	0.1	72	454	797	898	1017	477	408	436	518	69	61	85
IM675_27965	NA	helix-hairpin-helix domain-containing protein	1.61	0.1	104	23	21	17	24	23	15	46	7	107	87	119
IM675_31330	NA	hypothetical protein	-0.89	0.1	19	27	42	65	37	25	16	36	29	19	20	18
IM675_18860	mmsA	CoA-acylating methylmalonate-semialdehyde dehydrogenase	-0.85	0.1	2289	1953	3830	1722	6756	3012	1917	2314	1629	2185	2258	2424
IM675_27650	NA	RidA family protein	1.03	0.1	25	18	11	7	15	10	14	10	29	26	27	21
IM675_02475	NA	type 1 glutamine amidotransferase	0.64	0.1	132	87	71	80	71	63	96	70	93	146	108	143
IM675_08005	NA	3-hydroxyacyl-CoA dehydrogenase	1.65	0.1	451	67	83	73	112	64	70	80	50	458	376	518
IM675_13070	NA	type I polyketide synthase	0.7	0.1	1279	667	601	598	618	587	659	687	654	1213	1225	1399
IM675_01535	NA	hypothetical protein	0.95	0.1	104	55	41	39	27	56	40	43	83	103	104	105
IM675_22530	NA	hypothetical protein	-0.82	0.1	39	36	69	69	56	81	61	40	7	45	37	34
IM675_28890	NA	phosphomannomutase/phosphoglucomutase	-0.39	0.1	2503	3277	3772	4000	3377	3939	3574	3297	2959	2550	2457	2503
IM675_31505	tssI	type VI secretion system tip protein VgrG	1.14	0.1	1388	431	414	314	438	491	359	492	442	1416	1371	1378
IM675_09595	NA	hypothetical protein	1.04	0.1	3130	1057	1017	990	1038	1024	1145	1047	978	3378	2867	3146
IM675_15550	NA	ABC transporter ATP-binding protein	0.99	0.1	26	20	12	13	17	6	14	14	32	25	26	25
IM675_21155	rlmH	23S rRNA (pseudouridine(1915)-N(3))-methyltransferase RlmH	0.57	0.1	321	211	180	158	159	222	242	212	180	323	303	336
IM675_22055	NA	hypothetical protein	-1.07	0.1	45	111	163	212	159	117	125	145	65	41	45	48
IM675_22705	rpmC	50S ribosomal protein L29	-1.29	0.1	3364	8905	14974	29901	8874	6148	9986	7372	9356	3308	3114	3671
IM675_09045	NA	SDR family oxidoreductase	0.93	0.1	426	176	159	138	195	145	180	206	140	448	415	415
IM675_26395	cntL	pseudopaline biosynthesis protein CntL	1.27	0.1	56	121	35	25	29	52	100	40	223	46	64	59
IM675_10810	NA	hypothetical protein	-1.11	0.1	80	213	313	298	460	179	217	149	273	71	89	81
IM675_27605	NA	amino acid ABC transporter ATP-binding protein	-0.53	0.1	394	436	604	521	785	506	505	498	306	330	424	429
IM675_30955	NA	DUF1329 domain-containing protein	-0.62	0.1	1274	2178	2641	2257	2986	2681	2318	2120	2096	1314	1212	1296
IM675_08825	NA	universal stress protein	-1.13	0.1	2904	8256	12186	13701	16145	6712	9074	7182	8511	3395	3128	2189
IM675_08835	NA	membrane protease subunit, stomatin/prohibitin	0.79	0.1	645	313	279	302	293	241	366	313	259	696	584	656
IM675_09815	pqqB	pyrroloquinoline quinone biosynthesis protein PqqB	1.06	0.1	592	229	197	114	223	254	254	264	169	635	652	488
IM675_13575	NA	RHS repeat protein	1.14	0.1	2275	678	672	587	692	737	643	768	622	2187	2266	2373
IM675_20240	NA	DNA polymerase III subunit chi	-0.52	0.1	258	353	433	422	499	378	314	277	467	276	251	247
IM675_24295	NA	hypothetical protein	-0.98	0.1	26	66	87	87	100	74	66	57	76	25	21	31
IM675_29565	NA	glycosyltransferase	-0.7	0.1	1833	3366	4208	4878	4481	3266	3390	3433	3276	1993	1815	1692
IM675_06805	ccmA	cytochrome c biogenesis heme-transporting ATPase CcmA	0.75	0.1	603	298	270	283	286	240	295	314	284	583	602	624
IM675_10920	NA	amino acid ABC transporter permease	0.62	0.1	117	125	80	75	115	50	121	111	144	95	130	126
IM675_01745	rdgB	RdgB/HAM1 family non-canonical purine NTP pyrophosphatase	-0.65	0.1	144	218	283	286	223	339	262	240	151	143	134	156
IM675_16085	NA	universal stress protein	-0.42	0.1	548	629	792	836	846	695	715	720	453	518	575	551
IM675_15375	NA	LysR family transcriptional regulator	0.83	0.1	279	131	116	103	107	139	148	149	97	282	288	266
IM675_18660	bfr	bacterioferritin	-0.91	0.1	3727	3051	6383	7013	10015	2121	3617	2738	2798	4163	3170	3847
IM675_17980	NA	alpha-D-ribose 1-methylphosphonate 5-phosphate C-P-lyase PhnJ	1.55	0.1	23	31	9	8	8	9	10	6	76	24	23	23
IM675_02340	NA	hypothetical protein	-0.43	0.11	1177	1408	1739	1916	1994	1308	1227	1469	1528	1186	1278	1066
IM675_03400	NA	hypothetical protein	-0.71	0.11	42	64	86	113	80	67	69	77	47	46	42	37
IM675_10035	NA	Lrp/AsnC family transcriptional regulator	-0.51	0.11	176	264	310	329	327	274	278	241	273	192	167	170
IM675_11540	NA	LysE family translocator	-0.8	0.11	381	828	1048	1080	1016	1047	743	903	838	366	413	365
IM675_16285	NA	helix-turn-helix transcriptional regulator	-0.7	0.11	139	255	317	338	317	297	277	261	227	167	121	129
IM675_17760	NA	patatin-like phospholipase family protein	0.57	0.11	471	480	318	311	342	301	340	361	741	451	486	477
IM675_18625	gloA	lactoylglutathione lyase	-0.9	0.11	701	1394	1955	2662	2118	1086	1568	1592	1021	737	664	702
IM675_18670	grxD	Grx4 family monothiol glutaredoxin	-0.85	0.11	1233	2425	3285	4499	3335	2020	2684	2609	1981	1340	1176	1184
IM675_21130	NA	D-alanyl-D-alanine carboxypeptidase	-0.41	0.11	2069	2831	3255	3479	3174	3112	2959	3007	2528	2126	2035	2047
IM675_22395	NA	dihydrodipicolinate synthase family protein	1.05	0.11	40	71	26	11	37	29	46	52	115	34	36	49
IM675_23810	NA	class II fumarate hydratase	-0.65	0.11	1989	1475	2714	1639	3905	2597	1406	1704	1316	2092	2014	1862
IM675_25640	NA	TfoX/Sxy family protein	-0.81	0.11	745	1625	2077	1735	2424	2074	1518	1642	1715	760	755	721
IM675_28010	NA	ABC transporter ATP-binding protein	-0.51	0.11	1476	2073	2524	2721	2961	1890	2160	1938	2122	1579	1351	1497
IM675_28400	NA	TIGR02449 family protein	-0.87	0.11	60	102	147	193	169	80	121	97	86	79	57	44
IM675_11860	tssG	type VI secretion system baseplate subunit TssG	1.09	0.11	50	30	19	21	19	17	11	25	54	48	50	51
IM675_13935	NA	DedA family protein	0.69	0.11	88	66	48	27	63	55	59	67	72	70	98	96
IM675_21095	NA	hypothetical protein	1.45	0.11	64	110	31	24	32	37	44	25	262	69	51	73
IM675_28905	NA	transporter	0.58	0.11	666	567	411	380	310	544	541	430	730	643	791	564
IM675_06190	NA	methyl-accepting chemotaxis protein	0.99	0.11	118	121	59	63	71	44	68	53	241	118	123	113
IM675_19990	NA	DUF2946 family protein	-0.51	0.11	720	1112	1302	1387	1256	1263	1064	1221	1050	726	722	710
IM675_26055	NA	hypothetical protein	-1.57	0.11	158	857	1505	1474	2140	902	1010	1102	457	194	157	122
IM675_04895	NA	AMP-binding protein	-0.51	0.11	3764	5654	6705	6684	6736	6694	6070	6240	4653	3757	3547	3989
IM675_00370	NA	twin transmembrane helix small protein	-0.97	0.11	115	241	350	264	530	256	232	334	158	128	110	106
IM675_18655	NA	bacterioferritin-associated ferredoxin	-1.12	0.11	583	1741	2522	3268	2747	1550	1625	1938	1661	722	507	520
IM675_27175	NA	LysR family transcriptional regulator	0.78	0.11	196	97	87	82	88	90	101	117	72	202	198	188
IM675_18775	arnA	bifunctional UDP-4-amino-4-deoxy-L-arabinose formyltransferase/UDP-glucuronic acid oxidase ArnA	-1.76	0.11	302	2217	4273	5657	5693	1469	2837	1862	1953	358	295	253
IM675_24495	NA	hypothetical protein	-1.91	0.11	130	1168	2435	3597	2973	734	935	869	1701	151	98	141
IM675_20530	NA	FUSC family protein	0.63	0.11	441	258	227	229	196	255	248	252	273	407	436	481
IM675_30125	mnmE	tRNA uridine-5-carboxymethylaminomethyl(34) synthesis GTPase MnmE	0.52	0.11	1866	1208	1077	1147	1028	1055	1312	1263	1050	1945	1825	1828
IM675_27740	NA	phosphate/phosphite/phosphonate ABC transporter substrate-binding protein	-0.6	0.11	101	92	148	106	210	130	78	124	76	96	108	98
IM675_21055	NA	HlyC/CorC family transporter	-0.4	0.11	1558	2025	2355	2691	2243	2131	2229	2012	1834	1559	1473	1643
IM675_25900	rlmE	23S rRNA (uridine(2552)-2'-O)-methyltransferase RlmE	-0.46	0.11	1620	2218	2638	2710	2631	2572	2298	2538	1820	1841	1533	1488
IM675_26505	urtA	urea ABC transporter substrate-binding protein	0.69	0.11	276	164	138	114	130	169	217	158	119	283	278	269
IM675_05495	NA	hypothetical protein	0.87	0.11	329	145	131	118	110	163	164	138	133	307	332	346
IM675_25100	yjiA	GTPase	-0.3	0.11	249	248	303	283	318	308	209	243	291	261	233	254
IM675_27540	NA	phasin family protein	-1.23	0.11	513	1863	2787	2985	3675	1700	1837	1713	2039	570	473	496
IM675_17265	NA	UTRA domain-containing protein	0.6	0.11	142	96	79	73	76	88	95	75	119	134	141	152
IM675_27460	NA	penicillin-binding protein 1A	-0.42	0.11	2645	3326	3983	4769	4071	3109	3572	3267	3139	2752	2507	2676
IM675_28495	NA	DedA family protein	-0.48	0.11	602	743	936	1249	845	714	821	720	687	606	599	602
IM675_17880	NA	ANTAR domain-containing protein	0.98	0.11	282	110	100	79	110	113	106	141	83	272	296	278
IM675_10155	NA	FecR family protein	1.04	0.11	105	55	40	31	54	35	71	79	14	90	105	120
IM675_17610	NA	universal stress protein	-1.32	0.11	2224	8677	13564	15989	16358	8345	10038	7828	8166	2719	2560	1395
IM675_22010	NA	metallophosphoesterase	-0.39	0.11	102	87	126	129	124	126	81	107	72	110	98	98
IM675_07490	ligA	NAD-dependent DNA ligase LigA	0.57	0.11	1383	1256	884	801	977	876	943	902	1924	1346	1388	1416
IM675_20410	NA	peptidyl-prolyl cis-trans isomerase	1.18	0.11	17	15	6	1	3	13	15	12	18	18	16	16
IM675_18770	arnC	undecaprenyl-phosphate 4-deoxy-4-formamido-L-arabinose transferase	-1.49	0.11	172	888	1486	1854	1700	903	1145	937	583	209	168	140
IM675_20815	NA	DEAD/DEAH box helicase	0.62	0.11	913	534	472	467	442	507	483	497	622	890	861	989
IM675_26595	osmE	osmotically-inducible lipoprotein OsmE	-0.97	0.11	419	1147	1531	1300	1696	1596	1121	1075	1244	417	422	417
IM675_30470	merP	mercury resistance system periplasmic binding protein MerP	-1.26	0.11	31	113	171	239	149	126	130	115	93	23	30	42
IM675_02835	NA	alpha/beta hydrolase family protein	-0.47	0.11	213	199	290	300	291	280	212	267	119	205	227	206
IM675_11495	NA	ferredoxin family protein	0.8	0.11	50	33	24	28	12	32	40	32	25	58	44	49
IM675_26340	mgtA	magnesium-translocating P-type ATPase	0.81	0.11	2957	1454	1262	1224	1182	1380	1196	1168	1996	3213	2799	2860
IM675_29055	glcD	glycolate oxidase subunit GlcD	1	0.11	349	132	121	91	166	105	139	124	133	313	360	373
IM675_28640	NA	hypothetical protein	0.44	0.11	381	306	254	284	237	239	295	254	370	425	374	344
IM675_17865	NA	HlyD family secretion protein	0.52	0.11	121	113	79	62	64	112	112	101	126	112	131	120
IM675_07570	fnr	fumarate/nitrate reduction transcriptional regulator Fnr	-0.51	0.11	2540	3722	4456	4913	4899	3556	4153	3673	3341	2634	2473	2512
IM675_21030	NA	sel1 repeat family protein	-0.37	0.11	2164	2484	2996	2819	2458	3712	2564	2641	2247	2223	2163	2107
IM675_01290	NA	polyamine ABC transporter substrate-binding protein	-0.61	0.11	2970	5188	6212	6148	6837	5651	5071	5462	5031	3035	2929	2946
IM675_07745	NA	DMT family protein	-0.62	0.11	167	269	332	438	286	274	277	243	288	162	159	181
IM675_03820	prpD	2-methylcitrate dehydratase	-0.37	0.11	541	516	684	563	813	676	423	593	532	562	535	524
IM675_06660	fliP	flagellar type III secretion system pore protein FliP	-0.49	0.11	1198	1472	1879	2147	2145	1346	1555	1706	1154	1186	1163	1244
IM675_08650	cysB	HTH-type transcriptional regulator CysB	-0.2	0.11	6050	6396	7174	7084	7828	6612	6849	6248	6091	5986	6151	6015
IM675_09350	NA	DNA polymerase II	1.31	0.11	740	1257	403	443	423	342	444	403	2923	746	711	764
IM675_15475	NA	PLP-dependent aminotransferase family protein	-0.26	0.11	1988	1959	2373	2351	2729	2039	1834	2090	1953	2057	1909	1998
IM675_20250	NA	DUF2007 domain-containing protein	-0.83	0.11	106	233	299	322	327	247	210	263	227	102	122	93
IM675_00805	NA	energy transducer TonB	1.59	0.11	35	110	24	23	36	13	52	32	245	34	35	36
IM675_02805	NA	peptidyl-prolyl cis-trans isomerase	-0.53	0.11	3110	4818	5713	6064	5293	5781	5382	5029	4042	3139	3245	2945
IM675_11465	NA	carbohydrate porin	-0.79	0.11	97	152	217	186	327	137	179	173	104	89	94	107
IM675_14120	NA	hypothetical protein	0.99	0.11	121	103	55	39	63	64	73	38	198	124	124	115
IM675_14975	NA	response regulator	0.33	0.11	5537	4604	4049	3882	4544	3723	5073	4670	4071	5770	5292	5548
IM675_29310	NA	hypothetical protein	0.64	0.11	402	330	235	314	127	264	337	274	381	370	381	455
IM675_18365	NA	malate:quinone oxidoreductase	-0.4	0.11	1359	1595	1949	1950	2316	1580	1817	1616	1352	1311	1288	1477
IM675_21960	NA	terminase small subunit	-1.21	0.11	134	483	708	913	735	476	493	391	565	133	138	130
IM675_22865	recC	exodeoxyribonuclease V subunit gamma	1.13	0.11	868	1316	498	468	499	525	536	563	2848	888	853	862
IM675_10325	asnB	asparagine synthase (glutamine-hydrolyzing)	1.13	0.11	117	38	36	25	36	46	39	41	32	129	118	104
IM675_10285	NA	LysR family transcriptional regulator	-0.49	0.11	416	447	607	594	533	693	404	621	316	415	390	443
IM675_14375	NA	HD domain-containing protein	1.09	0.11	26	12	10	10	8	10	9	21	7	26	23	29
IM675_20310	NA	hypothetical protein	-0.44	0.11	218	240	314	304	339	300	212	327	180	230	212	212
IM675_22100	NA	helix-turn-helix transcriptional regulator	-0.58	0.11	129	129	196	177	179	231	162	165	61	122	136	127
IM675_04840	queE	7-carboxy-7-deazaguanine synthase QueE	0.33	0.11	660	797	580	611	577	551	899	728	762	655	628	697
IM675_30445	NA	site-specific integrase	-0.94	0.11	266	639	867	976	1097	529	651	561	705	273	238	286
IM675_02370	nirJ	heme d1 biosynthesis radical SAM protein NirJ	-0.4	0.11	135	170	195	218	166	201	166	145	198	133	131	140
IM675_13385	nuoN	NADH-quinone oxidoreductase subunit NuoN	-0.51	0.11	899	1300	1561	1387	1364	1931	1403	1344	1154	951	905	843
IM675_10595	NA	SDR family oxidoreductase	0.74	0.11	80	42	37	38	34	40	46	48	32	71	87	80
IM675_29435	NA	PLP-dependent aminotransferase family protein	0.96	0.11	96	46	37	41	32	38	52	25	61	101	108	80
IM675_10565	NA	hypothetical protein	1.19	0.11	33	17	11	10	7	15	8	15	29	34	27	37
IM675_24420	NA	ABC transporter substrate-binding protein	-1.66	0.11	231	1679	3020	4125	3506	1430	1578	1565	1895	250	213	229
IM675_06330	NA	cobyric acid synthase	1.04	0.11	163	175	81	86	83	74	79	74	370	170	152	166
IM675_09755	NA	porin	1.01	0.11	275	128	101	80	156	68	138	88	158	367	258	201
IM675_18865	mmsR	MmsAB operon transcriptional regulator MmsR	-0.5	0.11	204	278	335	298	400	307	236	238	360	185	212	215
IM675_24470	NA	SOS response-associated peptidase family protein	-1.06	0.11	337	1019	1412	1370	1838	1028	1002	931	1126	335	355	321
IM675_04710	arsC	arsenate reductase (glutaredoxin)	0.88	0.11	1798	755	697	639	757	695	870	830	565	1860	1737	1796
IM675_19735	trmD	tRNA (guanosine(37)-N1)-methyltransferase TrmD	0.34	0.11	11740	10886	8971	10650	8661	7604	12219	10983	9457	10896	11682	12642
IM675_19415	NA	class I SAM-dependent methyltransferase	0.69	0.11	165	93	81	66	86	90	79	96	104	151	172	171
IM675_03265	NA	helix-turn-helix domain-containing protein	0.75	0.11	57	34	28	30	32	24	32	44	25	47	59	66
IM675_10885	NA	TetR/AcrR family transcriptional regulator	-0.51	0.11	733	691	1020	837	1017	1207	807	842	424	698	799	701
IM675_13920	NA	DUF3509 domain-containing protein	0.59	0.11	246	176	142	176	146	104	191	134	201	241	233	264
IM675_21490	NA	APC family permease	0.92	0.11	218	91	83	89	98	62	104	105	65	208	205	240
IM675_27845	NA	DUF4124 domain-containing protein	0.23	0.11	454	474	395	404	388	393	481	441	500	422	469	472
IM675_26015	NA	hypothetical protein	-1.43	0.11	99	472	767	916	1033	354	505	452	460	111	103	83
IM675_23760	lptA	lipopolysaccharide transport periplasmic protein LptA	-0.45	0.11	1862	2607	3046	3481	2912	2747	2932	2556	2334	1934	1769	1884
IM675_10210	NA	aminotransferase class V-fold PLP-dependent enzyme	-0.39	0.11	152	178	215	187	254	205	156	198	180	151	167	139
IM675_09635	rbsK	ribokinase	0.98	0.12	779	313	278	204	261	368	277	425	237	696	875	766
IM675_15915	NA	DNA internalization-related competence protein ComEC/Rec2	0.47	0.12	195	140	123	122	127	120	124	157	140	182	191	213
IM675_25820	NA	CsbD family protein	-1.07	0.12	905	2266	3325	3799	4770	1407	1961	2494	2345	914	864	938
IM675_07565	NA	adenine phosphoribosyltransferase	0.68	0.12	800	685	462	447	347	592	486	483	1086	862	801	736
IM675_31045	NA	3-phenylpropionate/cinnamic acid dioxygenase subunit beta	2.11	0.12	1744	1904	421	385	369	509	516	384	4811	4811	220	199
IM675_11305	NA	LacI family DNA-binding transcriptional regulator	0.43	0.12	491	372	320	291	291	377	375	332	410	468	477	528
IM675_26035	NA	nucleotidyltransferase family protein	0.96	0.12	39	29	17	14	7	29	38	18	32	36	41	39
IM675_05840	NA	outer membrane beta-barrel protein	-1.52	0.12	4081	23008	38774	42905	52982	20434	30317	17461	21244	4809	3944	3490
IM675_04260	hppD	4-hydroxyphenylpyruvate dioxygenase	-0.55	0.12	5327	8673	10249	9885	10848	10014	9500	7796	8724	5854	4845	5282
IM675_04685	purM	phosphoribosylformylglycinamidine cyclo-ligase	0.56	0.12	2513	1691	1430	1488	1102	1701	1824	1916	1334	2388	2503	2648
IM675_07435	pdxB	4-phosphoerythronate dehydrogenase PdxB	0.65	0.12	206	138	109	111	93	122	94	126	194	202	202	213
IM675_10385	NA	AraC family transcriptional regulator	0.87	0.12	101	74	47	49	41	52	36	53	133	103	100	101
IM675_10805	NA	carboxylate-amine ligase	0.88	0.12	73	47	33	17	41	40	31	46	65	56	83	80
IM675_02125	creB	two-component system response regulator CreB	0.61	0.12	607	351	315	284	305	357	393	354	306	590	617	614
IM675_08100	NA	methyl-accepting chemotaxis protein	1.17	0.12	982	291	284	205	428	217	278	276	320	1071	1008	867
IM675_24010	pxpB	5-oxoprolinase subunit PxpB	0.72	0.12	88	52	44	35	56	42	65	58	32	99	87	80
IM675_23000	NA	DUF2334 domain-containing protein	-0.63	0.12	184	334	397	373	428	390	337	320	345	186	171	194
IM675_06380	NA	glutathione peroxidase	-0.88	0.12	256	638	817	803	835	814	665	683	565	259	264	244
IM675_20785	NA	GNAT family N-acetyltransferase	0.69	0.12	131	183	95	84	96	104	126	128	295	122	146	126
IM675_16235	NA	YggL family protein	-0.7	0.12	488	918	1136	1344	1192	871	860	897	996	534	448	483
IM675_23490	ftsZ	cell division protein FtsZ	-0.62	0.12	3911	6863	8248	7268	8368	9109	6928	7573	6088	3750	4189	3792
IM675_01675	ftsY	signal recognition particle-docking protein FtsY	0.4	0.12	1492	1084	977	945	941	1044	1032	1054	1165	1417	1494	1564
IM675_03150	NA	general secretion pathway protein GspC	0.97	0.12	64	41	26	11	22	45	33	34	58	59	60	73
IM675_10755	NA	DUF2892 domain-containing protein	1.13	0.12	28	14	10	8	8	13	22	6	14	30	27	28
IM675_07465	xdhA	xanthine dehydrogenase small subunit	-0.67	0.12	203	334	424	380	591	302	348	290	363	212	188	209
IM675_22070	NA	hypothetical protein	-1.31	0.12	23	99	149	190	166	91	103	91	104	24	20	26
IM675_13640	NA	XapX domain-containing protein	1.02	0.12	25	14	11	8	15	8	16	12	14	32	24	19
IM675_17215	NA	VacJ family lipoprotein	-0.59	0.12	504	854	1022	975	1187	903	823	954	784	497	495	521
IM675_03895	NA	N-acetylmuramoyl-L-alanine amidase	-0.51	0.12	103	129	161	184	141	158	98	112	176	94	126	90
IM675_25530	NA	hypothetical protein	-0.72	0.12	436	454	735	857	972	376	617	454	291	487	399	423
IM675_25630	NA	AAA family ATPase	-0.5	0.12	1600	2489	2889	3174	2783	2709	2392	2690	2384	1559	1613	1627
IM675_23610	NA	cytochrome bc complex cytochrome b subunit	-0.53	0.12	10889	16514	19838	21487	22083	15945	19016	16050	14477	10016	10800	11852
IM675_21550	cupB3	fimbrial biogenesis outer membrane usher protein CupB3	0.75	0.12	114	72	55	52	66	48	46	63	108	112	105	123
IM675_31345	NA	major capsid protein	-0.71	0.12	513	999	1238	1445	1134	1135	1102	1047	849	579	461	499
IM675_08735	NA	alpha/beta fold hydrolase	1.11	0.12	362	460	189	228	190	150	199	173	1007	367	347	371
IM675_02300	NA	fimbrial protein	-0.77	0.12	231	471	594	656	699	428	474	410	529	245	215	234
IM675_15055	NA	LysR family transcriptional regulator	-0.71	0.12	123	213	273	273	333	213	280	173	187	109	138	122
IM675_13620	NA	acyl-CoA thioesterase	0.53	0.12	495	314	281	238	320	285	320	303	320	485	476	524
IM675_15630	NA	alpha/beta hydrolase	-0.4	0.12	141	175	204	167	210	235	166	172	187	134	133	155
IM675_28995	NA	SDR family oxidoreductase	0.95	0.12	220	87	80	89	68	84	77	118	65	200	220	241
IM675_05400	fliC	B-type flagellin	-0.47	0.12	160031	133106	202645	213297	255533	139105	150743	129366	119210	168564	154806	156722
IM675_03565	mmsB	3-hydroxyisobutyrate dehydrogenase	-0.53	0.12	164	203	261	173	288	324	163	205	241	164	180	150
IM675_03735	NA	hypothetical protein	-0.68	0.12	149	154	243	229	369	130	116	156	191	140	154	153
IM675_11455	NA	TonB-dependent receptor	-0.3	0.12	393	394	482	473	482	492	315	435	432	377	376	425
IM675_27765	NA	formimidoylglutamate deiminase	-0.43	0.12	271	365	423	452	378	440	300	343	453	261	276	276
IM675_12610	benA	benzoate 1,2-dioxygenase large subunit	0.59	0.12	118	78	65	66	52	77	71	72	90	118	115	122
IM675_25250	NA	M48 family metallopeptidase	0.34	0.12	750	773	596	580	503	707	658	740	921	781	736	734
IM675_25440	lolB	lipoprotein localization protein LolB	-0.45	0.12	120	148	181	158	166	220	178	139	126	122	116	121
IM675_22355	NA	acetolactate synthase large subunit	-0.26	0.12	550	624	701	687	713	705	574	695	604	553	569	528
IM675_12985	NA	helix-turn-helix domain-containing protein	-0.91	0.12	606	1596	2065	2158	1840	2198	1555	1748	1485	595	637	587
IM675_29240	NA	RidA family protein	0.76	0.12	38	27	20	14	29	18	26	35	22	28	41	44
IM675_16445	NA	NAD(+) kinase	0.2	0.12	991	980	857	878	885	806	921	936	1082	1023	965	987
IM675_11820	NA	DotU family type IV/VI secretion system protein	1.25	0.12	116	33	32	21	32	42	33	48	18	106	107	134
IM675_12655	muxC	multidrug efflux RND transporter permease subunit MuxC	-0.55	0.12	583	900	1089	1078	1026	1162	991	1045	665	598	556	596
IM675_19800	NA	L,D-transpeptidase family protein	-0.63	0.12	1335	2295	2798	3111	3098	2185	2408	1984	2492	1484	1273	1248
IM675_04915	NA	MBL fold metallo-hydrolase	-0.54	0.12	725	1077	1308	1263	1178	1483	1208	1232	791	724	736	714
IM675_07190	NA	DUF883 domain-containing protein	-0.71	0.12	162	284	365	281	410	403	262	361	230	126	179	181
IM675_06260	NA	LysR family transcriptional regulator	0.56	0.12	48	47	31	38	20	35	47	37	58	52	43	50
IM675_27365	NA	YiiD C-terminal domain-containing protein	-0.91	0.12	244	582	775	1050	770	507	653	551	543	251	261	219
IM675_01475	NA	MFS transporter	0.56	0.12	138	146	94	103	63	116	107	127	205	130	149	135
IM675_01950	oprM	multidrug efflux RND transporter outer membrane channel subunit OprM	-0.52	0.12	1533	2438	2836	2999	2516	2993	2560	2369	2384	1607	1527	1464
IM675_20725	NA	sigma-54-dependent transcriptional regulator	0.72	0.12	799	552	413	380	528	330	787	580	288	765	805	828
IM675_17695	NA	ATP-dependent Clp protease proteolytic subunit	-0.85	0.12	8579	20929	26589	28817	28054	22897	21257	21002	20529	8144	8798	8795
IM675_24490	NA	ABC transporter permease	-2.19	0.12	63	1289	3080	4733	3660	846	1092	1038	1737	75	50	64
IM675_28450	glpT	glycerol-3-phosphate transporter	0.56	0.12	698	1072	598	604	620	572	1412	883	921	678	683	734
IM675_29040	NA	heme-binding protein	1.42	0.12	18	6	5	6	7	3	10	5	4	19	13	23
IM675_11450	NA	hypothetical protein	1.04	0.12	693	230	225	248	257	170	248	268	173	681	658	741
IM675_14410	NA	ABC transporter permease	-0.24	0.12	1133	1275	1415	1532	1395	1319	1355	1220	1251	1141	1099	1158
IM675_22560	pchE	pyochelin non-ribosomal peptide synthetase PchE	-0.62	0.12	2426	4058	4979	4599	4268	6069	3884	4971	3319	2388	2554	2337
IM675_23285	NA	EAL domain-containing protein	-0.25	0.12	1454	1323	1662	1676	1696	1614	1465	1371	1133	1571	1397	1394
IM675_26095	NA	methyltransferase domain-containing protein	0.43	0.12	138	118	96	117	83	88	96	133	126	134	141	138
IM675_02660	NA	hypothetical protein	0.56	0.12	62	47	37	37	27	48	54	51	36	64	64	57
IM675_25645	cbpA	cAMP-binding protein CbpA	-0.48	0.12	590	901	1033	1014	1046	1037	950	807	946	608	570	591
IM675_30690	NA	hypothetical protein	-1.56	0.12	1545	10464	17756	19268	24407	9592	10724	9271	11395	1659	1384	1591
IM675_03585	NA	CoA-acylating methylmalonate-semialdehyde dehydrogenase	-0.45	0.12	772	837	1100	715	1375	1212	855	785	870	818	791	708
IM675_06325	NA	threonine-phosphate decarboxylase	1.19	0.12	40	71	23	21	8	39	34	47	133	46	36	36
IM675_15135	htpX	protease HtpX	-0.2	0.12	3095	3211	3623	3721	3301	3846	3255	3441	2938	3091	3048	3145
IM675_24785	rluD	23S rRNA pseudouridine(1911/1915/1917) synthase RluD	0.39	0.12	1849	1429	1256	1249	1243	1277	1599	1558	1129	1877	1744	1927
IM675_31095	NA	fumarylacetoacetate hydrolase family protein	1.07	0.12	256	415	159	129	195	151	225	161	859	263	253	251
IM675_26605	brlR	c-di-GMP-binding multidrug transporter transcriptional regulator BrlR	-1.25	0.12	474	1760	2659	3291	3403	1284	2067	1426	1787	574	429	418
IM675_17635	NA	phosphonate ABC transporter ATP-binding protein	0.67	0.12	87	69	48	51	24	70	69	64	76	84	99	77
IM675_17830	NA	flagellar brake protein	0.72	0.12	7203	3632	3285	3362	3931	2562	3956	3238	3700	7684	6723	7201
IM675_31440	NA	major capsid protein	-0.94	0.12	89	233	307	394	251	276	234	267	198	91	86	89
IM675_21870	NA	hypothetical protein	-1.47	0.12	168	928	1518	2227	1593	735	877	836	1072	188	150	165
IM675_22350	NA	OprD family porin	1.17	0.12	146	340	107	76	144	101	187	161	672	158	149	132
IM675_14980	ccmA	cytochrome c biogenesis heme-transporting ATPase CcmA	-0.92	0.13	221	580	758	841	874	559	586	583	572	247	212	205
IM675_25405	pagL	lipid A 3-O-deacylase	-0.86	0.13	2586	6514	8275	8806	7733	8285	6595	6986	5962	2646	2538	2575
IM675_05780	NA	dienelactone hydrolase family protein	-0.48	0.13	156	148	211	155	271	209	149	116	180	144	179	144
IM675_02410	NA	nitrite reductase	-0.83	0.13	1021	2380	3012	3189	3235	2611	2618	2393	2129	1148	1045	871
IM675_11460	NA	glucose/quinate/shikimate family membrane-bound PQQ-dependent dehydrogenase	-0.34	0.13	784	801	1003	777	1110	1122	834	875	694	744	785	823
IM675_31425	NA	hypothetical protein	0.65	0.13	773	418	381	387	389	368	460	458	334	821	765	734
IM675_00055	NA	DUF4810 domain-containing protein	0.7	0.13	77	47	39	34	44	40	67	35	40	75	74	81
IM675_21945	NA	phage portal protein	-0.6	0.13	270	438	532	678	462	457	383	497	435	283	281	245
IM675_05880	NA	LLM class oxidoreductase	1.66	0.13	30	98	20	14	29	17	23	31	241	25	36	30
IM675_12540	NA	DUF2185 domain-containing protein	-0.51	0.13	181	220	284	189	301	362	196	258	205	189	188	165
IM675_27935	hisF	imidazole glycerol phosphate synthase subunit HisF	0.36	0.13	500	428	362	381	283	421	420	409	457	523	491	487
IM675_30540	NA	HNH endonuclease	-0.89	0.13	946	2418	3117	3291	3545	2516	2722	2308	2226	891	928	1019
IM675_01325	NA	transcriptional regulator	-0.51	0.13	1472	1154	1879	2030	2385	1220	1261	1157	1043	1620	1444	1351
IM675_25920	carB	carbamoyl-phosphate synthase large subunit	-0.38	0.13	3677	5039	5650	5865	5402	5683	5188	5146	4783	3818	3736	3477
IM675_05420	fleP	pili length/flagellar attachment protein FleP	-0.69	0.13	10878	12343	18680	22147	25787	8106	13654	11238	12136	10872	10666	11097
IM675_20950	fieF	CDF family cation-efflux transporter FieF	0.69	0.13	219	253	144	149	118	165	180	152	428	216	211	229
IM675_12495	oprN	multidrug efflux RND transporter outer membrane subunit OprN	0.78	0.13	693	339	303	321	230	357	390	384	245	643	714	722
IM675_23270	NA	ACT domain-containing protein	1	0.13	107	50	39	42	29	46	42	26	83	108	101	111
IM675_05685	NA	amino acid permease	0.9	0.13	90	66	41	39	37	47	52	26	119	82	95	94
IM675_03160	gspG	type II secretion system major pseudopilin GspG	1.55	0.13	100	20	21	7	39	17	27	19	14	102	98	100
IM675_12740	NA	outer membrane protein assembly factor	0.75	0.13	1365	643	600	604	596	599	663	745	521	1293	1421	1381
IM675_30065	atpG	F0F1 ATP synthase subunit gamma	-0.77	0.13	7612	15574	19705	23715	22196	13204	16917	15174	14632	7695	7340	7801
IM675_30465	merC	organomercurial transporter MerC	-1.03	0.13	16	32	44	45	41	46	12	19	65	16	13	20
IM675_27185	NA	FAD-dependent oxidoreductase	0.58	0.13	212	128	115	108	102	134	124	131	129	208	223	205
IM675_30455	NA	hypothetical protein	-1.08	0.13	71	240	325	300	401	275	233	238	248	69	65	81
IM675_07360	NA	YbaK/EbsC family protein	0.64	0.13	139	89	74	83	47	90	109	93	65	133	138	145
IM675_09645	NA	hypothetical protein	2.05	0.13	8	14	2	1	3	2	4	1	36	6	12	8
IM675_14995	ccmD	heme exporter protein CcmD	-0.87	0.13	14	17	29	37	39	13	16	18	18	11	18	14
IM675_21000	NA	acyl-CoA dehydrogenase family protein	-0.35	0.13	1090	1113	1406	1166	1556	1497	1125	1293	921	1123	1201	947
IM675_22535	fptA	Fe(3+)-pyochelin receptor FptA	-0.69	0.13	3253	6290	7677	7653	6362	9016	6148	7027	5696	3395	3394	2972
IM675_26710	NA	aldehyde dehydrogenase family protein	0.67	0.13	143	77	70	66	68	77	79	74	79	129	156	145
IM675_29870	NA	acyltransferase	-0.95	0.13	1055	2986	3895	4496	3462	3728	3240	3014	2704	1077	995	1093
IM675_28165	fdhD	formate dehydrogenase accessory sulfurtransferase FdhD	-0.31	0.13	359	340	436	381	454	473	385	302	334	389	375	315
IM675_02030	NA	Zn-dependent hydrolase	1.04	0.13	142	47	47	38	47	55	58	51	32	136	143	146
IM675_25120	NA	PilZ domain-containing protein	-0.54	0.13	843	1207	1484	1325	1637	1488	999	949	1672	836	860	833
IM675_12900	NA	methyl-accepting chemotaxis protein	-0.59	0.13	799	542	1013	824	1437	776	553	612	460	783	782	831
IM675_20605	NA	immunity 52 family protein	0.67	0.13	1808	927	863	864	824	902	963	881	935	1931	1653	1840
IM675_00330	NA	TIGR02270 family protein	-0.7	0.13	179	366	440	438	462	419	354	353	392	172	171	192
IM675_31185	NA	hypothetical protein	2.41	0.13	45	1342	131	145	113	133	352	449	3226	37	54	44
IM675_14615	NA	hypothetical protein	-1.26	0.13	13	51	73	86	76	56	39	44	68	16	7	17
IM675_07560	NA	metal-dependent hydrolase	-0.59	0.13	1696	2953	3495	3963	3176	3346	3036	2584	3240	1709	1621	1757
IM675_13565	NA	threo-3-hydroxy-L-aspartate ammonia-lyase	0.84	0.13	443	192	178	142	183	209	227	209	140	427	445	458
IM675_29785	znuC	zinc ABC transporter ATP-binding protein ZnuC	0.53	0.13	525	348	303	281	247	379	319	391	334	556	489	529
IM675_30535	NA	DEAD/DEAH box helicase family protein	-1	0.13	2169	6326	8479	9261	10341	5834	6797	5753	6426	2199	1979	2328
IM675_09780	NA	hypothetical protein	1.06	0.13	112	51	40	18	74	28	44	67	43	112	121	104
IM675_15570	NA	LysE family translocator	1.45	0.13	112	34	27	17	30	33	7	36	61	110	108	119
IM675_29375	NA	sarcosine oxidase subunit gamma	-0.72	0.13	211	313	431	270	662	360	350	331	259	262	197	174
IM675_12125	NA	Bro-N domain-containing protein	-0.64	0.13	317	574	691	581	791	702	581	634	507	352	295	305
IM675_12690	NA	sodium:alanine symporter family protein	0.26	0.13	595	536	474	454	457	510	533	612	464	604	605	576
IM675_15005	NA	heme lyase CcmF/NrfE family subunit	-0.58	0.13	1489	2559	3013	3142	3306	2592	2679	2631	2366	1515	1400	1552
IM675_23225	NA	alkene reductase	1.15	0.13	977	254	277	263	257	312	233	299	230	965	954	1011
IM675_29140	betA	choline dehydrogenase	0.41	0.13	741	531	480	419	520	500	562	525	507	777	756	689
IM675_17915	NA	HEAT repeat domain-containing protein	-2.08	0.13	20	304	681	926	943	174	258	198	457	30	12	17
IM675_14200	NA	DUF4297 domain-containing protein	-1.36	0.13	1446	6936	10747	13474	13363	5404	6556	5848	8404	1576	1311	1451
IM675_16475	NA	AraC family transcriptional regulator	-0.32	0.13	290	312	374	305	364	452	320	306	309	286	306	277
IM675_19305	NA	[protein-PII] uridylyltransferase	0.28	0.13	2097	1742	1588	1557	1630	1576	1799	1566	1863	2086	2084	2121
IM675_19965	NA	M15 family metallopeptidase	1.51	0.13	61	105	28	27	17	41	24	25	266	64	66	53
IM675_24755	NA	site-specific integrase	-0.74	0.13	622	1327	1621	1650	1449	1764	1424	1245	1312	692	586	587
IM675_27100	NA	NAD(P)H-dependent oxidoreductase	1.24	0.13	142	43	40	31	47	40	25	29	76	124	162	140
IM675_05670	NA	MFS transporter	0.83	0.13	82	64	41	21	56	45	48	39	104	77	88	80
IM675_05710	NA	hypothetical protein	-1.92	0.13	8	99	201	283	261	59	89	94	115	10	5	9
IM675_08685	NA	hypothetical protein	-0.86	0.13	745	433	1076	754	1711	762	452	610	237	699	774	761
IM675_09140	NA	hypothetical protein	0.73	0.13	112	78	57	32	61	77	57	68	108	111	117	109
IM675_10435	NA	OprD family porin	-0.83	0.13	123	235	315	263	179	504	231	227	248	121	128	120
IM675_15565	NA	MBL fold metallo-hydrolase	0.66	0.13	616	319	297	280	276	334	313	354	291	620	604	624
IM675_18485	NA	transporter substrate-binding domain-containing protein	0.93	0.13	3209	1144	1144	1045	1143	1244	1231	1183	1018	3390	3071	3166
IM675_23650	NA	cell division protein ZapE	0.27	0.13	1543	1500	1262	1476	1156	1154	1674	1413	1413	1582	1440	1606
IM675_24740	NA	hypothetical protein	-1.82	0.13	17	172	327	390	449	144	135	107	273	20	15	14
IM675_06980	NA	PAAR domain-containing protein	-0.35	0.13	386	481	550	511	592	547	527	498	417	406	394	359
IM675_28205	NA	acyl-CoA dehydrogenase C-terminal domain-containing protein	1.01	0.13	560	179	184	170	171	210	169	211	158	555	562	562
IM675_17530	NA	HIT family protein	-0.61	0.13	984	1671	2016	2558	1969	1521	1648	1656	1708	973	1013	965
IM675_25145	NA	catalase	0.95	0.13	376	274	169	177	152	177	548	126	147	415	416	296
IM675_23700	hisD	histidinol dehydrogenase	0.61	0.13	1587	892	813	740	797	901	984	861	831	1841	1451	1468
IM675_13470	hmpA	NO-inducible flavohemoprotein	0.36	0.13	313	243	221	217	239	207	239	270	219	302	310	327
IM675_07470	NA	alkane 1-monooxygenase	-0.48	0.13	440	611	729	536	862	789	610	555	669	470	442	408
IM675_00560	NA	adenosine deaminase	-0.29	0.13	338	405	453	490	460	408	396	396	424	359	338	318
IM675_18380	pap	polyphosphate:AMP phosphotransferase	-0.34	0.13	351	327	429	411	489	387	277	309	396	389	322	343
IM675_22675	rpsH	30S ribosomal protein S8	-0.73	0.13	13416	24092	31111	42944	31918	18470	25337	23744	23193	12944	12156	15148
IM675_30245	dprA	DNA-protecting protein DprA	1.46	0.13	20	34	9	7	12	9	8	12	83	18	24	18
IM675_04705	wrbA	NAD(P)H:quinone oxidoreductase	0.77	0.13	1294	605	558	578	501	595	713	675	428	1285	1262	1335
IM675_05245	NA	PLP-dependent cysteine synthase family protein	-0.42	0.13	174	244	274	293	244	287	243	227	262	161	181	179
IM675_29875	NA	DedA family protein	0.64	0.13	315	467	249	249	261	236	335	343	723	303	324	318
IM675_21250	NA	ethanolamine ammonia-lyase subunit EutB	-0.59	0.13	927	589	1146	841	1424	1173	506	681	579	801	924	1057
IM675_23630	NA	NADP(H)-dependent aldo-keto reductase	-0.28	0.13	433	488	560	543	586	551	514	532	417	400	451	447
IM675_12560	catC	muconolactone Delta-isomerase	1.45	0.13	31	7	7	4	12	6	8	9	4	28	33	32
IM675_05020	NA	MFS transporter	0.87	0.13	154	235	104	101	85	127	120	149	435	161	152	150
IM675_11895	NA	response regulator transcription factor	0.47	0.13	555	368	335	332	308	366	365	371	367	598	531	535
IM675_12565	NA	muconate cycloisomerase family protein	0.73	0.13	116	72	56	70	34	65	68	53	93	114	118	114
IM675_20160	secF	protein translocase subunit SecF	-0.71	0.13	1535	3078	3782	4557	3172	3618	3365	3363	2506	1465	1555	1586
IM675_03360	NA	phosphohydrolase	-1.11	0.13	29	82	119	169	125	63	118	67	61	26	31	30
IM675_03505	NA	16S rRNA pseudouridine(516) synthase	0.54	0.13	215	136	121	125	98	140	145	132	129	219	211	215
IM675_05620	NA	thiol-disulfide oxidoreductase DCC family protein	0.73	0.13	67	41	33	23	36	41	48	31	43	61	75	67
IM675_27420	NA	AAA family ATPase	-0.24	0.13	1895	1933	2269	2641	2099	2068	1988	2050	1762	1925	1905	1856
IM675_30390	NA	crotonase/enoyl-CoA hydratase family protein	0.37	0.13	315	368	263	217	323	249	374	318	414	323	297	325
IM675_04570	dinB	DNA polymerase IV	0.64	0.13	1115	642	565	588	589	517	768	735	424	1117	1087	1142
IM675_27415	gltB	glutamate synthase large subunit	-0.48	0.13	2661	3893	4578	5708	4303	3723	4085	3891	3704	2776	2588	2621
IM675_00335	NA	carbonic anhydrase	-0.68	0.13	714	1414	1696	1646	1840	1603	1230	1379	1633	681	738	724
IM675_12975	uvrY	UvrY/SirA/GacA family response regulator transcription factor	-0.39	0.13	5142	7169	8062	7652	8319	8214	7544	7526	6437	5028	5267	5131
IM675_30425	NA	hypothetical protein	-0.46	0.13	599	763	936	1187	919	700	876	749	665	615	562	620
IM675_07050	NA	YcgL domain-containing protein	-0.66	0.13	158	282	346	439	344	257	295	274	277	174	131	170
IM675_15655	NA	alkene reductase	0.7	0.13	64	71	39	41	20	57	59	50	104	61	60	71
IM675_25160	NA	ferredoxin--NADP reductase	-0.36	0.13	665	833	958	982	914	977	850	927	723	740	672	584
IM675_04010	NA	IS5-like element ISPst5 family transposase	-0.86	0.14	504	1230	1575	1766	1854	1105	1289	1152	1248	561	449	504
IM675_12215	NA	protease modulator HflK	0.74	0.14	106	62	51	52	54	46	71	36	79	106	103	108
IM675_17730	NA	ketoacyl-ACP synthase III	-0.38	0.14	201	212	270	242	245	322	223	255	158	204	209	189
IM675_27310	aceE	pyruvate dehydrogenase (acetyl-transferring), homodimeric type	-0.42	0.14	6390	9309	10519	10138	10482	10936	10063	9300	8565	6331	6151	6689
IM675_28805	NA	YdbL family protein	-0.36	0.14	108	121	141	142	127	155	103	103	158	106	108	109
IM675_10690	glgX	glycogen debranching protein GlgX	-0.53	0.14	196	238	310	232	254	442	200	266	248	203	211	175
IM675_17335	NA	DUF1232 domain-containing protein	0.33	0.14	822	751	628	478	670	734	744	768	741	850	815	800
IM675_19470	NA	DUF4398 domain-containing protein	-0.69	0.14	309	553	691	529	564	980	506	574	579	312	334	281
IM675_25155	mscL	large-conductance mechanosensitive channel protein MscL	-1.06	0.14	1156	3749	5096	5369	6360	3560	3313	3813	4121	1222	983	1264
IM675_16685	NA	TetR/AcrR family transcriptional regulator	0.34	0.14	173	156	130	125	122	144	138	173	158	158	176	187
IM675_24720	NA	hypothetical protein	-1.06	0.14	52	167	225	227	289	159	165	131	205	58	51	47
IM675_27120	NA	acyl-CoA dehydrogenase family protein	0.71	0.14	96	61	48	49	46	49	57	40	86	114	82	91
IM675_30580	NA	transposase	-1.23	0.14	100	408	592	570	824	381	428	347	449	115	80	105
IM675_11510	NA	chitinase	-0.59	0.14	567	927	1119	914	1004	1438	767	1029	985	570	576	555
IM675_24115	NA	dephospho-CoA kinase	0.47	0.14	560	403	350	355	289	406	426	469	313	547	546	586
IM675_13845	pheS	phenylalanine--tRNA ligase subunit alpha	0.57	0.14	3991	2276	2117	2145	2084	2120	2389	2371	2068	4139	4009	3824
IM675_14205	NA	DEAD/DEAH box helicase	-1.55	0.14	719	4853	8160	10179	10694	3606	4535	3751	6275	782	618	758
IM675_24960	NA	DUF3015 domain-containing protein	-0.67	0.14	1458	2887	3447	3443	3391	3507	2785	2841	3035	1640	1464	1271
IM675_07165	cyoB	cytochrome o ubiquinol oxidase subunit I	-0.49	0.14	484	594	756	1030	594	645	700	608	475	500	468	485
IM675_12385	NA	aromatic acid/H+ symport family MFS transporter	1.54	0.14	20	26	7	4	8	10	11	3	65	21	21	18
IM675_03630	NA	response regulator	0.85	0.14	212	89	85	103	66	85	100	79	90	200	206	230
IM675_24595	NA	cupin domain-containing protein	-0.71	0.14	4657	9103	11258	13388	12104	8284	8428	7919	10964	4715	4510	4745
IM675_30585	NA	site-specific integrase	-0.92	0.14	168	438	570	595	704	412	442	347	525	185	143	176
IM675_05150	NA	collagen-like protein	0.74	0.14	292	140	131	128	122	142	143	172	104	285	291	300
IM675_09915	NA	aromatic acid/H+ symport family MFS transporter	-0.41	0.14	242	327	371	356	333	424	282	338	360	235	260	232
IM675_06100	NA	DUF1656 domain-containing protein	1.15	0.14	81	205	63	63	74	52	108	105	403	90	66	86
IM675_15380	NA	DUF924 family protein	0.75	0.14	44	24	21	23	22	19	24	24	25	47	48	36
[truncated: 4,242 more rows]
