# Supplementary material for: The Pel polysaccharide modulates interspecies interactions between Pseudomonas aeruginosa and Mycobacterium abscessus
Source: mSystems. 2026 May 18;11(6):e00270-26. doi: 10.1128/msystems.00270-26 (PMC13289088; doi:10.1128/msystems.00270-26)
Supplement: Data S7 — Mean differences of confocal images. [file msystems.00270-26-s0007.xlsx]

## Sheet: Main figures
Main figures
Figure 3A
	Mean diff.	95.00% CI of diff.	Summary	Adjusted P Value
PAO1 vs. PAO1 (DNase)	0.5893	0.05011 to 1.128	*	0.0249
PAO1 + MABS vs. PAO1 + MABS (DNase)	1.19	0.6512 to 1.730	****	<0.0001
PAO1 + MABR vs. PAO1 + MABR (DNase)	0.8695	0.3304 to 1.409	***	0.0003
Figure 3E
Volume (left panel)
	Mean diff.	95.00% CI of diff.	Summary	Adjusted P Value
PAO1 vs. PAO1 (DNase)	0.05498	-0.2831 to 0.3930	ns	0.9994
PAO1 + MABS vs. PAO1 + MABS (DNase)	0.1558	-0.1465 to 0.4582	ns	0.6909
PAO1 + MABR vs. PAO1 + MABR (DNase)	0.2045	-0.09789 to 0.5068	ns	0.3696
Height (right panel)
	Mean diff.	95.00% CI of diff.	Summary	Adjusted P Value
PAO1 vs. PAO1 (DNase)	7.373	-4.438 to 19.18	ns	0.4656
PAO1 + MABS vs. PAO1 + MABS (DNase)	11.2	0.3128 to 22.09	*	0.0406
PAO1 + MABR vs. PAO1 + MABR (DNase)	8.473	-2.732 to 19.68	ns	0.2423
Figure 4C
	Mean diff.	95.00% CI of diff.	Summary	Adjusted P Value
PAO1 vs. PAO1△pel	-0.3635	-1.193 to 0.4662	ns	0.8032
PAO1 + MAB(S) vs. PAO1△pel + MAB(S)	0.548	-0.2816 to 1.378	ns	0.4016
PAO1 + MAB(R) vs. PAO1△pel + MAB(R)	0.4149	-0.4147 to 1.245	ns	0.6997
Figure 5B
	Mean diff.	95.00% CI of diff.	Summary	Adjusted P Value
PAO1 vs. PAO1 + Tobi	2.831	1.811 to 3.852	****	<0.0001
PAO1 + MABS vs. PAO1 + MABS + Tobi	1.257	0.1744 to 2.339	*	0.0147
PAO1 + MABR vs. PAO1 + MABR + Tobi	1.883	0.8623 to 2.904	****	<0.0001
Figure 5D
	Mean diff.	95.00% CI of diff.	Summary	Adjusted P Value
mPA08-31 vs. mPA08-31 - Tobi	1.189	0.7022 to 1.676	****	<0.0001
mPA08-31 + MAB(S) vs. mPA08-31 + MAB(S) - Tobi	0.6565	0.1694 to 1.144	**	0.0031
mPA08-31 + MAB(R) vs. mPA08-31 + MAB(R) - Tobi	0.9837	0.4966 to 1.471	****	<0.0001
Figure 5F
	Mean diff.	95.00% CI of diff.	Summary	Adjusted P Value
PAO1 vs. PAO1 (Tobi)	0.3833	0.02294 to 0.7436	*	0.0309
PAO1 + MAB(S) vs. PAO1 + MAB(S) (Tobi)	0.1421	-0.2305 to 0.5148	ns	0.9121
PAO1 + MAB(R) vs. PAO1 + MAB(R) (Tobi)	0.2748	-0.09788 to 0.6474	ns	0.275
Supplemental figures
Figure 4C
	Mean diff.	95.00% CI of diff.	Summary	Adjusted P Value
MAB(S) vs. MAB(S) (DNase)	-0.07991	-0.3916 to 0.2318	ns	0.994
PAO1 + MAB(S) vs. PAO1 + MAB(S) (DNase)	4.88e-05	-0.3117 to 0.3118	ns	>0.9999
MAB(R) vs. MAB(R) (DNase)	-0.146	-0.4577 to 0.1657	ns	0.8173
PAO1 + MAB(R) vs. PAO1 + MAB(R) (DNase)	-0.05375	-0.3674 to 0.2599	ns	0.9997
Figure 4D
	Mean diff.	95.00% CI of diff.	Summary	Adjusted P Value
MAB(S) vs. MAB(S) (DNase)	6.274	-0.3900 to 12.94	ns	0.0773
PAO1 + MAB(S) vs. PAO1 + MAB(S) (DNase)	3.872	-2.792 to 10.54	ns	0.5925
MAB(R) vs. MAB(R) (DNase)	-1.392	-8.055 to 5.272	ns	0.9985
PAO1 + MAB(R) vs. PAO1 + MAB(R) (DNase)	2.981	-3.887 to 9.850	ns	0.8703
Figure S5B
	Mean diff.	95.00% CI of diff.	Summary	Adjusted P Value
24
mPA08-31 vs. mPA08-31+ DNase	-0.02626	-1.288 to 1.236	ns	>0.9999
mPA08-31+ MABS vs. mPA08-31+ MABS + DNase	0.006891	-1.255 to 1.269	ns	>0.9999
mPA08-31+ MABR vs. mPA08-31+ MABR+ Dnase	0.4586	-0.8034 to 1.721	ns	0.9774
48
mPA08-31 vs. mPA08-31+ DNase	0.4505	-0.8114 to 1.712	ns	0.98
mPA08-31+ MABS vs. mPA08-31+ MABS + DNase	0.6039	-0.6581 to 1.866	ns	0.8796
mPA08-31+ MABR vs. mPA08-31+ MABR+ Dnase	0.8981	-0.3639 to 2.160	ns	0.4106
72
mPA08-31 vs. mPA08-31+ DNase	0.3232	-0.9388 to 1.585	ns	0.9983
mPA08-31+ MABS vs. mPA08-31+ MABS + DNase	0.4105	-0.8515 to 1.672	ns	0.9895
mPA08-31+ MABR vs. mPA08-31+ MABR+ Dnase	0.9522	-0.3097 to 2.214	ns	0.3246
Figure S5D
	Mean diff.	95.00% CI of diff.	Summary	Adjusted P Value
mPA08-31 vs. mPA08-31 (DNase)	9.89	-3.221 to 23.00	ns	0.2461
mPA08-31 + MAB (S) vs. mPA08-31 + MAB (S) Dnase	8.186	-3.540 to 19.91	ns	0.3318
mPA08-31 + MAB (R) vs. mPA08-31 + MAB (R) DNase	6.417	-5.310 to 18.14	ns	0.6261
Figure S5E
	Mean diff.	95.00% CI of diff.	Summary	Adjusted P Value
mPA08-31 vs. mPA08-31 DNase	0.4298	-0.06338 to 0.9230	ns	0.121
mPA08-31 + MAB (S) vs. mPA08-31 + MAB (S) DNase	-0.06023	-0.5149 to 0.3945	ns	0.9998
mPA08-31 + MAB (R) vs. mPA08-31 + MAB (R) DNase	0.6801	0.2390 to 1.121	***	0.0006
Figure S5F
	Mean diff.	95.00% CI of diff.	Summary	Adjusted P Value
MAB(S) vs. MAB(S) Dnase	0.1905	-0.1364 to 0.5175	ns	0.5892
mPA08-31 + MAB (S) vs. mPA08-31 + MAB (S) DNase	0.08238	-0.2446 to 0.4093	ns	0.9947
MAB(R) vs. MAB(R) Dnase	-0.02823	-0.3552 to 0.2987	ns	>0.9999
mPA08-31 + MAB (R) vs. mPA08-31 + MAB (R) DNase	0.02866	-0.2983 to 0.3556	ns	>0.9999
Figure S5G
	Mean diff.	95.00% CI of diff.	Summary	Adjusted P Value
MAB(S) vs. MAB(S) DNase	3.502	-4.989 to 11.99	ns	0.8988
mPA08-31 + MAB (S) vs. mPA08-31 + MAB (S) DNase	3.41	-5.081 to 11.90	ns	0.9116
MAB(R) vs. MAB(R) DNase	-1.347	-9.838 to 7.144	ns	0.9998
mPA08-31 + MAB (R) vs. mPA08-31 + MAB (R) DNase	-1.197	-9.949 to 7.556	ns	>0.9999
